# Supplementary material for: CACUL1 reciprocally regulates SIRT1 and LSD1 to repress PPARγ and inhibit adipogenesis
Source: Cell Death Dis. 2017 Dec 11;8(12):3201. doi: 10.1038/s41419-017-0070-z (PMC5870580; doi:10.1038/s41419-017-0070-z)
Supplement: Supplementary file 2 — Supplementary Table S1 [file 41419_2017_70_MOESM2_ESM.xlsx]

## Sheet: Supplementary Table S1
Supplementary Table S1. Common 644 genes regulated by both CACUL1 overexpression and knockdown
Systematic	Gene_Symbol	Flag-CACUL1	sh-CACUL1
A_55_P1990032	Cxcl5	20.2976	-7.04964
A_52_P540219	Timp2	14.2101	-9.35689
A_55_P2060238	Itgbl1	12.037	-17.8919
A_55_P2063465	Thbs3	11.0673	-3.59919
A_55_P1961335	Ctsk	10.8101	-3.49654
A_51_P295085	Ogn	10.5086	-34.91
A_55_P2164629	Ptn	10.2688	-5.28197
A_66_P111562	Ccnd1	10.2525	-2.92671
A_51_P394814	Svep1	10.1549	-2.40519
A_51_P190254	Scrn1	10.1281	-5.12743
A_55_P2055158	Apod	8.44825	-6.81655
A_52_P686760	Gdf11	7.91557	-4.50085
A_51_P334104	Dcn	7.35078	-8.49997
A_55_P1952618	Ear2	7.19371	31.3069
A_55_P2007155	Akr1c14	7.02046	-2.4392
A_51_P451458	Mamdc2	6.76905	-4.49687
A_51_P227222	Adamts2	6.71843	-4.50313
A_51_P191782	Olfml3	6.65756	-5.34058
A_55_P1990373	Trnp1	6.60363	-5.01809
A_51_P140742	Islr	6.3647	-2.78968
A_55_P2083629	Tle2	6.36241	-4.82259
A_52_P679105	Prss23	6.09148	-2.84039
A_52_P629895	Adh1	5.93846	5.06993
A_52_P420504	Acta2	5.82808	-12.475
A_55_P1958394	Slit2	5.77594	-9.19882
A_51_P520849	Sfrp2	5.77048	-2.16439
A_51_P237383	Rnase4	5.69536	-2.11486
A_51_P142515	Antxr2	5.68305	-3.37855
A_52_P437795	Cdh11	5.64756	-5.82311
A_51_P260740	Pcdh7	5.62426	-2.67807
A_55_P2042486	Dpysl3	5.54543	-2.54082
A_51_P157083	Gas1	5.50292	-7.18288
A_51_P284608	Cd74	5.3833	-2.28658
A_51_P461877	Thbs2	5.3597	-5.48949
A_55_P2027012	Serpinb8	5.20121	-2.19754
A_51_P440790	Dpp7	5.17087	-2.05685
A_51_P103254	Flrt2	5.12008	-3.46224
A_51_P326994	Calhm2	5.11341	-3.41201
A_51_P472879	Masp1	5.10014	-4.62343
A_55_P2041708	Gas2	5.08654	-4.53488
A_51_P321886	Cmtm3	5.07222	-3.21921
A_51_P341736	Mmp2	5.04741	-5.32286
A_51_P427663	Cnn2	5.02144	-11.375
A_51_P453909	Cyp2f2	4.98061	11.8697
A_51_P286737	Ccl2	4.91863	-14.4413
A_55_P1953169	Saa3	4.90737	2.39052
A_55_P2172440	Scarf2	4.81555	-3.63139
A_55_P2015753	Enho	4.62603	2.19241
A_52_P585751	Gns	4.5918	-5.58348
A_51_P255699	Mmp3	4.55487	-6.84482
A_55_P2074337	Ngf	4.47222	-4.53742
A_51_P483220	Impact	4.40245	2.30632
A_52_P597634	Fzd1	4.30536	-5.57205
A_52_P550147	Sned1	4.27019	-3.52483
A_51_P240614	Tm4sf1	4.24517	-4.97988
A_51_P351896	Fam198b	4.18914	-4.70754
A_55_P1983448	S100a4	4.04612	-5.82744
A_66_P107129	3300005D01Rik	4.03507	-3.36518
A_52_P453374	Lrrn4cl	3.97938	-4.28671
A_51_P221428	Cbx6	3.97354	-2.68131
A_52_P121491	Msrb3	3.90353	-2.3789
A_52_P549166	Arsj	3.89039	-2.5143
A_52_P304128	Mmp14	3.86997	-6.22986
A_55_P2073035	1700091H14Rik	3.84806	3.05271
A_52_P285024	Sertad4	3.8466	-2.47267
A_55_P1974645	Entpd2	3.82317	2.39807
A_52_P116006	Gda	3.7147	-2.02612
A_51_P262208	Itgb2	3.6659	-2.35471
A_55_P2103452	Npy1r	3.66588	-3.25327
A_51_P352968	Marcks	3.66315	-4.08662
A_55_P2167803	Abi3bp	3.58787	-11.4203
A_52_P451644	Ndn	3.58035	-5.47971
A_52_P300730	Hmga2	3.56315	-20.5286
A_55_P2077558	Sod3	3.53053	-2.3786
A_55_P2014973	Gm2115	3.47048	-8.63936
A_51_P370510	BC022687	3.46725	-2.14662
A_51_P229676	Plscr1	3.46362	-3.42016
A_55_P2019719	Oas2	3.46132	-3.49285
A_51_P418116	Tmem119	3.42644	-5.43582
A_51_P114062	Ncs1	3.42174	-2.92912
A_51_P446510	Emp3	3.41014	-8.78857
A_55_P2003033	P4ha3	3.40226	-10.0785
A_51_P273433	Prkg2	3.37468	-5.06101
A_51_P460954	Ccl6	3.36997	9.62843
A_55_P2017636	Thbs1	3.36508	-5.28119
A_55_P1962901	Osr1	3.30315	-4.58104
A_52_P198898	Samd5	3.2971	-2.03536
A_51_P245789	Pcolce2	3.26978	-4.44829
A_55_P1982291	Clca1	3.25782	-3.8442
A_55_P2072035	Thy1	3.25319	26.2138
A_51_P305547	Snai2	3.22532	-3.0103
A_55_P1956918	Adamts5	3.2084	-4.90045
A_52_P325477	Trim16	3.20609	-3.89839
A_52_P551851	Tspan11	3.19783	5.51728
A_51_P452629	Tlr2	3.19362	-4.34444
A_55_P2059606	Stat2	3.17256	-5.2874
A_55_P1994927	Rab3il1	3.15428	-4.96105
A_51_P117739	Figf	3.14931	-3.58543
A_51_P427674	Cpt1a	3.12849	-2.24605
A_55_P1957249	Pdgfrb	3.1104	-5.9206
A_52_P577388	Epdr1	3.10349	-3.07068
A_52_P676271	Tuba4a	3.10248	-10.5714
A_55_P2031125	Ube2l6	3.09858	-2.46239
A_51_P159453	Serpina3n	3.09108	5.37112
A_51_P436652	Ccl7	3.08767	-8.29287
A_52_P407280	Adamtsl5	3.08031	-5.4834
A_52_P381929	Ubqln2	3.06706	-2.04218
A_65_P17218	Mndal	3.05309	-2.28796
A_51_P148037	Sh3pxd2b	3.05285	-2.15335
A_51_P466229	Pdgfrl	3.05268	-7.82029
A_55_P1968285	Aes	3.04685	-3.7694
A_52_P432969	Pcdh19	3.02857	-2.59502
A_55_P2158701	Hist1h4d	3.01454	2.36144
A_51_P282667	Hexa	3.01038	-3.20395
A_55_P2049473	Sh3bp5	2.99566	-2.77734
A_65_P04847	Vgll3	2.97886	-8.87138
A_55_P2012734	B930041F14Rik	2.97476	4.54304
A_52_P432685	Ctdsp2	2.97309	-3.24849
A_51_P293688	Rab32	2.92761	-3.88717
A_51_P142767	Glt8d2	2.92267	-6.0932
A_55_P2014690	Taok3	2.92149	-2.03733
A_66_P125722	Cyb5	2.92016	2.38708
A_55_P2000209	2610203C20Rik	2.91998	-2.82082
A_52_P35048	Serpinf1	2.91291	-3.69888
A_55_P2143517	Fstl1	2.91017	-5.88972
A_55_P1964568	Megf10	2.9025	-2.22205
A_55_P2121521	Hist1h3i	2.90129	2.28985
A_51_P486239	Clec3b	2.87035	2.16833
A_55_P1961499	Ly6c1	2.85895	4.17471
A_52_P622244	6030419C18Rik	2.85299	-2.27857
A_55_P2044580	Dusp15	2.84986	2.09185
A_51_P345649	Pdgfra	2.83532	-2.82762
A_55_P1954086	Postn	2.83041	-5.06628
A_51_P407248	Antxr1	2.81124	-3.00073
A_51_P184300	Dtna	2.80969	-3.29625
A_55_P2019483	Ndrg4	2.79655	-3.33684
A_51_P494686	Sumf1	2.79179	-2.21756
A_51_P378550	Oplah	2.78947	-2.24204
A_52_P78373	Sorbs3	2.75915	-3.63447
A_52_P340073	Efnb2	2.75367	-8.83216
A_55_P2059357	Myo7a	2.74386	-2.46582
A_52_P49601	Fth1	2.72031	-2.11652
A_55_P1953846	Abca8b	2.69644	-2.95431
A_51_P233797	Adh7	2.69591	-2.06952
A_55_P2326582	5730408K05Rik	2.69538	2.43152
A_52_P451073	Tnfrsf21	2.68454	-8.44076
A_55_P2002657	Trim46	2.67376	-2.39689
A_55_P1977149	4933426M11Rik	2.66505	-2.18558
A_51_P503937	Calm1	2.65532	-2.11548
A_51_P384629	Ctsd	2.64786	-2.38622
A_55_P2423586	Eya1	2.64484	-2.14912
A_51_P368591	Tle6	2.64341	-3.17301
A_51_P339793	Il1rl1	2.63569	-3.91757
A_55_P2138878	Lrfn4	2.62878	-2.07158
A_52_P81630	2810001G20Rik	2.62731	2.33443
A_52_P388359	Prdx6	2.60209	-4.41711
A_51_P468415	Arsb	2.60116	-2.03895
A_55_P2116365	Myof	2.58337	-6.08661
A_51_P157255	Sdc2	2.56853	-3.7782
A_51_P347862	Actn1	2.55174	-3.59197
A_51_P509669	Uap1l1	2.5451	-2.04914
A_51_P188271	Cd248	2.54293	-2.59789
A_55_P1973033	Ltbp1	2.54002	-2.35991
A_51_P503303	C1galt1c1	2.53791	2.05385
A_51_P179258	Kif26b	2.52616	-3.95508
A_52_P211956	Ms4a4d	2.51898	-2.28637
A_51_P292566	Xpot	2.49326	-2.04324
A_51_P501757	Rgmb	2.48202	-2.53381
A_52_P214630	Sox9	2.47518	-4.0169
A_51_P210956	Vcam1	2.46939	-3.06069
A_55_P2190232	A730063M14Rik	2.46163	2.08293
A_51_P112308	1810011O10Rik	2.46042	-4.6274
A_52_P573255	Cdc42ep1	2.46011	-2.57739
A_51_P176783	Atxn7l3b	2.43717	-2.10889
A_51_P214985	Zfp521	2.43439	-2.78301
A_51_P437247	Arap1	2.41685	-2.15226
A_55_P2066384	Akt1	2.41528	-2.26396
A_52_P637282	Wipf1	2.4093	-2.79696
A_51_P376149	N6amt2	2.3997	2.02695
A_52_P59318	Rdh10	2.39899	-2.78472
A_55_P2048508	3110056K07Rik	2.39877	2.19505
A_55_P2040863	Cnn3	2.39342	-3.58184
A_51_P327751	Ifit1	2.38868	-15.9256
A_65_P09285	2610524H06Rik	2.38567	6.69017
A_51_P500344	Mat2a	2.37667	2.40749
A_51_P185660	Ccl9	2.37634	3.84835
A_55_P2046509	Amot	2.37523	-2.32808
A_55_P2013019	Lpar1	2.37279	-3.15066
A_55_P2002160	Sumo3	2.36782	5.12521
A_52_P379277	Enpp3	2.36623	-3.67793
A_66_P115541	Sox12	2.35465	2.17944
A_55_P2149615	Ngfrap1	2.34704	7.37174
A_51_P142153	Filip1l	2.34697	-5.40749
A_55_P2337073	Mid1	2.34356	-2.67475
A_51_P159402	Gcat	2.3404	-2.3654
A_52_P186937	Cmpk2	2.33841	-3.09366
A_55_P2111197	Arhgap24	2.33817	6.72967
A_55_P2032886	Pip5k1c	2.33633	-2.15434
A_55_P2005868	Bbs7	2.33103	3.15118
A_55_P2108763	Sp100	2.31126	-2.83832
A_55_P2019233	Gsto2	2.31118	-2.03734
A_55_P2017418	Cfh	2.3108	-3.35199
A_52_P79639	Vat1	2.30102	-2.98442
A_55_P2032192	Tpm1	2.29846	-3.89189
A_51_P126177	Map1lc3b	2.29093	-2.66397
A_55_P2024431	Gaa	2.28776	-3.03599
A_55_P2103698	Isg15	2.28617	-11.0563
A_51_P169745	Tuba1a	2.27373	-3.12324
A_51_P342926	Omd	2.271	2.4679
A_52_P680870	Ctxn1	2.27021	-2.6331
A_55_P2004876	Srpx2	2.26281	-2.40401
A_52_P108447	Glis2	2.26223	-2.32351
A_51_P311785	Man2b2	2.25339	-3.43914
A_51_P454008	Lbp	2.2473	3.85255
A_55_P2000224	Cd63	2.24609	-2.27317
A_51_P148060	Ptgfrn	2.23713	-2.00321
A_51_P236864	Parp8	2.23262	-2.4876
A_52_P374960	Ostn	2.23244	-6.09205
A_55_P1979526	Cdkn2b	2.22937	-5.96589
A_51_P501922	Plxna1	2.22543	-2.44161
A_51_P193794	Lrp1	2.2165	-5.09646
A_51_P279606	Socs1	2.21487	-2.85078
A_51_P488196	Bmper	2.21398	2.63236
A_55_P1963339	E430025E21Rik	2.21204	-3.18527
A_55_P2008437	Cdkn2a	2.20794	-2.13236
A_51_P413710	Ap3d1	2.20023	-2.13809
A_55_P2237432	Smarca1	2.19752	2.17846
A_55_P1966159	Dlg5	2.19042	-2.41234
A_51_P175580	Trp53inp1	2.17939	2.13992
A_52_P508089	Psap	2.17631	-3.24933
A_52_P196105	Ttyh3	2.17612	-2.16535
A_51_P284946	Rnd3	2.15957	-2.16196
A_55_P1993128	Gas8	2.15408	-2.86736
A_55_P2020577	Pcolce	2.15321	-5.28779
A_51_P128876	Ifitm3	2.1466	-3.09075
A_51_P342082	Cnpy2	2.1458	-2.90116
A_51_P240448	Pi15	2.14559	-8.52911
A_52_P567200	Ppef1	2.13907	-7.32498
A_52_P183181	Adar	2.13723	-2.68653
A_51_P143893	Steap4	2.13466	3.19246
A_55_P2021465	Phldb2	2.12517	-4.57343
A_52_P1044655	Vcan	2.12359	-3.77352
A_52_P234729	Pkd2	2.12064	-7.64631
A_51_P435333	Dctn2	2.11937	-2.3021
A_55_P2037513	Pld3	2.11403	-3.63974
A_52_P664506	Abhd2	2.10925	-2.82117
A_55_P1961395	Pdpn	2.10816	-5.93962
A_66_P104422	Ckap4	2.1043	-2.03926
A_55_P1998188	Cdk4	2.10351	-3.95168
A_51_P465281	Lgals1	2.10315	-3.41792
A_51_P257675	Tspyl4	2.09611	-2.75753
A_52_P559919	Eif2ak2	2.09606	-2.0226
A_55_P2121608	Sox4	2.09116	-3.21519
A_51_P253547	Ctsl	2.08763	-6.92825
A_55_P1968982	Pbx3	2.0851	-2.22089
A_52_P515057	Slc25a24	2.0784	-4.56029
A_55_P2080758	Slc8a1	2.07581	-2.49164
A_51_P338728	Sdhaf1	2.07393	2.55038
A_55_P2152771	Lhfpl2	2.07213	-4.32572
A_51_P125467	Igf2r	2.0711	-2.45484
A_55_P1967659	Lactb	2.0706	2.22777
A_52_P467232	Il1rap	2.06818	-4.54495
A_51_P304239	Loxl1	2.06536	-3.02393
A_55_P2056325	Anxa3	2.06495	-4.10686
A_51_P381218	Gulp1	2.06479	-3.3435
A_51_P182303	Col1a2	2.0632	-4.37106
A_52_P493091	Fmr1	2.057	2.06248
A_55_P2028570	Sgsh	2.05491	-2.31076
A_51_P357207	Zfp518b	2.04077	-2.14135
A_51_P138895	Ccdc102a	2.04049	-2.02908
A_51_P500550	Mfsd1	2.03925	-2.4385
A_55_P2035932	Fgf7	2.03588	-3.9637
A_52_P215418	Armc9	2.03342	-2.02096
A_51_P152167	Pias3	2.03072	-2.06789
A_52_P678895	Dynlt3	2.03004	-2.09604
A_52_P641216	Galk2	2.02356	-2.2837
A_51_P116651	Dpt	2.02294	-6.52502
A_51_P165602	Lbx2	2.01757	2.64182
A_55_P1998384	Wsb2	2.0168	-2.15644
A_52_P123864	Rab21	2.01668	-3.21567
A_51_P329356	Mcts2	2.01579	2.23864
A_51_P485161	Cplx2	2.01499	-2.97641
A_55_P1987043	Tpp1	2.00107	-2.1287
A_51_P280492	Ndufa9	-2.00374	2.23728
A_51_P425680	Ivd	-2.00649	3.29474
A_51_P210814	Nudt18	-2.01365	2.35557
A_51_P198835	Dnajb9	-2.02372	7.48968
A_55_P1982762	Hsd3b7	-2.02461	3.42305
A_51_P490388	Nudt8	-2.02798	2.0317
A_55_P2115235	Bckdhb	-2.02993	4.46327
A_51_P221014	Cd47	-2.03037	-2.453
A_55_P2042698	Hsd17b10	-2.03408	2.32863
A_51_P491227	Suclg1	-2.04049	2.04865
A_51_P453043	Aacs	-2.0413	3.10173
A_55_P1983314	Crat	-2.04409	5.84485
A_55_P2033616	Dhrs7b	-2.04463	6.11886
A_51_P378336	Coq3	-2.05046	2.0423
A_55_P2128944	Bcl2l13	-2.05803	2.26231
A_52_P154026	Zcwpw1	-2.06074	2.14958
A_55_P2157019	Phb2	-2.0679	2.22809
A_51_P200776	Grsf1	-2.06984	2.16295
A_55_P1967149	Irx3	-2.07215	2.85024
A_51_P109835	Uqcrc1	-2.07256	2.03862
A_55_P2046661	Tnfrsf14	-2.08058	2.01819
A_55_P2045055	Clec10a	-2.08134	3.27854
A_51_P381558	Rasa4	-2.08241	-3.52389
A_51_P125205	Aqp1	-2.08276	-9.72938
A_51_P148314	Fam117a	-2.08512	4.61577
A_51_P396917	Zfyve21	-2.08541	2.21407
A_51_P173735	Dock11	-2.08948	2.87525
A_55_P2043734	Cdkl5	-2.09252	-2.09732
A_66_P121459	Cenpa	-2.10079	-2.03862
A_51_P321341	Sult1a1	-2.1063	3.79217
A_52_P663413	P4ha2	-2.10757	-2.34948
A_52_P491544	Nedd9	-2.11293	-4.01936
A_55_P2064507	Msra	-2.11311	4.46239
A_52_P18068	Txlng	-2.11745	5.34865
A_51_P206585	Runx1	-2.12138	-2.91526
A_52_P407796	Mdh1	-2.12407	3.29415
A_51_P136729	Idh3g	-2.13139	2.49891
A_52_P418489	Tinagl1	-2.13346	-6.31016
A_51_P101375	St6gal1	-2.13729	-4.42401
A_55_P2216561	2500002B13Rik	-2.13935	2.23569
A_66_P100565	Ccdc107	-2.13994	2.86539
A_52_P472324	Slpi	-2.14182	-2.17434
A_55_P2025765	Adam8	-2.14188	-2.71035
A_55_P1967295	Pemt	-2.14459	2.943
A_55_P1960167	Bcat2	-2.14493	5.21611
A_55_P2059347	Ormdl3	-2.14639	2.17595
A_52_P609120	Pdxp	-2.15508	4.53807
A_55_P2022524	Rbpj	-2.15855	-2.50486
A_51_P278868	H2-DMb1	-2.16079	2.80562
A_51_P259296	Lpl*	-2.16626	2.98592
A_51_P438701	Atpaf2	-2.16793	2.84646
A_52_P3845	Rnf217	-2.17811	-2.88343
A_51_P229816	Eif2b2	-2.18003	-2.29546
A_51_P457331	Hmgn5	-2.1864	2.7146
A_51_P481159	Cbr3	-2.19665	8.31986
A_66_P118696	Nup107	-2.20065	4.76287
A_55_P2031167	Efna1	-2.20544	-2.72358
A_51_P108226	1100001G20Rik	-2.20765	19.6675
A_55_P1957922	Arrdc2	-2.21215	2.375
A_52_P219904	Afmid	-2.21263	2.06222
A_55_P2013296	Prkag2	-2.23503	3.36218
A_51_P450278	2010003K11Rik	-2.23678	5.89076
A_52_P498219	Heph	-2.2419	3.53627
A_51_P503654	Tmem205	-2.24451	2.5155
A_51_P309534	Pex14	-2.24742	2.56723
A_51_P156434	Slc25a33	-2.26089	3.7224
A_51_P394515	Tkt	-2.27069	2.19476
A_55_P1976805	Isca2	-2.27216	2.32489
A_55_P2131831	Gdf5	-2.27444	3.75568
A_55_P1973770	Unc5b	-2.27846	-4.14101
A_51_P362538	Syde2	-2.27882	-2.06601
A_55_P2064686	Lrrc61	-2.28419	2.33103
A_55_P2042156	Aatk	-2.287	3.3964
A_55_P2109589	Slc1a4	-2.2871	-2.40792
A_55_P2158990	Jun	-2.28755	-3.08569
A_51_P315904	Gadd45g	-2.29681	2.63903
A_52_P283802	Tapt1	-2.2974	2.57651
A_55_P2090798	Mtus1	-2.29752	2.8999
A_55_P2154425	Cd320	-2.29851	3.85404
A_52_P106259	Egfr	-2.30081	3.31489
A_51_P350332	Rbpms	-2.30551	-2.09632
A_55_P1953972	Pdhb	-2.31101	3.86394
A_51_P361951	Uqcrfs1	-2.31143	3.10151
A_55_P1964965	Gm1673	-2.3146	5.63108
A_55_P2085880	Aco1	-2.32643	3.44928
A_52_P476731	Fam110c	-2.34163	5.15896
A_51_P185259	Gnb5	-2.34184	2.28692
A_52_P315976	Tpm2	-2.34338	-3.11052
A_55_P1992849	Adrb3	-2.34407	2.04224
A_55_P2031471	Rufy4	-2.34975	5.11661
A_66_P111572	Fam122b	-2.35247	2.03266
A_51_P110841	Mrps35	-2.35649	2.5702
A_51_P479808	Mapk6	-2.36822	2.82026
A_55_P2011942	Gramd1a	-2.37563	3.51743
A_51_P124254	Col4a1	-2.37911	-2.20522
A_55_P2105371	Dlk1	-2.38313	21.9433
A_55_P2033650	Cpt2	-2.39131	3.83362
A_52_P265877	Aldh9a1	-2.39572	2.05322
A_51_P161342	Abcb6	-2.40058	2.51903
A_55_P2031058	Mc2r	-2.40118	2.71758
A_66_P130241	Slc25a1	-2.40291	2.78268
A_52_P665675	Abca1	-2.40298	4.05881
A_51_P430082	Tst	-2.40425	5.91603
A_55_P2002557	Srebf1	-2.41575	2.44608
A_55_P2280821	Dlc1	-2.41629	2.62038
A_52_P35064	Tm7sf2	-2.42237	2.55239
A_51_P175758	9430023L20Rik	-2.42857	2.25166
A_55_P2013928	Dhrs13	-2.42908	2.29894
A_51_P247873	Ndufb8	-2.43377	2.42362
A_52_P320279	Inca1	-2.43823	3.56381
A_55_P1980746	Dram2	-2.44118	2.1399
A_51_P184728	Cnksr3	-2.44307	2.54742
A_55_P1960556	Acox1	-2.45253	2.34099
A_55_P2024155	Zbtb16	-2.45884	-2.47404
A_52_P257502	Igfbp4	-2.4629	2.59295
A_51_P409349	Trim29	-2.46362	2.16847
A_55_P2026014	Mc5r	-2.46398	4.98588
A_55_P2157610	Rpusd3	-2.46419	2.89099
A_55_P1978596	Trit1	-2.4683	2.82956
A_55_P2019014	Tmem120b	-2.47775	2.40297
A_51_P482711	Dhcr24	-2.48376	2.25354
A_55_P1961567	Ypel3	-2.49273	2.02324
A_55_P2111459	Trpv2	-2.49537	2.10563
A_51_P165082	Tmem191c	-2.49977	2.21835
A_55_P2111855	Gale	-2.5198	3.54347
A_51_P477738	Rab3d	-2.52153	2.81649
A_51_P507290	Klf5	-2.52374	-2.00551
A_55_P2103626	Slc27a4	-2.52836	2.17574
A_52_P167278	Mthfd1l	-2.56149	-3.35991
A_55_P2020736	Frs3	-2.5615	2.0683
A_55_P2078633	C4b	-2.5636	2.24759
A_51_P167876	Tfrc	-2.56421	2.07359
A_65_P20641	Fads2	-2.56674	2.21086
A_51_P323842	Fam96b	-2.57127	-2.16235
A_51_P386503	Abhd15	-2.57303	4.36421
A_52_P618745	Ermp1	-2.58082	2.39669
A_55_P2081373	Glis1	-2.58613	-2.23465
A_55_P2190994	Cdsn	-2.59782	-8.2522
A_55_P2002854	Aifm2	-2.60685	3.60735
A_52_P299053	Ptplb	-2.62374	4.19647
A_55_P2122604	Cbr2	-2.62634	2.85778
A_52_P88818	Clybl	-2.63003	2.28242
A_55_P1994032	Xbp1	-2.63437	2.06696
A_51_P304683	Clpx	-2.63992	2.88766
A_55_P2073294	Hadhb	-2.64001	3.55876
A_51_P435339	Epor	-2.65123	2.30964
A_51_P106527	Fam195a	-2.65331	10.3719
A_55_P2048110	Tmem97	-2.65909	2.57108
A_51_P431894	Radil	-2.65999	4.0482
A_55_P2112230	Pcyt2	-2.66092	8.37803
A_55_P2076861	Sema6d	-2.66212	2.79422
A_55_P1953387	Fabp5	-2.66355	7.80201
A_55_P1991906	Acadvl	-2.66944	3.2098
A_51_P340699	Rasl11a	-2.67333	-2.18356
A_52_P458697	Higd1a	-2.69575	2.03574
A_52_P417620	Pacs1	-2.69892	-2.52024
A_51_P288876	Tmem45a	-2.71571	-3.14851
A_55_P2006774	Gbgt1	-2.72101	2.58113
A_55_P2002893	Pfkfb1	-2.72392	3.98234
A_66_P104314	Apol6	-2.73208	3.78555
A_51_P221625	Stk24	-2.76591	-2.36889
A_51_P209372	Sc4mol	-2.7718	2.14977
A_51_P300337	Csrp2	-2.77562	-13.7892
A_51_P196526	Bscl2	-2.78952	2.99813
A_51_P346491	Syn2	-2.81409	5.47677
A_51_P165060	Slc22a5	-2.8243	2.99744
A_55_P2126444	1810032O08Rik	-2.8283	2.21839
A_55_P2095213	Dusp22	-2.83372	2.07475
A_55_P1995507	Aqp11	-2.83572	2.03113
A_55_P2173737	Hspa4l	-2.84055	-3.05458
A_51_P493256	Pex10	-2.84073	2.2887
A_51_P224575	Gnpat	-2.85545	3.20448
A_66_P138319	Acox2	-2.85647	2.44602
A_55_P1955072	Alad	-2.88609	3.62147
A_55_P2020128	Dhrs3	-2.88727	6.94377
A_52_P1391	H2-DMb2	-2.89376	2.64667
A_51_P346938	Lrg1	-2.90196	4.80873
A_55_P1973848	Sema4b	-2.94159	2.01354
A_51_P311904	Ptk2b	-2.95553	2.67426
A_55_P2010076	Fam73b	-2.96823	6.50967
A_51_P117477	Slc27a1	-2.97101	4.90079
A_55_P2022337	Dhcr7	-2.97903	2.96926
A_55_P1982883	Gys1	-2.98278	2.02602
A_51_P308961	Hmgcl	-2.98644	2.15555
A_55_P2060680	Acsf2	-2.99675	4.35494
A_55_P2091196	Hrct1	-3.04116	4.99431
A_51_P320304	Plod1	-3.06487	-2.87702
A_51_P444052	Scp2	-3.07186	2.82472
A_51_P134062	Stxbp2	-3.08293	3.15492
A_51_P464029	Fads3	-3.08309	-2.31459
A_51_P395164	Pex16	-3.09759	5.27577
A_55_P1963175	Lctl	-3.11212	7.99451
A_51_P319879	Acadm	-3.12171	4.37237
A_55_P1953809	Pla2g16	-3.12504	4.38259
A_52_P62833	Foxred2	-3.13951	-2.25025
A_51_P184806	Elmod2	-3.14086	2.09808
A_66_P112356	Agt	-3.1454	2.32636
A_55_P2142830	Ninj1	-3.17096	-2.18049
A_55_P1989698	Mmp11	-3.1758	-4.92308
A_55_P1954718	Cyb561	-3.17914	6.02982
A_55_P2000182	Slc5a6	-3.19331	6.55805
A_52_P49321	Adamts9	-3.19385	-6.22072
A_55_P2128597	Nr1h3	-3.20198	26.0719
A_52_P64356	Sparcl1	-3.22825	-2.38702
A_55_P1959784	Mef2b	-3.23357	4.29739
A_51_P242201	Naaa	-3.23434	3.00714
A_52_P338066	Ubd	-3.23632	28.3482
A_51_P268559	Idh3a	-3.24356	3.31776
A_55_P2154536	Hagh	-3.26333	2.36446
A_55_P1992421	Hmgb3	-3.264	2.22445
A_55_P1987096	Mxi1	-3.29238	2.38394
A_52_P183038	Impdh1	-3.31733	4.60487
A_55_P1973941	Slc7a5	-3.33684	-3.71131
A_51_P459108	Insl6	-3.33743	2.50882
A_51_P375146	Cd36	-3.36268	6.45217
A_55_P2139256	Rps6ka1	-3.36353	2.62782
A_51_P492410	Pmvk	-3.37113	2.5424
A_52_P87964	Pla2g12a	-3.39808	2.4355
A_51_P333349	Tmem120a	-3.41108	5.44458
A_51_P338485	Aldh6a1	-3.43235	4.47982
A_66_P118004	Rab3ip	-3.46009	8.03777
A_52_P1197913	Gadd45b	-3.48397	-3.56555
A_55_P2076538	Whamm	-3.49029	4.4198
A_55_P1961039	Pnpla2	-3.5018	7.38842
A_51_P484671	Adcy3	-3.51063	-2.08039
A_51_P479786	Smtn	-3.56763	-2.60196
A_51_P189746	Pim3	-3.62649	7.57059
A_55_P1954316	Il17rc	-3.6375	2.39345
A_55_P2180744	Clstn3	-3.63995	3.49246
A_51_P332141	Clcn2	-3.64658	2.83902
A_52_P376135	Mknk2	-3.68766	2.8036
A_51_P150120	Mgst2	-3.70777	2.34513
A_51_P256093	Map2k6	-3.71611	-2.24662
A_51_P486217	Wnk4	-3.72393	4.38408
A_51_P355360	Jak3	-3.74312	5.0285
A_51_P438805	Txnip	-3.74996	-2.26364
A_51_P114826	Cdh13	-3.76293	-7.21024
A_52_P498193	Aldh1l2	-3.77314	-3.55458
A_55_P1969311	Gramd1b	-3.80795	3.97362
A_52_P151853	Tpd52	-3.81699	-3.07721
A_66_P102090	Pkmyt1	-3.84325	7.17212
A_51_P426739	Gpt	-3.8448	6.42718
A_51_P147123	Ntn1	-3.90442	2.49353
A_55_P2006148	Aldh3b2	-3.92145	7.58337
A_52_P627068	Disp2	-3.98522	3.2314
A_52_P456134	Dgat1	-4.01876	6.66864
A_52_P685999	Mettl7b	-4.01937	7.57378
A_51_P145415	Lpcat3	-4.05396	3.45666
A_51_P215077	Mgst3	-4.06163	2.85902
A_51_P207591	Anxa8	-4.16598	15.3705
A_51_P453475	Slc1a5	-4.1711	2.22609
A_55_P2087066	Slc25a10	-4.17339	4.60528
A_52_P168567	Cebpa	-4.18099	3.36894
A_51_P290207	Insig1	-4.25614	3.01291
A_51_P329949	Fam13a	-4.25968	3.73626
A_55_P2096652	Ccbl1	-4.27164	2.34638
A_55_P2101336	Ramp2	-4.33069	4.70366
A_55_P1968723	Ccrn4l	-4.35049	17.8107
A_55_P2059890	Fdx1	-4.37053	2.06894
A_55_P1975370	Apoc1	-4.46434	15.6862
A_51_P222467	Abcg1	-4.54104	2.13066
A_51_P294059	Gpr81	-4.5585	2.91553
A_66_P108152	Cbr1	-4.5721	44.1746
A_55_P1988789	Acss2	-4.60175	4.67484
A_51_P286488	Ier3	-4.61645	-2.12228
A_51_P336325	Orm1	-4.62587	11.0342
A_51_P179697	Fam57b	-4.65714	2.54106
A_51_P308796	Fosl1	-4.71309	-2.51135
A_55_P1991605	Aplp1	-4.74057	2.56543
A_51_P443508	Ppa1	-4.80873	2.18951
A_51_P466964	Pgp	-4.81297	2.08652
A_52_P30451	Ppp1r3c	-4.82573	4.40987
A_51_P246224	Tram2	-4.9465	-2.73612
A_52_P227267	Atp1a2	-4.99111	9.75367
A_51_P114693	Parm1	-4.99817	2.79292
A_52_P249424	Vegfa	-5.0499	5.08423
A_51_P189272	Tmcc3	-5.14854	6.72783
A_55_P2092204	Lgals12	-5.20438	11.3654
A_55_P2043147	Akr1e1	-5.24439	-2.86857
A_51_P232399	Acy3	-5.25221	2.96815
A_55_P1994942	Rorc	-5.26967	8.1875
A_51_P106799	Pparg	-5.32392	5.17434
A_52_P469502	Cda	-5.44667	-3.64576
A_51_P490817	Me2	-5.46124	2.07626
A_52_P282741	Sdc3	-5.4677	-3.45396
A_52_P628590	Pvr	-5.588	4.42388
A_51_P374137	Bcmo1	-5.667	3.53974
A_55_P2028159	3110043O21Rik	-5.68186	5.23126
A_52_P468683	6430571L13Rik	-5.71372	4.28273
A_55_P2022049	Klf15	-5.72295	4.33729
A_55_P1968433	Agpat9	-5.79063	6.14378
A_51_P432199	Sap30	-5.95013	-2.17174
A_55_P2007088	Rnf128	-6.0217	2.43168
A_55_P2011061	Tspan12	-6.10833	4.33979
A_52_P58494	Tusc5	-6.17467	3.79519
A_51_P372992	4632428N05Rik	-6.21044	5.12026
A_55_P2048607	Hp	-6.21159	3.21718
A_51_P383399	Aldh1a7	-6.26908	4.24755
A_55_P1955896	Aqp7	-6.28891	4.30607
A_51_P109050	Paqr4	-6.34205	6.2129
A_51_P520936	Bcar3	-6.50994	3.60356
A_51_P463452	Acsl1	-6.5655	22.3129
A_51_P176086	Ffar2	-6.60773	15.9612
A_51_P338443	Angptl4	-6.62054	3.7057
A_55_P2125947	Agpat2	-6.7123	6.32161
A_55_P2008599	Pcx	-6.71653	4.76286
A_52_P185044	Adipor2	-6.78079	2.4526
A_55_P2083474	Lpin1	-7.01669	7.03877
A_55_P2053374	Sorbs1	-7.02136	9.47067
A_51_P149257	Phospho1	-7.14015	6.76727
A_55_P1962937	Trem2	-7.24046	4.09661
A_52_P423814	Cox8b	-7.35599	13.8926
A_52_P297009	Itpk1	-7.43828	2.38529
A_66_P113490	Sh2b2	-7.47063	8.6433
A_51_P425824	Fam132a	-7.49496	4.08347
A_55_P2159573	Reep6	-7.51337	7.1829
A_51_P234044	1190005I06Rik	-7.54351	4.33285
A_52_P353905	Fam83a	-7.57144	20.3652
A_55_P1965233	Sh3tc1	-7.64675	2.29928
A_55_P2174203	Lims2	-7.68566	2.21168
A_51_P127297	Hsd11b1	-7.7507	3.41332
A_51_P349073	Endog	-8.10378	2.22662
A_55_P2040011	Itga7	-8.8189	3.8116
A_55_P1972997	A530016L24Rik	-8.91936	6.39474
A_51_P378051	Aoc3	-9.54361	3.83308
A_51_P268697	Slc1a3	-9.67701	6.78376
A_51_P306710	Cldn15	-9.68982	4.36726
A_55_P1964183	Dysf	-9.77243	2.95482
A_51_P105927	Rasl12	-9.92192	-2.57615
A_52_P592909	Dgat2	-9.99568	2.49655
A_51_P435363	Lipe	-10.4404	6.63354
A_52_P466147	Rarres2	-10.6329	16.0722
A_55_P1979645	S100a1	-10.7297	6.23674
A_55_P2120354	Cib2	-11.0475	25.1373
A_55_P2042500	Adig	-11.0632	21.5178
A_51_P265571	Adm	-11.3356	-7.7572
A_51_P446045	Scd3	-12.1946	4.58621
A_51_P252859	Cyr61	-12.3572	-4.08813
A_52_P639402	Kcnk3	-12.7796	2.46119
A_51_P336833	Fabp4(aP2)	-13.6113	9.5198
A_51_P464738	Slc2a1	-14.2591	-3.17784
A_66_P108468	2610528A11Rik	-15.1163	16.0478
A_55_P1984806	Retn	-15.9811	105.984
A_51_P244497	Plin1	-17.883	5.64858
A_55_P2018666	Thrsp	-17.9189	89.1502
A_51_P272283	Cmbl	-18.937	2.91398
A_52_P16419	Gpd1	-18.9986	15.1613
A_51_P246317	Mt2	-19.6367	-18.6089
A_55_P1962304	Plac8	-22.0953	-7.29661
A_51_P148612	Cox7a1	-24.6586	6.00475
A_51_P346964	Mrap	-27.4949	33.0424
A_55_P2015292	Ltc4s	-27.5759	8.05023
A_52_P681391	G0s2	-30.7925	15.7105
A_51_P458451	Adipoq	-31.3525	7.93304
A_51_P217498	Slc2a4	-37.3154	7.93585
A_52_P377723	Peg10	-46.6983	-2.05199
A_55_P1969128	Cidec	-51.0152	18.5901
A_52_P312102	Sema3g	-53.3604	3.57953
A_52_P573336	Sbsn	-60.0609	4.0122
A_52_P682382	Scd1	-81.2774	28.4165
A_51_P156955	Cfd	-205.967	73.6444
*Yellow-marked genes were used for validation by RT-qPCR
