# Supplementary material for: CACUL1 reciprocally regulates SIRT1 and LSD1 to repress PPARγ and inhibit adipogenesis
Source: Cell Death Dis. 2017 Dec 11;8(12):3201. doi: 10.1038/s41419-017-0070-z (PMC5870580; doi:10.1038/s41419-017-0070-z)
Supplement: Supplementary file 3 — Supplementary Table S2 [file 41419_2017_70_MOESM3_ESM.xlsx]

## Sheet: Supplementary Table S2
Supplementary Table S2. GO analysis with 644 common genes
P-value	ln(P)	Term	GO Tree	GO ID	# of Genes in Term	# of Target Genes in Term	# of Total Genes	# of Target Genes	Common Genes
3.501e-33	-74.73	BURTON_ADIPOGENESIS_6	MSigDB lists	BURTON_ADIPOGENESIS_6	175	52	16079	587	Gpd1,Ndufb8,Hsd11b1,Pnpla2,Slc2a4,Tkt,Aoc3,Retn,Rab3d,Cidec,Tspan12,Lpl,Tst,Ndufa9,Dhrs7b,Aqp7,S100a1,Hadhb,Cmbl,Ltc4s,Gdf5,Pdhb,Alad,Cib2,Nr1h3,Parm1,Cfd,Rarres2,Hp,Cyb5a,Mc2r,Scp2,Dhcr7,Thrsp,3110043O21Rik,Uqcrc1,Dgat1,Scd1,G0s2,Rbpms,Pemt,Adipoq,Bckdhb,Abca1,Fam132a,Mrap,Cbr1,Bcat2,Impdh1,Reep6,Suclg1,Slc25a10
1.769e-28	-63.9	RUAN_RESPONSE_TO_TNF_DN	MSigDB lists	RUAN_RESPONSE_TO_TNF_DN	84	35	16079	587	Pemt,G0s2,Scd1,Cpt2,Irx3,Acsl1,Cebpa,Adipoq,Cfd,Adrb3,Nr1h3,Cib2,Alad,Dgat1,Pparg,Aqp7,Pfkfb1,Acadm,Pcx,Lipe,Idh3g,Ltc4s,Sorbs1,Gpd1,Dhrs3,Fabp5,Slc2a4,Aatk,Cidec,Acox1,Aoc3,Retn,Tst,Agt,Lpl
1.914e-26	-59.22	single-organism metabolic process	biological process	GO:0044710	3529	214	20963	630	Gsto2,Akt1,Psap,Gys1,Mgst3,Adar,Cd36,Bscl2,Cfd,Coq3,Msra,Sumf1,Adcy3,Agpat2,Pla2g16,Hagh,Scd1,Pim3,Gale,Uqcrc1,Hacd2,Enpp3,Omd,Man2b2,Hmgcl,Nudt18,Dnajb9,Pdpn,Higd1a,Steap4,Aifm2,Adipoq,Pnpla2,Thrsp,Sox9,Cpt1a,Mmp2,Bckdhb,Lipe,Ctsk,Tram2,Alad,Atp1a2,Insig1,Sod3,Aco1,Adrb3,Tm7sf2,Ccbl1,Acsl1,Acss2,Pdhb,Cyb561,Pfkfb1,Stk24,Sult1a1,Acadm,Slc25a33,Bcat2,Dgat1,Plod1,Eya1,Cpt2,Xbp1,Dhrs3,Ptk2b,Itpk1,Ac…
3.443e-26	-58.63	HALLMARK_ADIPOGENESIS	MSigDB lists	HALLMARK_ADIPOGENESIS	190	47	16079	587	Uqcrc1,Dhcr7,Dgat1,Coq3,Slc5a6,Pparg,Scp2,Reep6,Slc27a1,Angptl4,Dram2,Suclg1,Mgst3,Crat,Slc25a10,Pemt,Cpt2,Mrap,Sparcl1,Abca1,Adipoq,Fam73b,Acox1,Retn,Pex14,Omd,Pim3,Cd36,Tst,Bcl2l13,Lpl,Lpcat3,Dnajb9,Tkt,Adipor2,Idh3g,Slc1a5,Ltc4s,Sorbs1,Fabp4,Col4a1,Dhrs7b,Idh3a,Acadm,Itga7,Cmbl,Lipe
1.041e-25	-57.52	small molecule metabolic process	biological process	GO:0044281	1456	122	20963	630	Adipoq,Cpt1a,Lipe,Acadvl,Bckdhb,Entpd2,Afmid,Man2b2,Srebf1,Hmgcl,Nudt18,Pdpn,St6gal1,Aldh1l2,Adipor2,Scp2,Gpd1,Acss2,Hsd3b7,Acsl1,Pfkfb1,Acox1,Pdhb,Atp1a2,Suclg1,Slc22a5,Insig1,Pemt,Ccbl1,Tm7sf2,Aco1,Aldh6a1,Cd36,P4ha2,Coq3,Fabp4,Msmo1,Cda,Gsto2,Galk2,Fads3,Akt1,Crat,Enpp3,Gnpat,Uqcrc1,Hacd2,Impdh1,Mamdc2,Idh3a,Omd,Oas2,Pcx,Adcy3,Cyb5a,Dhcr24,Gale,Scd1,Hagh,Gda,Npy1r,Scd3,Idh3g,Rdh10,Tkt,Mthfd1l,…
1.789e-24	-54.68	extracellular region part	cellular component	GO:0044421	3598	213	20918	633	Plscr1,Ckap4,Mmp11,Slc2a1,Tmem205,Pi15,Lipe,Ostn,Gpd1,Hist1h3i,Bmper,Clstn3,Vcan,Rnd3,Suclg1,Antxr1,Timp2,Rnase4,Il1rl1,Cfh,Orm1,Myof,Pdxp,C4b,Gpt,Ccl9,Cmbl,Lpl,Angptl4,Hagh,Gsto2,Stk24,Ppa1,Pmvk,Ntn1,Vat1,Slc2a4,Islr,Cd47,Fabp4,Sema3g,Wfdc21,Pkd2,Gdf11,Ifitm3,Sbsn,Hp,Lbp,Fth1,Man2b2,Pcolce2,Dcn,Pld3,Stxbp2,Hadhb,Enpp3,Ctsd,Serpina3n,Cyr61,Slc22a5,Dysf,Olfml3,Aifm2,Aco1,Tuba4a,Ngf,Sparcl1,3110043…
2.236e-24	-54.46	lipid metabolic process	biological process	GO:0006629	964	94	20963	630	Acadvl,Lipe,Thrsp,Cpt1a,Pnpla2,Adipoq,Pdpn,Srebf1,Pld3,Acox1,Hsd11b1,Naaa,Pdgfra,Hsd3b7,Acsl1,Acss2,Hexa,Gpd1,Scp2,Adipor2,Tm7sf2,Pemt,Insig1,Fabp4,Bscl2,Bco1,Cd36,Psap,Crat,Fads3,Msmo1,Gbgt1,Pip5k1c,Hacd2,Gnpat,Scd1,Dhcr24,Fam57b,Cyb5a,Pcx,Pla2g16,Agpat2,Hadhb,Rdh10,Agpat9,Scd3,Nr1h3,Ivd,Dhcr7,Tlr2,Prkag2,Lrp1,Pmvk,Abca1,Adh7,Slc27a1,Pparg,Dgat2,Adh1,Ormdl3,Fdx1,Ltc4s,Apoc1,Cebpa,Slc27a4,Abcg1,A…
5.125e-24	-53.63	BURTON_ADIPOGENESIS_5	MSigDB lists	BURTON_ADIPOGENESIS_5	116	36	16079	587	Crat,Mgst3,Cbr3,Mapk6,Acsl1,Cebpa,Fdx1,Scd1,Cpt2,Slc5a6,Pparg,Lpin1,Scp2,Ppa1,Sorbs1,Fabp4,Isca2,Slc1a5,1190005I06Rik,Pcx,Lipe,Gnpat,Phb2,Gys1,Acadm,Tmem97,Mknk2,Agt,Pim3,Bcl2l13,Ivd,Xbp1,Fam73b,Ormdl3,Fabp5,Dnajb9
6.252e-24	-53.43	WAKABAYASHI_ADIPOGENESIS_PPARG_RXRA_BOUND_8D	MSigDB lists	WAKABAYASHI_ADIPOGENESIS_PPARG_RXRA_BOUND_8D	814	94	16079	587	Cnksr3,Dram2,Reep6,Angptl4,Lgals12,Tmem120a,Acadvl,Mettl7b,Scd1,Fmr1,Fads2,Slc5a6,Coq3,Dgat1,Alad,Abhd15,Pex16,Rarres2,Plin1,Nr1h3,Klf15,Oplah,Slc1a5,Acadm,Idh3a,Tmcc3,Plod1,Cmbl,Pex14,Mtus1,Whamm,Il17rc,Tspan12,Cidec,Msra,Ntn1,Bcl2l13,Lpl,Bcar3,Pim3,Cd36,Gpt,Pdgfrl,Hsd11b1,Trit1,Slc2a4,Arrdc2,Ormdl3,Impdh1,Slc25a10,Suclg1,Pla2g16,Clcn2,Fdx1,Adipoq,Mrap,Bcat2,Thrsp,Zfyve21,Pdgfra,Pparg,Snai2,Cyb5…
1.756e-23	-52.4	MODULE_2	MSigDB lists	MODULE_2	359	60	16079	587	Col1a2,Ccnd1,Thbs2,Fads2,Lpin1,Pdgfrb,Cyb5a,Scp2,Tm4sf1,Clec3b,Cfh,Cnn3,Tnfrsf14,Ier3,Cfd,Cox7a1,Rarres2,Ube2l6,Apod,Slit2,Lrp1,Thy1,Ramp2,Acsl1,Ltbp1,Rbpms,Ptn,Pla2g16,G0s2,Cyr61,S100a4,Lpl,Emp3,Mtus1,Dynlt3,Slpi,Adm,Aoc3,Igfbp4,Vegfa,Adipor2,Dhrs3,Serpina3n,Rnase4,Pdgfrl,Msmo1,Smtn,Tfrc,Dpysl3,Insig1,Fabp4,Pcolce,Tle2,Aqp1,Itga7,Actn1,Jun,Sod3,Aqp7,Col4a1
6.587e-23	-51.07	extracellular region	cellular component	GO:0005576	4144	230	20918	633	Ntn1,Pmvk,Vat1,Gsto2,Hagh,Stk24,Ppa1,Adh7,Hp,Sbsn,Ifitm3,Man2b2,Fth1,Lbp,Slc2a4,Islr,Wfdc21,Cd47,Fabp4,Sema3g,Gdf11,Pkd2,Ostn,Lipe,Hist1h3i,Gpd1,Vcan,Rnd3,Bmper,Clstn3,Isg15,Plscr1,Ckap4,Pi15,Tmem205,Slc2a1,Mmp11,C4b,Gpt,Ccl9,Cmbl,Lpl,Angptl4,Antxr1,Suclg1,Rnase4,Insl6,Timp2,Cfh,Il1rl1,Orm1,Pdxp,Myof,Adm,Sod3,Svep1,Cdsn,N6amt2,Ctsl,Scp2,Cd248,Apoc1,Ncs1,Ptn,Adamts2,Anxa8,Slc1a3,Mmp2,Agt,Flrt2,Ent…
7.404e-23	-50.96	MODULE_1	MSigDB lists	MODULE_1	345	58	16079	587	Dpysl3,Smtn,Tfrc,Pcolce,Cdh11,Dlk1,Itga7,Actn1,Aqp1,Pdpn,Loxl1,Lhfpl2,Sod3,Col4a1,Gas1,Ndn,Jun,Emp3,Slpi,Aoc3,Mtus1,Vegfa,Igfbp4,Dhrs3,Adipor2,Rnase4,Pdgfrl,Ctsk,Gadd45g,Lrp1,Thy1,Cdc42ep1,Mndal,Cyr61,Peg10,Ltbp1,Rbpms,Plscr1,G0s2,Sox4,Timp2,Tram2,Pdgfra,Filip1l,Col1a2,Ccnd1,Prss23,Thbs2,Scp2,Tm4sf1,Clec3b,Cfh,Pdgfrb,Cox7a1,Cfd,Rarres2,Cnn3,Ier3
8.662e-23	-50.8	oxidation-reduction process	biological process	GO:0055114	832	84	20963	630	Fads2,Dhrs7b,P4ha3,Aldh1a7,Aldh9a1,Mdh1,Prdx6,Acox2,Foxred2,Akr1e1,Mgst2,Dhrs3,Acadm,Vat1,Cox8b,Plod1,Heph,Fdx1,Adh1,Uqcrfs1,Ndufb8,Pparg,Cyp2f2,Cbr2,Aoc3,Fth1,Ndufa9,Ppp1r3c,Scd3,Idh3g,Rdh10,Mthfd1l,Cbr3,Hadhb,Hsd17b10,Me2,Adh7,Msrb3,Slc1a3,Dhcr7,Prkag2,Ivd,Cbr1,Uqcrc1,Impdh1,Idh3a,Sumf1,Cyb5a,Dhcr24,Scd1,Cd36,Mgst3,Bco1,P4ha2,Msra,Akr1c14,Msmo1,Gsto2,Gys1,Vcam1,Fads3,Akt1,Aldh1l2,Gpd1,Adipor2,H…
3.455e-22	-49.42	cytoplasmic part	cellular component	GO:0044444	6544	313	20918	633	Mmp3,Ccbl1,Aacs,Vcam1,Cd74,Sdhaf1,Rdh10,Flrt2,Agpat2,Mmp2,Pdgfrb,Klf5,Fam110c,Slc27a1,Hsd17b10,Slc1a3,Anxa8,Ncs1,Mthfd1l,Ndufa9,Dram2,Scp2,Noct,Mamdc2,Coq3,Gaa,Plin1,Pex16,Cbr3,Aldh6a1,Naaa,Pex10,Mrap,3110043O21Rik,Aco1,Dysf,Msrb3,Ptk2b,Cda,Ctsd,Hadhb,Clybl,Oas2,Cplx2,Ifitm3,Rab3ip,Slc25a33,Pkd2,Fabp4,Slc2a4,Vat1,Fam96b,Pmvk,Txnip,Myo7a,Lctl,Cox7a1,Foxred2,Higd1a,Ormdl3,Rab32,Myof,S100a1,Pkmyt1,J…
7.078e-22	-48.7	MODULE_5	MSigDB lists	MODULE_5	410	62	16079	587	Gns,Rps6ka1,Ube2l6,Apod,Slit2,Adh1,Cdc42ep1,Acsl1,Ramp2,Efna1,Mndal,Cyr61,Postn,Rbpms,Plscr1,Itgb2,G0s2,Cda,Timp2,Col1a2,Ccnd1,Pdgfra,Tlr2,Thbs1,Tm4sf1,Clec3b,Pdgfrb,Cyb5a,Hp,Cox7a1,Cfd,Rarres2,Tnfrsf14,Cnn3,Ier3,Dpysl3,Insig1,Fabp4,Pcolce,Anxa3,Cdh11,Actn1,Aqp1,Nedd9,Sod3,Col4a1,Emp3,S100a4,Lpl,Slpi,Vcan,Adm,Aoc3,Mtus1,Dlc1,Igfbp4,Vegfa,Dhrs3,Adipor2,Msmo1,P4ha2,Serpina3n
3.357e-21	-47.14	cytoplasm	cellular component	GO:0005737	9746	411	20918	633	Tmem97,Pcx,Acsl1,Galk2,Taok3,Fth1,Man2b2,Sbsn,Tm7sf2,Hp,Abca8b,Ppa1,Trim29,Bcat2,Bcl2l13,Stk24,Hagh,Aldh1a7,Arhgap24,Dgat1,Map2k6,Clpx,Cpt1a,Rnf128,Pparg,Bbs7,Ntn1,Pdxp,Rgmb,Rbpj,Impact,Zfyve21,Cmbl,Eya1,Dgat2,Mmp14,Slc2a1,Marcks,BC022687,Mcts2,Isg15,Mxi1,Rnd3,Ndrg4,Gpd1,Lipe,Lactb,Thbs1,Tpp1,Ifit1,Serpinf1,Mdh1,Dctn2,Ramp2,Cnn3,Adh1,Agt,Pacs1,1810011O10Rik,Ptn,Cd248,Srebf1,Ctsl,Slc25a24,Svep1,Ei…
3.897e-21	-46.99	WANG_CLASSIC_ADIPOGENIC_TARGETS_OF_PPARG	MSigDB lists	WANG_CLASSIC_ADIPOGENIC_TARGETS_OF_PPARG	25	18	16079	587	Fabp5,Pnpla2,Nr1h3,Hsd11b1,Cfd,Cd36,Dgat1,Retn,Cidec,Cebpa,Acsl1,Aqp7,S100a1,Fabp4,Crat,Slc25a10,Mgst3,Lgals12
1.867e-20	-45.43	MODULE_19	MSigDB lists	MODULE_19	288	50	16079	587	Epor,Dlk1,Itga7,Col4a1,Sod3,Aldh6a1,Ndn,Dlg5,Fabp4,Cbx6,Aco1,Pcolce,Tm7sf2,Adipor2,Fstl1,Igfbp4,Vegfa,Msmo1,Tst,Emp3,Tmem97,Lpl,Aoc3,Vcan,Agpat2,Dynlt3,Mtus1,Cdc42ep1,Hagh,Peg10,G0s2,Rbpms,Gadd45g,Apod,Slit2,Clec3b,Scp2,Pdgfrb,Cyb5a,Cfd,Rarres2,Plin1,Cox7a1,Cnn3,Pdgfra,Ccnd1,Col1a2,Egfr,Fads2,Zbtb16
5.768e-20	-44.3	CHEN_METABOLIC_SYNDROM_NETWORK	MSigDB lists	CHEN_METABOLIC_SYNDROM_NETWORK	1162	108	16079	587	Wsb2,Srpx2,Psap,Cbx6,Pcolce,Svep1,Bmper,Tpd52,H2-DMb1,Anxa3,Rnf217,Entpd2,Stk24,Loxl1,Cmtm3,Col4a1,Ubd,Pld3,Vsir,2010003K11Rik,Cd74,Slpi,Adamts2,Fads3,Lactb,Il1rl1,Mmp2,Zfp521,Trpv2,Ermp1,Gns,Slc25a10,Cbr3,Sdc2,Mndal,Hagh,Abcg1,Ccbl1,Postn,Plscr1,Ltbp1,Rasa4,Pkmyt1,Pparg,Arap1,Filip1l,Col1a2,Dysf,BC022687,Pdgfrb,Calhm2,Cd63,Dpysl3,Itgbl1,Plac8,Vcam1,Slc1a5,Trem2,Vat1,Slc8a1,Olfml3,Sema3g,Nedd9,Pt…
2.076e-19	-43.02	MODULE_47	MSigDB lists	MODULE_47	214	42	16079	587	Dpysl3,Ckap4,Mmp11,Smtn,Pcolce,Islr,Cdh11,Plod1,Actn1,Pdpn,Aqp1,Loxl1,Col4a1,Gas1,Acta2,Jun,Emp3,Vcan,Igfbp4,Mmp2,Pdgfrl,Zfp521,Serpinf1,Ctsk,Slit2,Lgals1,Lrp1,Thy1,Postn,Cnn2,Ltbp1,Ptn,G0s2,Pdgfra,Col1a2,Filip1l,Thbs1,Thbs2,Clec3b,Pdgfrb,Rarres2,Cnn3
2.349e-19	-42.9	MODULE_6	MSigDB lists	MODULE_6	379	56	16079	587	Apod,Trim16,Lrp1,Slit2,Efna1,Hagh,Cdc42ep1,G0s2,Ltbp1,Rbpms,Klf5,Cyr61,Prss23,Sox9,Ccnd1,Col1a2,Egfr,Cyb5a,Pdgfrb,Cfh,Clec3b,Scp2,Tm4sf1,Adh7,Ier3,Cnn3,Rarres2,Plin1,Cox7a1,Cfd,Smtn,Fabp4,Dpysl3,Pcolce,Tle2,Aqp1,Actn1,Cyp2f2,Itga7,Jun,Gas1,Gadd45b,Sod3,S100a4,Emp3,Agpat2,Mtus1,Slpi,Adm,Dhrs3,Vegfa,Igfbp4,St6gal1,Serpina3n,Trim29,Rnase4
3.023e-19	-42.64	oxidoreductase activity	molecular function	GO:0016491	738	73	20551	621	Rdh10,Gsto2,Ltc4s,Fads3,Fdx1,Bco1,Scd1,Dhrs3,Hsd11b1,P4ha2,Dhcr24,Vat1,Aldh1l2,Me2,Cox7a1,Aldh3b2,Cox8b,Aldh1a7,Tm7sf2,Uqcrfs1,Fads2,Acadvl,Dhrs7b,Ndufb8,Idh3g,Hsd3b7,Aldh9a1,Fth1,Idh3a,Acadm,Acox2,Adh7,Hsd17b10,Mgst3,Vcam1,Aoc3,Hadhb,Cyp2f2,Plod1,Sod3,Cyb561,Acox1,Cbr1,Gpd1,Adh1,Bckdhb,Cbr3,Loxl1,P4ha3,Mgst2,Msrb3,Impdh1,Akr1e1,Foxred2,Dhrs13,Msra,Aifm2,Akr1c14,Scd3,Heph,Msmo1,Mthfd1l,Sumf1,Prdx…
3.169e-19	-42.6	BOQUEST_STEM_CELL_UP	MSigDB lists	BOQUEST_STEM_CELL_UP	249	45	16079	587	Peg10,Acox2,Adh1,Sdc2,Lrp1,Slit2,Fgf7,Serpinf1,Ctsk,Tmem45a,Atp1a2,Apod,Cfd,Flrt2,Dcn,Cfh,Thbs2,Abca8b,Col1a2,Egfr,Pdgfra,Sox9,Gas1,Figf,Olfml3,Dpt,Glt8d2,Islr,Pcolce,Svep1,Cdh11,Ogn,Itgbl1,Pdgfrl,Rnase4,Scrn1,Serpina3n,Mmp2,Lpar1,Vcan,Pcolce2,Omd,Npy1r,Emp3,S100a4
3.261e-19	-42.57	WAKABAYASHI_ADIPOGENESIS_PPARG_RXRA_BOUND_WITH_H4K20ME1_MARK	MSigDB lists	WAKABAYASHI_ADIPOGENESIS_PPARG_RXRA_BOUND_WITH_H4K20ME1_MARK	129	33	16079	587	Dram2,Pla2g16,Fdx1,Adipoq,Bcat2,Fads2,Pparg,Dgat1,Alad,Abhd15,Klf15,Slc1a5,Fabp4,Acadm,Pfkfb1,Aldh6a1,Tmcc3,Lipe,Pcx,Plod1,Agpat2,Mtus1,Acox1,Lpl,Txlng,Bcl2l13,Bcar3,Pim3,Mknk2,Msmo1,Pnpla2,Adipor2,Ormdl3
3.998e-19	-42.36	single-organism process	biological process	GO:0044699	12494	480	20963	630	Trim16,Idh3a,Trem2,C1galt1c1,Dhcr24,Cyb5a,Sox12,Aqp7,Dpysl3,Clec3b,Bcl2l13,Slc5a6,Bco1,Whamm,Anxa8,Galk2,Sfrp2,Crat,Abcb6,Gdf11,Ccl6,Gbgt1,Vsir,Msmo1,Sh3pxd2b,Naaa,Cldn15,Sparcl1,Hexa,Scp2,Aldh1l2,Gpd1,Plac8,Adipor2,Hsd3b7,Tnfrsf14,Dctn2,Ngfrap1,Serpinf1,Suclg1,Gaa,Ctsl,Thbs1,Wipf1,Map1lc3b,Dhrs13,Rnase4,Klf15,St6gal1,Afmid,Ndrg4,Fam96b,Ifitm3,Anxa3,Aldh9a1,Rarres2,Fabp5,Antxr1,Lbp,Cnn3,Slc2a4,Dp…
4.293e-19	-42.29	BERENJENO_TRANSFORMED_BY_RHOA_DN	MSigDB lists	BERENJENO_TRANSFORMED_BY_RHOA_DN	371	55	16079	587	Tmem45a,Mgst3,Gns,Ifitm3,Sfrp2,Pkd2,Ctdsp2,Gas2,Sparcl1,Dpp7,Ypel3,Galk2,Postn,Col1a2,Pdgfra,Aes,Cd47,Rasa4,Tpp1,Thbs2,Tmem205,Tspyl4,Dhcr7,Lpin1,Dctn2,Pdgfrb,Cyb5a,Cnpy2,Scp2,Dcn,Cnn3,Snai2,Amot,Psap,Cpt1a,Csrp2,Gaa,Ogn,Pcolce,Islr,Slc1a5,Figf,Dlk1,Gas1,Acadm,Fzd1,Txnip,Map1lc3b,Pld3,Lpar1,Rab3d,Aoc3,Mmp14,Pias3,Rnase4
1.64e-18	-40.95	cellular lipid metabolic process	biological process	GO:0044255	728	71	20963	630	Acadm,Plscr1,Dgat1,Cpt2,Mgst2,Dhrs3,Acox2,Pcyt2,Fabp5,Rarres2,Pla2g12a,Aldh1a7,Fads2,Lpcat3,Pdgfrb,Cd74,Lpl,Aacs,Prdx6,Lpin1,Slc27a1,Adh7,Pmvk,Prkag2,Tlr2,Ivd,Nr1h3,Scd3,Agpat9,Rdh10,Hadhb,Fgf7,Cyp2f2,Acsf2,Slc27a4,Apoc1,Ltc4s,Ormdl3,Adh1,Pparg,Dgat2,Gbgt1,Msmo1,Fads3,Psap,Crat,Cd36,Bco1,Fabp4,Agpat2,Pla2g16,Fam57b,Cyb5a,Scd1,Gnpat,Hacd2,Pip5k1c,Pdpn,Pnpla2,Adipoq,Cpt1a,Lipe,Acadvl,Insig1,Pemt,Ad…
2.046e-18	-40.73	regulation of cell migration	biological process	GO:0030334	660	67	20963	630	Sdc3,Cd74,Anxa3,Aqp1,Pdgfrb,Rbpj,Rarres2,Srpx2,Bmper,Lbp,Ptk2b,Cnn2,Apod,Adam8,Fam110c,Ccl2,Jun,Egfr,Phldb2,Cd63,Stk24,Slc8a1,Tpm1,Figf,Retn,Cdh13,Fgf7,Aoc3,Trp53inp1,Efna1,Mmp3,Mmp14,Tlr2,Lrp1,Agt,Mtus1,Ntn1,Postn,Ptn,Vegfa,Dpysl3,Thy1,Slit2,Sema3g,Abhd2,Sfrp2,Akt1,Pdgfra,Snai2,Plxna1,Cyr61,Sema4b,Tnfrsf14,Serpinf1,Amot,Dlc1,Flrt2,Thbs1,Mmp2,Sox9,Adipoq,Sema6d,Arsb,Cxcl5,Pdpn,Ndrg4,Lpar1
2.245e-18	-40.64	positive regulation of biological process	biological process	GO:0048518	4940	245	20963	630	Clec3b,Ypel3,Fabp4,Rbpms,Pbx3,Ostn,Dpysl3,Thy1,Sorbs3,Whamm,Fmr1,Sfrp2,Sorbs1,Gdf11,Vcam1,Vsir,Cnksr3,Isg15,Trim16,Trem2,C1galt1c1,Sumo3,Bcar3,Sox12,Pcx,Klf5,Rasa4,Thbs1,Wipf1,C4b,Epor,Klf15,St6gal1,Map1lc3b,Cxcl5,Arsb,Srebf1,Lpar1,Ncs1,Ndrg4,S100a4,Parm1,Acox1,Sh3pxd2b,Pdgfra,Fam132a,Sema4b,Mef2b,Plac8,Scp2,Gpd1,Adipor2,Fosl1,Cdkn2a,Serpinf1,Inca1,Tnfrsf14,Stxbp2,Lgals1,Pemt,Gdf5,Dlc1,Slc22a5,So…
3.698e-18	-40.14	protein binding	molecular function	GO:0005515	7658	336	20551	621	Gys1,Klf5,Gnpat,Rab21,Gas1,Atg101,S100a1,Sox9,Adipoq,Rab3il1,Slc2a4,Dlc1,Jak3,Insig1,Wnk4,Cnn2,Dysf,Slc8a1,Dynlt3,Anxa3,Dock11,Dhcr24,Pbx3,Fam132a,Marcks,Lrfn4,Lgals1,Ccbl1,Fam83a,Hist1h3i,Pcolce2,Pex14,Ngf,Tnfrsf14,Agt,3110043O21Rik,Trnp1,Mrap,Isg15,Pdgfrb,Ltbp1,Sult1a1,Cbr2,Pdgfra,Cyb5a,Cdkn2a,Zbtb16,Pim3,H2-DMb1,Cplx2,Pcdh7,Tpp1,Thbs2,Thbs1,Cib2,Acy3,Suclg1,Trem2,Cyr61,Ostn,Ccnd1,Sorbs3,Lrg1,T…
3.947e-18	-40.07	LI_ADIPOGENESIS_BY_ACTIVATED_PPARG	MSigDB lists	LI_ADIPOGENESIS_BY_ACTIVATED_PPARG	17	14	16079	587	Retn,Aoc3,Pparg,Agt,Dgat1,Fabp4,Cfd,Adrb3,Nr1h3,Lipe,Acsl1,Cebpa,Adipoq,Pcx
6.823e-18	-39.53	GERHOLD_ADIPOGENESIS_UP	MSigDB lists	GERHOLD_ADIPOGENESIS_UP	49	21	16079	587	Fabp5,Ppa1,Scp2,Vegfa,Adrb3,Cfd,Agt,Cd36,Pparg,Cidec,Pcx,Itga7,Adipoq,Lipe,Acsl1,Sparcl1,Scd1,Cpt2,Fabp4,Acadvl,Crat
1.805e-17	-38.55	regulation of locomotion	biological process	GO:0040012	761	71	20963	630	Abhd2,Akt1,Sfrp2,Sema3g,Slit2,Thy1,Dpysl3,Vegfa,Ptn,Postn,Ndrg4,Lpar1,Cxcl5,Arsb,Pdpn,St6gal1,Adipoq,Sox9,Sema6d,Thbs1,Mmp2,Flrt2,Dlc1,Lgals1,Tnfrsf14,Amot,Serpinf1,Plxna1,Sema4b,Cyr61,Pdgfra,Snai2,Phldb2,Cd63,Stk24,Ccl2,Adam8,Fam110c,Egfr,Jun,Cnn2,Apod,Ptk2b,Srpx2,Lbp,Bmper,Rarres2,Aqp1,Rbpj,Pdgfrb,Ifitm3,Sdc3,Cd74,Anxa3,Ntn1,Mtus1,Lrp1,Tlr2,Agt,Mmp3,Mmp14,Efna1,Fgf7,Efnb2,Trp53inp1,Aoc3,Cdh13,R…
2.103e-17	-38.4	NAKAYAMA_SOFT_TISSUE_TUMORS_PCA2_DN	MSigDB lists	NAKAYAMA_SOFT_TISSUE_TUMORS_PCA2_DN	71	24	16079	587	Aoc3,Abca8b,Npy1r,Agt,Cd36,Pparg,Lpl,Cfd,Plin1,Gpd1,Clec3b,Svep1,Angptl4,Fabp4,Apod,Atp1a2,Aqp7,G0s2,Pla2g16,Adh1,Lipe,Cebpa,Sema3g,Adipoq
2.348e-17	-38.29	MODULE_23	MSigDB lists	MODULE_23	531	64	16079	587	Slit2,Trim16,Pmvk,Hmgcl,Cdc42ep1,Ramp2,Pdgfra,Isg15,Tnfrsf14,Cfh,Clec3b,Cyb5a,Stat2,Pcolce,Ltc4s,Mmp11,Aco1,Aldh6a1,Slc2a1,Pcx,Entpd2,Slpi,Acox1,Agpat2,Tmem97,Naaa,Clec10a,Agt,Rnase4,Igfbp4,Pcyt2,Lrp1,Ube2l6,Acox2,Scd1,G0s2,Adh1,Acsl1,Efna1,Fads2,Timp2,Cda,Lbp,Egfr,Ccnd1,Rarres2,Scp2,Hp,Dpt,Tm7sf2,Smtn,Itgbl1,Gadd45b,Sod3,Aqp7,Ivd,Jak3,Trim29,Hsd11b1,Serpina3n,Gpt,St6gal1,Vegfa,Dhrs3
2.385e-17	-38.27	regulation of cell motility	biological process	GO:2000145	692	67	20963	630	Amot,Serpinf1,Tnfrsf14,Flrt2,Dlc1,Snai2,Pdgfra,Cyr61,Sema4b,Plxna1,Pdpn,Arsb,Cxcl5,Lpar1,Ndrg4,Mmp2,Thbs1,Sema6d,Adipoq,Sox9,Ptn,Vegfa,Postn,Akt1,Sfrp2,Abhd2,Thy1,Dpysl3,Sema3g,Slit2,Aoc3,Trp53inp1,Fgf7,Figf,Tpm1,Slc8a1,Cdh13,Retn,Agt,Lrp1,Tlr2,Ntn1,Mtus1,Efna1,Mmp14,Mmp3,Rarres2,Lbp,Bmper,Srpx2,Anxa3,Sdc3,Cd74,Rbpj,Pdgfrb,Aqp1,Egfr,Jun,Adam8,Ccl2,Fam110c,Stk24,Cd63,Phldb2,Ptk2b,Apod,Cnn2
5.323e-17	-37.47	membrane-bounded organelle	cellular component	GO:0043227	10910	432	20918	633	Lrp1,Cdkl5,Fads3,Lpar1,Hexa,Slc25a10,Stat2,Gbgt1,Dnajb9,Smarca1,Mndal,Cfd,Insig1,Phb2,Glis2,Csrp2,Cbr1,Acss2,Armc9,Rab3d,Irx3,Peg10,Bckdhb,Nudt8,Phospho1,Ccnd1,Txlng,Gadd45b,Atpaf2,Mtus1,Nr1h3,Clec3b,Anxa3,Cd63,Scd1,Adrb3,Pla2g12a,Cdh11,Itgb2,Postn,Lpin1,Aoc3,Rps6ka1,Ubqln2,Pcolce,Thrsp,Zbtb16,Runx1,Lgals1,Msra,Impdh1,Hmgb3,Prdx6,Slc7a5,Tpd52,Pemt,Cidec,Osr1,Tle2,Ubd,Aplp1,Uqcrfs1,Thbs2,Gda,Sap30…
7.383e-17	-37.14	fat cell differentiation	biological process	GO:0045444	97	25	20963	630	Wfdc21,Srebf1,Tmem120b,Slc2a4,Bscl2,Ccnd1,Fabp4,Adig,Adipoq,Mrap,Adrb3,Aldh6a1,Cebpa,Rarres2,Scd1,Lrg1,Tmem120a,Pparg,Ffar2,Snai2,Socs1,Lpin1,Sh2b2,Plac8,Retn
7.426e-17	-37.14	RUAN_RESPONSE_TO_TNF_TROGLITAZONE_DN	MSigDB lists	RUAN_RESPONSE_TO_TNF_TROGLITAZONE_DN	42	19	16079	587	Pemt,Aqp7,Pfkfb1,Scd1,Pcx,Irx3,Adipoq,Idh3g,Cfd,Adrb3,Cib2,Alad,Dhrs3,Slc2a4,Retn,Aoc3,Tst,Lpl,Pparg
8.614e-17	-36.99	regulation of cellular component movement	biological process	GO:0051270	765	70	20963	630	Ccl2,Fam110c,Adam8,Egfr,Jun,Phldb2,Stk24,Cd63,Ptk2b,Cnn2,Apod,Arap1,Rarres2,Srpx2,Lbp,Bmper,Sdc3,Cd74,Anxa3,Aqp1,Rbpj,Pdgfrb,Lrp1,Tlr2,Agt,Mtus1,Ntn1,Efna1,Mmp3,Mmp14,Actn1,Fgf7,Trp53inp1,Aoc3,Tpm1,Slc8a1,Figf,Cdh13,Retn,Abhd2,Akt1,Sfrp2,Thy1,Dpysl3,Sema3g,Slit2,Ptn,Vegfa,Postn,Arsb,Cxcl5,Pdpn,Ndrg4,Lpar1,Thbs1,Mmp2,Adipoq,Sox9,Sema6d,Tnfrsf14,Amot,Serpinf1,Flrt2,Dlc1,Atp1a2,Snai2,Pdgfra,Plxna1,C…
1.053e-16	-36.79	HALLMARK_FATTY_ACID_METABOLISM	MSigDB lists	HALLMARK_FATTY_ACID_METABOLISM	164	34	16079	587	Dhcr24,Adipor2,Gpd1,Cd36,Aldh9a1,Aoc3,Acox1,Hadhb,Acadm,Aqp7,Cpt1a,Pdhb,Ltc4s,Mdh1,Idh3g,Adh7,Hsd17b10,Alad,Slc22a5,Bckdhb,Acsl1,Adh1,Cbr1,G0s2,Cpt2,Prdx6,Ube2l6,Acadvl,Crat,Suclg1,Hmgcl,Reep6,Cbr3,Lgals1
1.671e-16	-36.33	WEST_ADRENOCORTICAL_TUMOR_DN	MSigDB lists	WEST_ADRENOCORTICAL_TUMOR_DN	508	61	16079	587	Myo7a,Atp1a2,Heph,Apod,Acadvl,Acsf2,Lrp1,Sorbs3,Abca1,Abcg1,Adipoq,Bcat2,Srebf1,Rbpms,Cd248,G0s2,Klf5,Cnn2,Postn,Pdgfra,Arap1,Sox9,Tspyl4,Gcat,Oplah,Tm4sf1,Clec3b,Cfh,Dcn,Cib2,Ier3,Calhm2,Cox7a1,Rarres2,Cfd,Armc9,Cyb561,Smtn,Socs1,Sorbs1,Kcnk3,Ogn,Dpt,Tle2,Islr,Olfml3,Gas1,Fzd1,Aldh6a1,Sod3,Runx1,Dynlt3,Omd,Apol6,Npy1r,Vcan,Lpar1,Msra,Mmp2,Igfbp4,Gpt
1.7e-16	-36.31	SWEET_LUNG_CANCER_KRAS_DN	MSigDB lists	SWEET_LUNG_CANCER_KRAS_DN	409	54	16079	587	Sorbs1,Tfrc,Dpt,Cdh11,Ogn,Figf,Cyp2f2,Loxl1,Aqp1,Efnb2,Sod3,Gadd45b,Ndn,Acta2,Jun,Ntn1,Cidec,Omd,Vegfa,Hsd11b1,Ifitm3,Tmem45a,Slc7a5,Heph,Atp1a2,Fgf7,Adh1,Sparcl1,Abca1,Acsl1,Pkd2,Ramp2,Adipoq,Cyr61,Prdx6,Tuba1a,Postn,G0s2,Sh3bp5,Cd47,Pdgfra,Col1a2,Fmr1,Zbtb16,Clec3b,Dcn,Cfh,Hp,Pdgfrb,Rarres2,Cfd,Cox7a1,Adrb3,Antxr2
2.226e-16	-36.04	oxoacid metabolic process	biological process	GO:0043436	817	72	20963	630	Cyb5a,Gale,Hagh,Scd1,Pcx,Mamdc2,Omd,Idh3a,Hacd2,Fads3,Crat,Msmo1,Gsto2,P4ha2,Fabp4,Cd36,Ccbl1,Aldh6a1,Aco1,Suclg1,Slc22a5,Pemt,Acox1,Pdhb,Adipor2,Aldh1l2,Acss2,Acsl1,Pdpn,St6gal1,Afmid,Lipe,Acadvl,Bckdhb,Adipoq,Cpt1a,Acox2,Cd74,Lpl,Aldh9a1,Ogn,Mdh1,Lpin1,Aacs,Fads2,Aldh1a7,Cpt2,Bcat2,Acadm,Plscr1,Mgst2,Slc27a4,Sgsh,Acsf2,Cyp2f2,Pparg,Ltc4s,Adh1,Slc1a3,Prkag2,Tlr2,Dcn,Nr1h3,Ivd,Slc27a1,Me2,Adh7,Mt…
2.781e-16	-35.82	monocarboxylic acid metabolic process	biological process	GO:0032787	464	52	20963	630	Pdpn,Ivd,Nr1h3,Slc1a3,Prkag2,Tlr2,Adh7,Slc27a1,Acadvl,Mthfd1l,Lipe,Hadhb,Rdh10,Adipoq,Scd3,Cpt1a,Slc27a4,Ccbl1,Cyp2f2,Acsf2,Slc22a5,Pdhb,Acox1,Pparg,Acsl1,Adh1,Adipor2,Ltc4s,Acss2,Fads3,Crat,Cpt2,Msmo1,Acadm,Fabp4,P4ha2,Mgst2,Cd36,Scd1,Hagh,Cyb5a,Gale,Pcx,Acox2,Lpin1,Aldh9a1,Aacs,Cd74,Lpl,Aldh1a7,Fads2,Hacd2
4.359e-16	-35.37	vesicle	cellular component	GO:0031982	3432	184	20918	633	Vat1,Pmvk,Ppa1,Hagh,Gsto2,Myo7a,Stk24,Ifitm3,Sbsn,Hp,Lbp,Fth1,Man2b2,Cd47,Fabp4,Sema3g,Pkd2,Slc2a4,Islr,Gpd1,Hist1h3i,Clstn3,Rnd3,Map1lc3b,Ckap4,Tmem205,Slc2a1,Pi15,Plscr1,Cmbl,Lpl,Zfyve21,C4b,Rab32,Gpt,Mmp14,Cfh,Myof,Pdxp,Suclg1,Antxr1,Timp2,Rnase4,Sod3,Ncs1,Anxa8,N6amt2,Cd248,Scp2,Ctsl,Srebf1,Entpd2,Vcam1,Cd74,Pacs1,Agt,Flrt2,Ogn,Pdgfrb,Thbs1,Tpp1,Dctn2,Dpt,Slc27a1,Mdh1,Serpinf1,Aco1,Olfml3,Tub…
5.896e-16	-35.07	STEGER_ADIPOGENESIS_UP	MSigDB lists	STEGER_ADIPOGENESIS_UP	21	14	16079	587	Fabp4,Cd36,Pparg,Ffar2,Cidec,Retn,Pnpla2,Acsl1,Lipe,Hp,Adipoq,Cebpa,Nr1h3,Hsd11b1
6.15e-16	-35.02	MODULE_55	MSigDB lists	MODULE_55	773	77	16079	587	Cfd,Rarres2,Scp2,Tm4sf1,Hp,Fads2,Lbp,Cda,Sox9,Egfr,Ccnd1,Cyr61,G0s2,Ptn,Acox2,Adh1,Aplp1,Efna1,Acsl1,Abca1,Lrp1,Ube2l6,Gas8,Hsd11b1,Trim29,Jak3,St6gal1,Serpina3n,Gpt,Dhrs3,Vegfa,Adm,Emp3,Ivd,Aqp7,Gadd45b,Sod3,Gas1,Cyp2f2,Dlk1,Tle2,Tm7sf2,Insig1,Isg15,Cox7a1,Ier3,Tnfrsf14,Cfh,Clec3b,Cyb5a,Col1a2,Pdgfra,Peg10,Pla2g16,Cdc42ep1,Ramp2,Trim16,Apod,Gadd45g,Msmo1,Rnase4,Igfbp4,Mmp2,Slpi,Dlc1,Agt,Naaa,Tme…
6.259e-16	-35.01	MCBRYAN_PUBERTAL_BREAST_4_5WK_DN	MSigDB lists	MCBRYAN_PUBERTAL_BREAST_4_5WK_DN	184	35	16079	587	Cox7a1,Adrb3,Ppp1r3c,Ppa1,Klf15,Akt1,Sh2b2,Cyr61,Scd1,Bcat2,Acsl1,Reep6,Paqr4,Acsf2,Suclg1,Slc25a10,Acadvl,Lgals12,Gpd1,Vegfa,Igfbp4,Fabp5,Slc2a4,Aatk,Lpl,Sod3,Gys1,Ndn,Fam195a,Kcnk3,Ltc4s,Sorbs1,Fabp4,Atpaf2,Tfrc
6.569e-16	-34.96	organic acid metabolic process	biological process	GO:0006082	834	72	20963	630	Mgst2,Bcat2,Cpt2,Plscr1,Acadm,Ogn,Aacs,Mdh1,Aldh9a1,Lpin1,Cd74,Lpl,Fads2,Aldh1a7,Acox2,Mthfd1l,Hadhb,Idh3g,Rdh10,Scd3,Dcn,Nr1h3,Ivd,Slc1a3,Tlr2,Prkag2,Adh7,Slc27a1,Me2,Pparg,Adh1,Ltc4s,Slc27a4,Sgsh,Acsf2,Cyp2f2,Fabp4,P4ha2,Cd36,Fads3,Crat,Msmo1,Gsto2,Mamdc2,Omd,Idh3a,Hacd2,Scd1,Hagh,Cyb5a,Gale,Pcx,Acadvl,Bckdhb,Lipe,Adipoq,Cpt1a,St6gal1,Pdpn,Afmid,Pdhb,Acox1,Acsl1,Adipor2,Aldh1l2,Acss2,Aco1,Aldh6…
8.131e-16	-34.75	extracellular organelle	cellular component	GO:0043230	2606	151	20918	633	Epdr1,Atp1a2,Acadm,Adipoq,Tst,S100a4,Dpp7,C1galt1c1,Retn,Psap,Lrg1,Fabp5,Gda,Cyb5a,Col1a2,Acy3,Tkt,Arsb,Slpi,Gns,Rab21,Rarres2,Fstl1,Tinagl1,Cdh13,Cd320,Tuba1a,Hist1h4d,Pdhb,Thy1,Efna1,Akr1e1,Phb2,Aqp1,Cfd,Rab3d,Armc9,Cbr1,Plod1,Slc1a4,Phospho1,Mgst3,Prss23,Alad,Abcb6,Acta2,Actn1,Hexa,Ttyh3,Dnajb9,Sned1,Pcolce,Steap4,Gale,Msra,Lgals1,Slc7a5,Igf2r,Prdx6,Aldh9a1,Sgsh,Omd,Clec3b,Serpinb8,Anxa3,St6ga…
8.88e-16	-34.66	HALLMARK_EPITHELIAL_MESENCHYMAL_TRANSITION	MSigDB lists	HALLMARK_EPITHELIAL_MESENCHYMAL_TRANSITION	186	35	16079	587	Plod1,Loxl1,Col4a1,Gadd45b,Jun,Acta2,Gas1,Dpysl3,Vcam1,Cxcl5,Pcolce,Cdh11,Fstl1,Igfbp4,Vegfa,Mmp2,Emp3,Pcolce2,Mmp14,Vcan,Aplp1,Mmp3,Postn,Cyr61,Wipf1,Thy1,Lrp1,Slit2,Lgals1,Dcn,Pdgfrb,Snai2,Col1a2,Thbs1,Thbs2
1.065e-15	-34.48	extracellular space	cellular component	GO:0005615	1306	95	20918	633	C4b,Gpt,Ccl9,Cfd,Angptl4,Lpl,Dlk1,Timp2,Vegfa,Il1rl1,Cfh,Orm1,Actn1,Lipe,Ostn,Alad,Acta2,Srpx2,Bmper,Vcan,Fam132a,Slc2a1,Hp,Lbp,Lgals1,Prkag2,Pcolce,Gdf5,Omd,Ccl7,Tle2,Sema3g,Igf2r,Wfdc21,Prdx6,Adamts9,Gdf11,Figf,Serpinb8,Mtus1,Dpysl3,Clec3b,Aoc3,Postn,Tfrc,Cd63,Tst,Fgf7,Adipoq,Cbr3,Sparcl1,3110043O21Rik,Retn,Psap,Lrg1,Masp1,Igfbp4,Apod,Slit2,S100a4,Ccl2,Serpina3n,Cxcl5,Ctsk,Aifm2,Ngf,Dcn,Sema4b,…
1.205e-15	-34.35	carboxylic acid metabolic process	biological process	GO:0019752	748	67	20963	630	Cd36,P4ha2,Fabp4,Msmo1,Gsto2,Fads3,Crat,Hacd2,Idh3a,Pcx,Cyb5a,Gale,Hagh,Scd1,Adipoq,Cpt1a,Lipe,Acadvl,Bckdhb,Afmid,Pdpn,St6gal1,Adipor2,Aldh1l2,Acss2,Acsl1,Acox1,Pdhb,Slc22a5,Suclg1,Pemt,Ccbl1,Aldh6a1,Aco1,Mgst2,Acadm,Plscr1,Cpt2,Bcat2,Aldh1a7,Fads2,Cd74,Lpl,Lpin1,Mdh1,Aldh9a1,Aacs,Acox2,Scd3,Rdh10,Idh3g,Mthfd1l,Hadhb,Slc27a1,Me2,Adh7,Slc1a3,Prkag2,Tlr2,Nr1h3,Ivd,Ltc4s,Adh1,Pparg,Acsf2,Cyp2f2,Slc…
1.456e-15	-34.16	positive regulation of cellular process	biological process	GO:0048522	4428	218	20963	630	Ninj1,Rbpj,Pdgfrb,Pcolce2,Aqp1,Anxa3,Lpin1,Hmga2,Cd74,Lbp,Rarres2,Arap1,Pkd2,Map2k6,Rnf217,Tle6,Dusp15,Cdkl5,Adm,Impact,Plscr1,Cd63,Phldb2,Clstn3,Jun,Egfr,Ccl2,Ap3d1,Dgat2,Cnpy2,Pias3,Trp53inp1,Aoc3,Eif2ak2,Cebpa,Thbs2,Zbtb16,Mrap,Cd47,Igf2r,Adig,Gda,Ramp2,Efna1,Abca1,Glis2,Pcolce,Ntn1,Ngf,Txnip,Gadd45b,Dcn,Trem2,Sumo3,Trim16,Pcx,Klf5,Sox12,Bcar3,Whamm,Fmr1,Clec3b,Pbx3,Fabp4,Rbpms,Ypel3,Ostn,Dpys…
1.475e-15	-34.15	extracellular vesicle	cellular component	GO:1903561	2599	150	20918	633	Pcolce2,Enpp3,Ctsd,Pld3,Stxbp2,Hadhb,Dysf,Serpina3n,Slc22a5,Aco1,Olfml3,Tuba4a,Sumo3,Sparcl1,Slit2,Naaa,Cnn2,Apod,Aldh1l2,Gaa,Aldh6a1,Scp2,Ctsl,Cd248,N6amt2,Anxa8,Ncs1,Sod3,Dpt,Serpinf1,Mdh1,Dctn2,Thbs1,Pdgfrb,Tpp1,Ogn,Flrt2,Agt,Cd74,Vcam1,Entpd2,Plscr1,Tmem205,Slc2a1,Pi15,Ckap4,Clstn3,Rnd3,Hist1h3i,Gpd1,Timp2,Rnase4,Suclg1,Antxr1,Pdxp,Myof,Cfh,Gpt,C4b,Lpl,Cmbl,Stk24,Hagh,Gsto2,Ppa1,Pmvk,Vat1,Isl…
1.844e-15	-33.93	organelle	cellular component	GO:0043226	11792	452	20918	633	Psap,Retn,Inca1,Agpat9,Endog,C1galt1c1,Fam57b,Filip1l,Kif26b,Xbp1,Fgf7,Acadm,Pdgfra,Ptgfrn,Lpcat3,Slc8a1,Acy3,Trem2,Pnpla2,Pla2g16,Ccl2,Sap30,Cpt2,Trp53inp1,Ltc4s,Uqcrfs1,Gda,Thbs2,Gnpat,Ypel3,Fstl1,Cyp2f2,Rarres2,Rab21,P4ha3,Aatk,Plac8,Cd36,Adcy3,Arsb,Nup107,Acadvl,Adam8,Whamm,Cmtm3,Smtn,Syn2,Slc25a1,Crat,Cdkn2b,Efna1,Cib2,Dhcr24,Akr1e1,Hist1h4d,Thy1,Pdhb,Hsd11b1,Tuba1a,Ccdc102a,Pex14,Gadd45b,At…
1.857e-15	-33.92	extracellular matrix	cellular component	GO:0031012	401	47	20918	633	Ntn1,Sod3,Col4a1,Clec3b,Postn,Slc1a3,Ptn,Adamts2,Flrt2,Runx1,Lgals1,Mmp2,Loxl1,Mmp3,Pcolce,Entpd2,Ltbp1,Dpt,Rarres2,Serpinf1,Omd,Tinagl1,Adamts9,Thbs1,Slpi,Ogn,Abi3bp,Cyr61,Thbs2,Vcan,Dcn,Plscr1,Mmp11,Ctsd,Col1a2,Mmp14,Mamdc2,Angptl4,Lpl,Adamtsl5,Timp2,Vegfa,Sparcl1,Adamts5,Slit2,Phospho1,Il1rl1
2.051e-15	-33.82	MODULE_12	MSigDB lists	MODULE_12	337	47	16079	587	Dpysl3,Smtn,Cyb561,Slc1a3,Pcolce,Tle2,Itga7,Aqp1,Col4a1,Lhfpl2,Gas1,Agt,Emp3,Lpl,Adm,Vcan,Slpi,Mtus1,Adipor2,Dhrs3,Vegfa,Igfbp4,Msmo1,Serpina3n,Apod,Lrp1,Slit2,Trim16,Aplp1,Cdc42ep1,Postn,Peg10,Cyr61,G0s2,Pla2g16,Ptn,Sox9,Col1a2,Pdgfra,Ccnd1,Fads2,Zbtb16,Thbs2,Clec3b,Isg15,Rarres2,Cnn3
2.665e-15	-33.56	KEGG_PPAR_SIGNALING_PATHWAY	MSigDB lists	KEGG_PPAR_SIGNALING_PATHWAY	70	22	16079	587	Lpl,Pparg,Cd36,Fads2,Acox1,Scp2,Fabp5,Slc27a4,Plin1,Nr1h3,Cpt1a,Sorbs1,Fabp4,Slc27a1,Angptl4,Acsl1,Adipoq,Acox2,Cpt2,Scd1,Acadm,Aqp7
2.755e-15	-33.53	extracellular membrane-bounded organelle	cellular component	GO:0065010	2593	149	20918	633	Gpd1,Hist1h3i,Rnd3,Clstn3,Plscr1,Ckap4,Pi15,Slc2a1,Tmem205,C4b,Gpt,Cmbl,Lpl,Antxr1,Suclg1,Rnase4,Timp2,Cfh,Pdxp,Myof,Pmvk,Vat1,Gsto2,Hagh,Stk24,Ppa1,Hp,Sbsn,Ifitm3,Fth1,Man2b2,Lbp,Slc2a4,Islr,Sema3g,Fabp4,Cd47,Pkd2,Slc22a5,Serpina3n,Dysf,Tuba4a,Aco1,Pcolce2,Hadhb,Pld3,Stxbp2,Ctsd,Enpp3,Aldh1l2,Aldh6a1,Gaa,Sparcl1,Sumo3,Apod,Cnn2,Naaa,Slit2,Sod3,N6amt2,Scp2,Cd248,Ctsl,Ncs1,Anxa8,Agt,Flrt2,Entpd2,C…
2.945e-15	-33.46	sulfur compound binding	molecular function	GO:1901681	230	35	20551	621	Dpysl3,Pcolce,Ptn,Pcx,Ccl7,Lpl,Acox1,Fgf7,Postn,Pcolce2,Hadhb,Ogn,Hmgcl,Ltc4s,Acadm,Acox2,Ccl2,Ivd,Sult1a1,Scp2,Thbs3,Aplp1,Cfh,Thbs2,Thbs1,Slit2,Tkt,Fstl1,Vegfa,Acadvl,Cyr61,Adamtsl5,Gns,Clec3b,Abi3bp
3.417e-15	-33.31	ion binding	molecular function	GO:0043167	5154	243	20551	621	Msrb3,Pmvk,Rab3d,Pgp,Uqcrc1,Glis1,Acsf2,Ptn,Pcx,Impdh1,Tuba4a,Runx1,Rnf128,Smarca1,Hagh,Noct,Adh7,Sh3pxd2b,Acox2,Ngfrap1,Stk24,Actn1,Pkd2,Cyb561,Mapk6,Cyp2f2,Rnd3,S100a4,Pex10,Cd36,Entpd2,Kif26b,Mmp11,Cfh,Zcwpw1,Trim29,Igf2r,Pcdh19,Ivd,Ccl2,Arap1,Scp2,Lrp1,Mmp14,Eif2ak2,Pemt,Calm1,Dlk1,Adamtsl5,Oas2,Antxr1,Aifm2,Foxred2,Rab32,Abca8b,Clpx,Ncs1,Endog,Sumf1,Msmo1,Klf15,Scd3,Zfp521,Lpl,Trim16,Clstn3,…
3.457e-15	-33.3	MODULE_88	MSigDB lists	MODULE_88	781	76	16079	587	Emp3,Ivd,Lpl,Adm,Vegfa,Dhrs3,Jak3,Trim29,Hsd11b1,Gas8,Serpina3n,Gpt,St6gal1,Insig1,Smtn,Tle2,Tm7sf2,Itga7,Dlk1,Cyp2f2,Sod3,Aqp7,Gas1,Lbp,Egfr,Ccnd1,Sox9,Fads2,Scp2,Tm4sf1,Hp,Rarres2,Cfd,Ube2l6,Aplp1,Adh1,Acsl1,Abca1,Efna1,Cyr61,Acox2,Ptn,G0s2,Tmem97,Agt,Naaa,S100a4,Slpi,Dlc1,Igfbp4,Mmp2,Rnase4,Msmo1,Pcolce,Ltc4s,Actn1,Entpd2,Epor,Aqp1,Col4a1,Col1a2,Pdgfra,Cfh,Clec3b,Cyb5a,Cox7a1,Isg15,Tnfrsf14,Ie…
4.014e-15	-33.15	LANDIS_ERBB2_BREAST_TUMORS_324_DN	MSigDB lists	LANDIS_ERBB2_BREAST_TUMORS_324_DN	142	30	16079	587	Lpin1,Cidec,Tmem205,Dgat1,Cd36,Mknk2,Ivd,Adrb3,Nr1h3,Gpd1,Alad,Adipor2,Clec3b,Fstl1,Scp2,Cyb5a,Slc27a1,Dpt,Sorbs1,Heph,Plac8,Col4a1,Postn,Cpt2,Acta2,Hadhb,Bcat2,Mmp3,Bckdhb,Acsl1
4.959e-15	-32.94	extracellular exosome	cellular component	GO:0070062	2586	148	20918	633	C1galt1c1,Dpp7,Lrg1,Retn,Psap,S100a4,Tst,Epdr1,Adipoq,Acadm,Tkt,Col1a2,Cyb5a,Acy3,Fabp5,Gda,Rarres2,Cdh13,Fstl1,Tinagl1,Slpi,Rab21,Gns,Arsb,Akr1e1,Efna1,Tuba1a,Pdhb,Thy1,Hist1h4d,Cd320,Mgst3,Slc1a4,Plod1,Rab3d,Cbr1,Armc9,Phb2,Aqp1,Cfd,Dnajb9,Sned1,Hexa,Ttyh3,Acta2,Abcb6,Alad,Prss23,Actn1,Aldh9a1,Omd,Sgsh,Prdx6,Igf2r,Slc7a5,Lgals1,Msra,Pcolce,Steap4,Gale,Itgb2,Cdh11,Cd63,Plxna1,Tfrc,Slc1a5,St6gal1…
7.271e-15	-32.55	binding	molecular function	GO:0005488	12076	456	20551	621	Ptn,Saa3,Cenpa,Uqcrc1,Hmgb3,Gpd1,Tst,Rab3d,Rnd3,Mrps35,Cyp2f2,Sp100,Ntn1,Naaa,Stk24,Pkd2,Actn1,Acox2,Noct,Ccl9,Adh7,Sh3pxd2b,Socs1,Hagh,Ctsl,Il17rc,Pemt,Eif2ak2,Calm1,Scp2,Lrp1,Igfbp4,Mmp14,Impact,Ivd,Cfh,Rgmb,Cbx6,Trim29,Mmp11,Kif26b,Cd36,Cd47,Aldh6a1,Sema3g,Msmo1,Sumf1,Endog,Cd63,Ncs1,Ctsk,Rab32,Abca8b,Rbpms,Foxred2,Apod,C4b,Pdxp,Tlr2,Amot,Adamtsl5,Antxr1,Rnase4,Dlk1,Slpi,Lipe,Mc5r,Radil,Acsl1,…
7.817e-15	-32.48	MODULE_60	MSigDB lists	MODULE_60	390	50	16079	587	Ccbl1,Pla2g16,G0s2,Rbpms,Cdc42ep1,Hagh,Abca1,Ramp2,Slit2,Trim16,Apod,Ube2l6,Isg15,Cfd,Rarres2,Plin1,Cox7a1,Ier3,Tnfrsf14,Clec3b,Pdgfrb,Cda,Pkmyt1,Ccnd1,Pdgfra,Col1a2,Aqp7,Sod3,Slc2a1,Gas1,Epor,Itga7,Dlk1,Aqp1,Pcolce,Tle2,Tm7sf2,Gaa,Smtn,Jak3,Dhrs3,Igfbp4,Vegfa,Agpat2,Tst,Agt,Emp3,Lpl,S100a4,Ivd
8.679e-15	-32.38	LIM_MAMMARY_STEM_CELL_UP	MSigDB lists	LIM_MAMMARY_STEM_CELL_UP	448	54	16079	587	Ndn,Acta2,Rasl12,Col4a1,Pdpn,Aldh1l2,Tinagl1,Svep1,Pcolce,Slc1a5,Slc1a3,Smtn,Pcdh19,Csrp2,Epdr1,Sorbs1,Dpysl3,Vgll3,Trim29,Lims2,Mmp2,Igfbp4,Fabp5,Antxr1,Adamts2,Vcan,Vsir,Cd36,Msrb3,Rbpms,Wipf1,Postn,Rnd3,Cdh13,Pkd2,Fam132a,Arhgap24,Ngf,Mamdc2,Lgals1,Lrp1,Slit2,Sh3tc1,Scarf2,Thy1,Serpinf1,Flrt2,Rarres2,Pcdh7,Snai2,Osr1,Ppp1r3c,Thbs1,Egfr
1.138e-14	-32.11	MODULE_24	MSigDB lists	MODULE_24	422	52	16079	587	Dpt,Pcolce,Tm7sf2,Insig1,Mmp11,Aco1,Cyb561,Sod3,Col4a1,Dlk1,Actn1,Epor,Aqp1,Adm,Slpi,Agpat2,Dlc1,Agt,S100a4,Jak3,Rnase4,Msmo1,Serpina3n,St6gal1,Vegfa,Igfbp4,Dhrs3,Lrp1,Trim16,Ube2l6,Gadd45g,Cyr61,Peg10,Cdc42ep1,Hagh,Acsl1,Abca1,Efna1,Fads2,Lbp,Col1a2,Pdgfra,Ccnd1,Egfr,Rarres2,Cnn3,Ier3,Scp2,Cfh,Clec3b,Cyb5a,Hp
1.353e-14	-31.93	fatty acid metabolic process	biological process	GO:0006631	300	39	20963	630	Acsl1,Ltc4s,Acss2,Adipor2,Acox1,Pparg,Cyp2f2,Acsf2,Slc27a4,Scd3,Cpt1a,Adipoq,Acadvl,Hadhb,Lipe,Adh7,Slc27a1,Nr1h3,Ivd,Pdpn,Prkag2,Tlr2,Hacd2,Fads2,Lpin1,Aacs,Lpl,Cd74,Acox2,Scd1,Cyb5a,Cd36,Fabp4,Mgst2,Msmo1,Acadm,Crat,Fads3,Cpt2
1.521e-14	-31.82	REACTOME_METABOLISM_OF_LIPIDS_AND_LIPOPROTEINS	MSigDB lists	REACTOME_METABOLISM_OF_LIPIDS_AND_LIPOPROTEINS	454	54	16079	587	Hadhb,Prkag2,Gnpat,Lipe,Pla2g12a,Acadm,Fabp4,Psap,Cpt1a,Arsb,Tm7sf2,Arsj,Pcyt2,Pnpla2,Dhcr24,Hexa,Msmo1,Hsd11b1,Tnfrsf21,Lpcat3,Gpd1,Pld3,Agt,Cd36,Dgat2,Lpl,Acox1,Agpat2,Hsd3b7,Srebf1,Abcg1,Abca1,Acsl1,Pemt,Acox2,Cpt2,Pla2g16,G0s2,Crat,Acadvl,Sumf1,Slc27a1,Angptl4,Hmgcl,Pmvk,Pip5k1c,Scp2,Plin1,Dgat1,Phospho1,Pparg,Lpin1,Dhcr7,Fads2
1.548e-14	-31.8	response to external stimulus	biological process	GO:0009605	1440	98	20963	630	Efna1,Angptl4,Cd47,Il17rc,Slc1a3,Tlr2,Wfdc21,Nr1h3,Ntn1,Adh7,Abca1,Pparg,Slc8a1,Figf,Aes,Cmpk2,Tnfrsf21,Fgf7,Efnb2,Slc2a1,Eif2ak2,Noct,Xbp1,Cmtm3,Cnn2,Hp,Pkd2,Ccl2,Ap3d1,Adam8,Jun,Acadm,Plscr1,Cd63,Impact,Adm,Ifitm3,Aacs,Anxa3,Itgb2,Aqp1,Rbpj,Pdgfrb,Ear2,Rarres2,Tfrc,Slpi,Fstl1,Lbp,Adamts5,Thbs1,Unc5b,Mmp2,Sox9,Wipf1,Cxcl5,Ccl7,Arsb,Map1lc3b,Higd1a,Rnase4,Lpar1,Srebf1,Pdgfra,Fosl1,Plac8,Plxna1,Cy…
1.974e-14	-31.56	STEGER_ADIPOGENESIS_DN	MSigDB lists	STEGER_ADIPOGENESIS_DN	25	14	16079	587	Rnase4,Postn,Pdpn,Cmtm3,Osr1,Mmp2,Olfml3,Dlk1,Rab3il1,Fstl1,Thbs2,Ogn,Dpt,Timp2
2.629e-14	-31.27	VERNOCHET_ADIPOGENESIS	MSigDB lists	VERNOCHET_ADIPOGENESIS	17	12	16079	587	Aoc3,Retn,Fabp4,Agt,Pparg,Ffar2,Adrb3,Rarres2,Cyp2f2,Mc2r,Cebpa,Hp
2.846e-14	-31.19	Metabolism	REACTOME pathways	7098586	1533	124	6860	299	Acy3,Cyb5a,Hagh,Scp2,Acox2,Ltc4s,Acadm,Crat,Mdh1,Uqcrc1,Gnpat,Pla2g12a,Slc25a10,Tm7sf2,Acss2,Calm1,Fdx1,Akt1,Acsf2,Aldh1a7,Scd3,Gys1,Phospho1,Mgst2,Psap,Hsd3b7,Slc5a6,Dhcr24,Pnpla2,Adh1,Gns,Suclg1,Slc2a4,Agpat9,Mgst3,Cd320,Oplah,Sdc3,Sdc2,Aoc3,Scd1,Pla2g16,Pdhb,Aqp1,Acadvl,Hacd2,Aldh6a1,Alad,Nup107,Gaa,Pcyt2,Cbr1,Lpcat3,Ogn,Dhcr7,Arsb,Mat2a,Marcks,Pmvk,Cda,Uqcrfs1,Sult1a1,Fads2,Arsj,Hadhb,Adcy3,L…
3.415e-14	-31.01	KIM_GLIS2_TARGETS_UP	MSigDB lists	KIM_GLIS2_TARGETS_UP	95	24	16079	587	Isg15,H2-DMb2,Pdgfrl,Dcn,Cfh,Adamts2,Tlr2,Mmp14,Cidec,Cd74,S100a4,Col1a2,Pdgfra,Adam8,Col4a1,Postn,Sparcl1,Cmtm3,Ogn,H2-DMb1,Angptl4,Dpt,Vcam1,Ifitm3
4.182e-14	-30.81	single-organism cellular process	biological process	GO:0044763	11029	423	20963	630	Fam96b,Ifitm3,Anxa3,Aldh9a1,Antxr1,Lbp,Rarres2,Fabp5,Tle6,Map2k6,Arap1,Pkd2,Cnn3,Slc2a4,Akr1e1,Dpt,Tspan11,Cd63,Ccl2,Gas2,Ap3d1,Cox8b,Ltc4s,Prkg2,Ndufb8,Dgat2,Pvr,Abca8b,Trp53inp1,Cbr2,Eif2ak2,Fam83a,Zbtb16,Ndufa9,Il1rap,Adig,Pex10,Cd47,Igf2r,Aplp1,Efna1,Ramp2,Glis2,Adh7,Dhcr7,Pmvk,Ngf,Txnip,Peg10,Dcn,Cplx2,Trem2,C1galt1c1,Trim16,Idh3a,Aqp7,Dhcr24,Cyb5a,Slc5a6,Whamm,Bco1,Dpysl3,Bcl2l13,Gbgt1,Ccl6…
8.503e-14	-30.1	single-organism biosynthetic process	biological process	GO:0044711	938	73	20963	630	Dgat1,Slc25a33,Bcat2,Acadm,Plscr1,Adm,Mgst2,Pcyt2,Fabp5,Mat2a,Cd74,Lpl,Ogn,Lpin1,Aqp1,Lpcat3,Fads2,Pdgfrb,Slc1a3,Pmvk,Prkag2,Dhcr7,Nr1h3,Slc27a1,Mthfd1l,Tkt,Ramp2,Ppp1r3c,Scd3,Agpat9,Rdh10,Cmpk2,Cebpa,Ndufa9,Fgf7,Dgat2,Ltc4s,Fdx1,Adh1,Gys1,Fads3,Akt1,Msmo1,Coq3,Fam57b,Dhcr24,Scd1,Agpat2,Oas2,Pla2g16,Pcx,Adcy3,Impdh1,Omd,Gnpat,Hacd2,Hmgcl,Srebf1,Tram2,Glt8d2,Tm7sf2,Suclg1,Insig1,Pemt,Alad,Hsd11b1,…
9.124e-14	-30.03	membrane-bounded vesicle	cellular component	GO:0031988	3145	166	20918	633	Dysf,Slc22a5,Serpina3n,Ngf,Tuba4a,Aco1,Pcolce2,Ctsd,Enpp3,Slc5a6,Hadhb,Stxbp2,Pld3,Aldh1l2,Gaa,Aldh6a1,Sumo3,Sparcl1,Naaa,Cnn2,Slit2,Apod,Sod3,Scp2,Ctsl,Cd248,N6amt2,Anxa8,Ncs1,Flrt2,Pacs1,Agt,Vcam1,Cd74,Entpd2,Serpinf1,Mdh1,Dpt,Dctn2,Tpp1,Thbs1,Pdgfrb,Ogn,Rnd3,Clstn3,Gpd1,Hist1h3i,Plscr1,Pi15,Tmem205,Slc2a1,Ckap4,Gpt,Rab32,C4b,Lpl,Cmbl,Rnase4,Timp2,Antxr1,Suclg1,Pdxp,Myof,Cfh,Pmvk,Vat1,Stk24,Myo…
9.72e-14	-29.96	PPAR signaling pathway	KEGG pathways	ko03320	82	23	7649	316	Cd36,Fads2,Pparg,Slc27a4,Fabp5,Scd3,Slc27a1,Acadm,Scp2,Plin1,Nr1h3,Adipoq,Sorbs1,Angptl4,Acsl1,Scd1,Lpl,Aqp7,Cpt2,Acox2,Acox1,Cpt1a,Fabp4
9.72e-14	-29.96	PPAR signaling pathway	KEGG pathways	mmu03320	82	23	7649	316	Acox1,Fabp4,Cpt1a,Cpt2,Acox2,Aqp7,Lpl,Scd1,Acsl1,Adipoq,Angptl4,Sorbs1,Scp2,Nr1h3,Plin1,Fabp5,Slc27a1,Acadm,Scd3,Cd36,Slc27a4,Pparg,Fads2
2.144e-13	-29.17	regulation of localization	biological process	GO:0032879	2295	131	20963	630	Rarres2,Lbp,Cd74,Hmga2,Anxa3,Aqp1,Rbpj,Pdgfrb,Ccl2,Ap3d1,Egfr,Jun,Clstn3,Phldb2,Cd63,Map2k6,Apod,Pkd2,Arap1,Trp53inp1,Abcg1,Aoc3,Ngf,Ntn1,Mtus1,Abca1,Efna1,Npy1r,Cd47,Trim16,Wnk4,Trem2,Abhd2,Sorbs1,Sfrp2,Cnksr3,Thy1,Dpysl3,Ostn,Rbpms,Tnfrsf14,Stxbp2,Serpinf1,Cdkn2a,Sox4,Dlc1,Pemt,Fam132a,Pdgfra,Socs1,Adipor2,Scp2,Sema4b,Arsb,Cxcl5,Map1lc3b,Ndrg4,Ncs1,Srebf1,Lpar1,Thbs1,Wipf1,S100a1,Srpx2,Bmper,Sd…
2.307e-13	-29.1	metabolic process	biological process	GO:0008152	7836	324	20963	630	Ivd,Phospho1,Abca1,Tkt,Idh3g,Slc1a4,Rdh10,Npy1r,Pgp,Gda,Cebpa,Txlng,Fth1,Aoc3,Abcg1,Adamts2,Cfh,Zfp521,Adh1,Ormdl3,Heph,Jun,Egfr,Adm,Plscr1,Cdkl5,Dusp15,Mgst2,Rnf217,Pcyt2,Foxred2,Lpin1,Hmga2,Ogn,Prdx6,Cd74,Pdgfrb,Rbpj,Dhrs7b,Aqp1,Arsb,Srebf1,Pld3,Loxl1,Entpd2,Acy3,Acadvl,Glt8d2,Uap1l1,C4b,Cdkn2a,Aldh6a1,Tpp1,Pemt,Gdf5,Slc22a5,Dlc1,Sox4,Acox1,Hsd11b1,Pdgfra,Aatk,Fosl1,Fads3,Vcam1,Cda,Akr1c14,Fabp…
2.866e-13	-28.88	ONDER_CDH1_TARGETS_2_UP	MSigDB lists	ONDER_CDH1_TARGETS_2_UP	236	36	16079	587	Rnase4,Pdgfrl,Mmp2,Sdc3,Igfbp4,Dlc1,Il17rc,Pcolce2,Lpar1,Vcan,Acta2,Aldh6a1,Gadd45b,Olfml3,Gulp1,Itga7,Cdh11,Pcolce,Itgbl1,Dpysl3,Sned1,Dcn,Clec3b,Ppp1r3c,Abca8b,Zbtb16,Pparg,Col1a2,Tram2,Pla2g16,Wipf1,Ltbp1,Postn,Sdc2,Thy1,Serpinf1
3.887e-13	-28.58	CHICAS_RB1_TARGETS_CONFLUENT	MSigDB lists	CHICAS_RB1_TARGETS_CONFLUENT	522	56	16079	587	Slc1a4,Mndal,Postn,Tuba1a,Cnn2,Prdx6,Scd1,Trnp1,Ptn,Serpinf1,Myof,Ifitm3,Slc7a5,Thy1,Cnksr3,Clec3b,Dcn,Cyb5a,Cdkn2a,Rnf128,Cnn3,Timp2,Col1a2,Tram2,Pparg,Prss23,Thbs1,Prkag2,Cmbl,Loxl1,Olfml3,Acta2,Fam198b,Dpysl3,Rgmb,Vcam1,Itgbl1,Bmper,Pcolce,Gdf5,Dhrs3,Lactb,Sdc3,Dhcr24,Pdgfrl,Vgll3,Trpv2,Lims2,Tmem97,Emp3,Msrb3,Vsir,S100a4,Mtus1,Apol6,Adamts2
8.749e-13	-27.76	MODULE_38	MSigDB lists	MODULE_38	425	49	16079	587	Agpat2,Adm,S100a4,Emp3,Tst,Trim29,Jak3,Mmp2,Dhrs3,Igfbp4,Tle2,Pcolce,Dpt,Amot,Mmp11,Slc2a1,Gas1,Col4a1,Sod3,Pdpn,Dlk1,Pkmyt1,Egfr,Tram2,Col1a2,Ccnd1,Pdgfra,Adcy3,Cda,Timp2,Ier3,Cnn3,Rarres2,Cfd,Pdgfrb,Clec3b,Tm4sf1,Trim16,Lrp1,Gadd45g,Apod,Rbpms,Ltbp1,Cyr61,Peg10,Efna1,Ramp2,Abca1,Cdc42ep1
1.04e-12	-27.59	system development	biological process	GO:0048731	3720	183	20963	630	Bmper,Srpx2,Tfrc,Ndn,Mknk2,Insl6,Ubd,Eif2b2,Myo7a,Cd248,Aacs,Stk24,Acadm,Rps6ka1,Kif26b,Eya1,Col4a1,Adam8,Sdc2,Fzd1,Hp,Cnn2,Rab21,Xbp1,Ptk2b,Dhrs3,Pcdh19,Jak3,Phb2,Efnb2,Actn1,Fgf7,Slc27a4,Tnfrsf21,Fam73b,Aes,Cdh13,Gadd45g,Figf,Vcan,Pparg,Slc8a1,Tpm1,Dlk1,Irx3,Agt,Ctsd,Tlr2,Slc1a3,Lrp1,Mmp14,Megf10,Timp2,Osr1,Mthfd1l,Dlg5,Vegfa,Gas1,Sap30,Ptn,Scd1,Cdkn2b,Trpv2,Postn,Col1a2,Psap,Akt1,Smarca1,Rorc,…
1.38e-12	-27.31	glycosaminoglycan binding	molecular function	GO:0005539	182	28	20551	621	Ccl2,Dpysl3,Pcolce,Ccl7,Ptn,Lpl,Aplp1,Thbs3,Mamdc2,Thbs1,Thbs2,Cfh,Fgf7,Vegfa,Fstl1,Slit2,Postn,Pcolce2,Cyr61,Trem2,Vcan,Gns,Clec3b,Adamtsl5,Ogn,Dcn,Abi3bp,Tlr2
1.672e-12	-27.12	PPAR signaling pathway	WikiPathways	WP2316	81	23	4813	234	Slc27a1,Fabp4,Adipoq,Cd36,Acox1,Pparg,Acox2,Plin1,Scd3,Sorbs1,Angptl4,Slc27a4,Aqp7,Nr1h3,Fabp5,Lpl,Fads2,Cpt2,Acadm,Scp2,Acsl1,Cpt1a,Scd1
1.796e-12	-27.05	catalytic activity	molecular function	GO:0003824	5407	242	20551	621	Gnpat,Pip5k1c,Pias3,Gys1,Cda,Rab21,Sox9,Dhrs7b,Aacs,Ndufb8,Abcb6,Agpat2,Idh3g,Lpin1,Pla2g16,Dgat1,Tm7sf2,Uqcrfs1,Fads2,Wnk4,Nudt18,Prss23,Jak3,Slc27a1,Abcg1,Arsj,Syn2,Lpcat3,Dhcr24,Aatk,Vat1,Ppef1,Dynlt3,Tuba1a,Pfkfb1,Gbgt1,Mmp3,Dhrs3,N6amt2,Atp1a2,P4ha2,Abhd2,Itpk1,Ccbl1,Gale,Bco1,Slc27a4,Coq3,Man2b2,Crat,Gsto2,Cpt2,Fads3,Pdgfrb,Cyb5a,Cbr2,Pdgfra,Galk2,Sult1a1,Myo7a,Taok3,Steap4,Phospho1,Pim3,Pc…
2.21e-12	-26.84	REN_ALVEOLAR_RHABDOMYOSARCOMA_DN	MSigDB lists	REN_ALVEOLAR_RHABDOMYOSARCOMA_DN	391	46	16079	587	Itgbl1,Smtn,Srpx2,Dpysl3,Pcolce,Loxl1,Actn1,Gulp1,Plod1,Vat1,Fzd1,Adamts2,Dynlt3,Mmp14,Vcan,Lpar1,Mmp2,Fstl1,Arsj,Rab21,C1galt1c1,Tmem45a,Gns,Acadvl,Ngf,Lrp1,Pkd2,Cbr1,Cd248,Cnn2,Cyr61,Tram2,Pdgfra,Egfr,Ccnd1,Timp2,Rab32,Thbs2,Tpp1,Thbs1,Mfsd1,Pdgfrb,Scp2,Tm4sf1,Man2b2,Grsf1
2.445e-12	-26.74	MARTINEZ_RB1_AND_TP53_TARGETS_UP	MSigDB lists	MARTINEZ_RB1_AND_TP53_TARGETS_UP	562	57	16079	587	Ltc4s,Idh3g,Slc1a5,Aco1,Atxn7l3b,Psap,Atpaf2,1810011O10Rik,Tfrc,Lrg1,Sorbs1,Dpysl3,Fabp4,Sod3,Aqp1,Lipe,Pcx,Cidec,Cd74,Acox1,Msra,Retn,Bcl2l13,Lpl,Txnip,Cd36,Gpd1,Zfp521,Slc2a4,Pnpla2,Il1rl1,Tuba4a,Cldn15,Dram2,Lgals1,Enpp3,Tmem45a,Slc25a10,Dusp22,Serpinf1,Scd1,Cyr61,Acsl1,Ctdsp2,Adipoq,Mrap,Adh1,Thrsp,Fads2,Lpin1,Thbs1,Egfr,Sox4,Lbp,Ier3,Cfd,Rarres2
2.917e-12	-26.56	endoplasmic reticulum	cellular component	GO:0005783	1444	93	20918	633	Plod1,Ormdl3,Insig1,Dgat2,Foxred2,Slc27a4,E430025E21Rik,Mgst3,Pkmyt1,S100a1,Cnpy2,Fads3,Abcb6,P4ha2,Hsd3b7,Ndrg4,Clstn3,Dhcr7,Dnajb9,Dhrs7b,Ckap4,Hp,Tm7sf2,Ifitm3,Aqp11,Acsl1,Tpd52,Tmem119,Pemt,Cidec,Tmem97,Pkd2,Msmo1,St6gal1,Rnf128,Fads2,Dgat1,Lpin1,Aoc3,Lctl,Reep6,Scd1,Pla2g12a,Xbp1,Egfr,Adipoq,Ptgfrn,Plin1,Pex16,Mamdc2,Agpat9,Mrap,Fam57b,Apod,Msrb3,Ccl2,Ltc4s,Aco1,Tkt,Lpcat3,Oas2,Hadhb,Pld3,Ha…
2.966e-12	-26.54	brown fat cell differentiation	biological process	GO:0050873	32	13	20963	630	Fabp4,Pparg,Slc2a4,Mrap,Sh2b2,Plac8,Adipoq,Cebpa,Aldh6a1,Rarres2,Scd1,Adrb3,Lrg1
4.244e-12	-26.19	ANASTASSIOU_CANCER_MESENCHYMAL_TRANSITION_SIGNATURE	MSigDB lists	ANASTASSIOU_CANCER_MESENCHYMAL_TRANSITION_SIGNATURE	62	18	16079	587	Acta2,Postn,Cdh11,Thy1,Pcolce,Glt8d2,Lgals1,Itgbl1,Ctsk,Mmp11,Serpinf1,Snai2,Mmp2,Pdgfrb,Dcn,Thbs2,Vcan,Col1a2
4.928e-12	-26.04	intracellular	cellular component	GO:0005622	12550	461	20918	633	Pex10,Naaa,3110043O21Rik,Mrap,Cbx6,Cbr3,Aldh6a1,Coq3,Mamdc2,Gaa,Plin1,Pex16,Hadhb,Cda,Ctsd,Trim16,Clybl,Oas2,Aco1,Xpot,Ptk2b,Msrb3,Dysf,Pdgfrb,Nedd9,Scrn1,Klf5,Afmid,Hsd17b10,Fam110c,Slc27a1,Rdh10,Aacs,Cd74,Vcam1,Ccbl1,Mmp3,Sdhaf1,Mapk6,Trim46,Mmp2,Flrt2,Agpat2,Ncs1,Ndufa9,Mthfd1l,Dram2,Slc1a3,Anxa8,N6amt2,Pim3,Gas2,Noct,Scp2,Mid1,Pkmyt1,Cfh,Myof,Sh3pxd2b,S100a1,Ivd,E430025E21Rik,Suclg1,Fosl1,Mc2…
5.228e-12	-25.98	DURAND_STROMA_S_UP	MSigDB lists	DURAND_STROMA_S_UP	273	37	16079	587	Phospho1,Pdgfra,Col1a2,Adcy3,Pdgfrb,Rab3il1,Cib2,Snai2,Ube2l6,Cdkn2b,Serpinf1,Pmvk,Sfrp2,Angptl4,Gas2,Ptn,Cd248,Adam8,Postn,Lpl,Ivd,Adamts2,Aoc3,Lpar1,Mmp2,Il1rl1,Sdc3,St6gal1,Jak3,Srpx2,Fabp4,Dpysl3,Svep1,Slc1a3,Bmper,Loxl1,Fzd1
5.827e-12	-25.87	intracellular part	cellular component	GO:0044424	12417	457	20918	633	Cdh11,Rps6ka1,Aoc3,Lpin1,Postn,Wipf1,Pla2g12a,Adrb3,Scd1,Cd63,Anxa3,Mtus1,Nr1h3,Clec3b,Aldh3b2,Osr1,Ubd,Aplp1,Tle2,Slc7a5,Tpd52,Hmgb3,Prdx6,Cidec,Cyb561,Pemt,Tlr2,Zbtb16,Msra,Impdh1,Lgals1,Prkag2,Runx1,Ubqln2,Thrsp,Smarca1,Dnajb9,Gbgt1,Stat2,Mndal,Hexa,Slc25a10,Trpv2,Fads3,Lpar1,Radil,Dtna,Cdkl5,Lrp1,Kcnk3,Atpaf2,Gadd45b,Nudt8,Bckdhb,Txlng,Ccnd1,Rab3d,Cbr1,Acss2,Peg10,Irx3,Insig1,Glis2,Csrp2,Phb2…
6.412e-12	-25.77	MODULE_52	MSigDB lists	MODULE_52	418	47	16079	587	Slc7a5,Il1rap,Mndal,Plscr1,Cyr61,Peg10,Rnd3,Tram2,Filip1l,Pdgfra,Prss23,Pkmyt1,Sox4,Cenpa,Timp2,Thbs2,Fads2,Thbs1,Cyb5a,Scp2,Tm4sf1,Cnn3,Ier3,Cdkn2a,Isg15,Smtn,Tfrc,Csrp2,Dpysl3,Insig1,Fabp4,Anxa3,Pcolce,Dlk1,Gulp1,Actn1,Gas1,Slc2a1,Col4a1,S100a4,Agt,Emp3,Igfbp4,Vegfa,Adipor2,St6gal1,Msmo1
6.486e-12	-25.76	positive regulation of locomotion	biological process	GO:0040017	432	43	20963	630	Ptk2b,Slit2,Sema3g,Fam110c,Ccl2,Adam8,Jun,Akt1,Egfr,Cd74,Anxa3,Postn,Aqp1,Pdgfrb,Rarres2,Srpx2,Vegfa,Lbp,Thbs1,Mmp2,Sox9,Sema6d,Mmp14,Mmp3,Tlr2,Cxcl5,Pdpn,Agt,Ntn1,Lpar1,Slc8a1,Pdgfra,Snai2,Figf,Retn,Cyr61,Sema4b,Cdh13,Tnfrsf14,Amot,Fgf7,Aoc3,Lgals1
7.245e-12	-25.65	response to oxygen-containing compound	biological process	GO:1901700	1115	77	20963	630	Lbp,Slpi,Eif2b2,Aqp1,Aacs,Prdx6,Lpin1,Mat2a,Cib2,Stk24,Adm,Impact,Slc25a33,Egfr,Jun,Ccl2,Col4a1,Apod,Hp,Pkd2,Xbp1,Ptk2b,Noct,Slc2a4,Eif2ak2,Trp53inp1,Pdxp,Cmpk2,Tnfrsf21,Adh1,Retn,Dgat2,Pparg,Slc8a1,Adh7,Abca1,Slc27a1,Cdk4,Nr1h3,Slc1a3,Wfdc21,Tlr2,Mmp3,Aplp1,Igf2r,Adcy3,Scd1,Trem2,Ffar2,Trim16,Col1a2,Sorbs1,Akt1,Vcam1,Rorc,Cd36,Slit2,Alad,Sox4,Atp1a2,Sod3,Cdkn2a,Tnfrsf14,Gpd1,Runx1,Sh2b2,Socs1,Pd…
7.797e-12	-25.58	developmental process	biological process	GO:0032502	4943	223	20963	630	Cyr61,Sh2b2,Runx1,Plxna1,Snai2,Trnp1,Tmem119,Insig1,Bbs7,Flrt2,Aco1,Amot,Adrb3,Ermp1,Sema6d,Clcn2,Sox9,Adipoq,Mmp2,Unc5b,Ccnd1,Hmgcl,Grsf1,Pdpn,Trpv2,Postn,Radil,Ffar2,Endog,Lrg1,Dlg5,Vegfa,Sap30,Gas1,Ptn,Scd1,Cdkn2b,Rab3ip,Rab32,Adar,Slit2,E430025E21Rik,Sema3g,Msra,Bscl2,Tmem120b,Col1a2,Psap,Akt1,Smarca1,Rorc,Gys1,Retn,Aes,Cdh13,Gadd45g,Figf,Vcan,Pparg,Slc8a1,Tpm1,Jak3,Phb2,Efnb2,Fgf7,Actn1,Slc2…
7.977e-12	-25.55	single-organism developmental process	biological process	GO:0044767	4915	222	20963	630	Fmr1,Fabp4,Pbx3,Clec3b,Dpysl3,Thy1,Ostn,Vsir,Tspan12,Gdf11,Sfrp2,Abcb6,Vcam1,C1galt1c1,Trem2,Gnpat,Wnk4,Aqp11,Pip5k1c,Klf5,Sox12,Bcar3,Dhcr24,Epor,Thbs1,Ncs1,Srebf1,Lpar1,Ndrg4,Klf15,Arsb,Cxcl5,Aatk,Sema4b,Adipor2,Scp2,Fosl1,Plac8,Hexa,Lrfn4,Socs1,Pdgfra,Hsd11b1,Csrp2,Sh3pxd2b,Tmem120a,Ctsl,Gaa,Lgals1,Sox4,Slc22a5,Gdf5,Dlc1,Cdkn2a,Aldh6a1,Serpinf1,Tnfrsf14,Tpp1,Pkd2,Ltbp1,Tle6,Cdkl5,Slc2a4,Cd63,P…
9.695e-12	-25.36	regulation of developmental process	biological process	GO:0050793	2242	124	20963	630	Serpinf1,Cdkn2a,Amot,Adrb3,Lgals1,Adamts9,Gdf5,Dlc1,Insig1,Flrt2,Sh3pxd2b,Pdgfra,Snai2,Cyr61,Sema4b,Aatk,Runx1,Plxna1,Plac8,Pdpn,St6gal1,Cxcl5,Arsb,Lpar1,Ncs1,Ndrg4,1810011O10Rik,Ccnd1,Hmgb3,Thbs1,Sema6d,Sox9,Adipoq,Epor,Ptn,Fam57b,Lrg1,Lims2,Klf5,Vegfa,Trim16,Trpv2,Hist1h4d,Postn,Sfrp2,Akt1,Gdf11,Rorc,Vsir,Tspan12,Isg15,Ypel3,Ostn,Ccl9,Thy1,Dpysl3,Slit2,Sema3g,Cd36,Cebpa,Itga7,Txlng,Tnfrsf21,Zbt…
1.152e-11	-25.19	NABA_MATRISOME	MSigDB lists	NABA_MATRISOME	933	77	16079	587	Mmp14,Pcolce2,Vcan,Omd,Ntn1,P4ha2,Serpina3n,Sdc3,Vegfa,Ctsd,Cxcl5,Dpt,Gdf5,Lrg1,Insl6,Plod1,Sema3g,Thbs1,Thbs2,Timp2,Anxa8,Dcn,Angptl4,Sfrp2,Lgals1,Fgf7,Ngf,Ctsk,Thbs3,Lgals12,Serpinb8,Cyr61,Ptn,Sema6d,Adam8,Mmp3,Ctsl,Slpi,Adamts2,Agt,Clec10a,S100a4,Adamtsl5,Fstl1,Igfbp4,Mmp2,Svep1,Plxna1,Pcolce,Bmper,Ogn,Gdf11,Anxa3,Mmp11,P4ha3,Srpx2,S100a1,Col4a1,Tinagl1,Figf,Loxl1,Col1a2,Parm1,Ccl2,Sned1,Clec3…
1.481e-11	-24.94	QI_HYPOXIA	MSigDB lists	QI_HYPOXIA	134	25	16079	587	Ier3,P4ha2,Adipor2,Vegfa,Ppp1r3c,Acss2,Mxi1,Adm,Sap30,Lpin1,Whamm,Itpk1,Higd1a,Sox9,Me2,Rasl12,Slc2a1,Scd1,Fzd1,Plod1,Efna1,Pdxp,Hmgcl,Insig1,Abcb6
1.61e-11	-24.85	mitochondrion	cellular component	GO:0005739	1678	101	20918	633	Slc1a3,Crat,Ndufa9,Mthfd1l,Acsf2,Scp2,Slc25a24,Slc25a1,Grsf1,Fdx1,Ndufb8,Isca2,Pdhb,Cmpk2,Tpp1,Cd36,Idh3g,Slc27a1,Mdh1,Hsd17b10,Gnpat,Mmp3,Ccbl1,Sdhaf1,Adh1,Acadvl,Mmp2,Arsb,Cyb5a,Ctsd,Slc8a1,Hadhb,Clybl,Oas2,Sox4,Uqcrc1,Aco1,Aifm2,Uqcrfs1,Cpt2,Cox8b,Msrb3,Endog,Psap,Trit1,Rpusd3,Gcat,Coq3,Acadm,Mrps35,Aldh6a1,Cbr2,Idh3a,Aldh1l2,Tst,Abca8b,Tfrc,Bcl2l13,Bcat2,Lpin1,Hmgcl,Hagh,Lgals12,Vat1,Clpx,Mtu…
1.974e-11	-24.65	PPAR (Peroxisome proliferator-activated receptor) signaling pathway	Lipid Maps pathways	PPAR	45	20	416	40	Aqp7,Pparg,Cpt1a,Plin1,Slc27a4,Cd36,Slc27a1,Scp2,Fabp4,Lpl,Angptl4,Cpt2,Sorbs1,Adipoq,Acox1,Fads2,Acadm,Scd1,Nr1h3,Acsl1
2.05e-11	-24.61	positive regulation of cell motility	biological process	GO:2000147	412	41	20963	630	Ptk2b,Sema3g,Akt1,Egfr,Jun,Ccl2,Adam8,Fam110c,Anxa3,Cd74,Pdgfrb,Postn,Aqp1,Rarres2,Lbp,Srpx2,Vegfa,Mmp2,Thbs1,Sema6d,Mmp3,Mmp14,Sox9,Pdpn,Agt,Tlr2,Cxcl5,Lpar1,Ntn1,Figf,Slc8a1,Pdgfra,Snai2,Cyr61,Sema4b,Retn,Cdh13,Amot,Tnfrsf14,Aoc3,Fgf7
2.073e-11	-24.6	MARTINEZ_RB1_TARGETS_UP	MSigDB lists	MARTINEZ_RB1_TARGETS_UP	626	59	16079	587	Cenpa,Sox4,Ccnd1,Egfr,Sox9,Slc5a6,Lpin1,Thbs1,Fads2,Thrsp,Cfd,Rarres2,Ier3,Serpinf1,Slc25a10,Tmem45a,Lgals1,Dram2,Fgf7,Mrap,Acsl1,Ctdsp2,Adipoq,Cyr61,Scd1,Cd36,Ntn1,Bcl2l13,Txnip,Lpl,Cd74,Cidec,Acox1,Retn,Msra,Fads3,Cldn15,Slc2a4,Pnpla2,Gpd1,Dpysl3,Sorbs1,Lrg1,Fabp4,Atxn7l3b,Psap,Aco1,Atpaf2,Tfrc,1810011O10Rik,Idh3g,Pcolce,Ltc4s,Pcx,Aqp1,Lipe,Phb2,Tmcc3,Sod3
2.147e-11	-24.56	MARTINEZ_TP53_TARGETS_UP	MSigDB lists	MARTINEZ_TP53_TARGETS_UP	560	55	16079	587	Ctdsp2,Acsl1,Mrap,Adh1,Ltbp1,Scd1,Cyr61,Tmem45a,Serpinf1,Slc25a10,Dusp22,Dram2,Lgals1,Enpp3,Ier3,Cfd,Rarres2,Sox4,Lbp,Thrsp,Fads2,Thbs1,Lipe,Aqp1,Dlk1,Pcx,Sod3,Psap,Aco1,Atxn7l3b,Tfrc,1810011O10Rik,Atpaf2,Dpysl3,Sorbs1,Lrg1,Ltc4s,Idh3g,Pnpla2,Slc2a4,Il1rl1,Rdh10,Cldn15,Gpd1,Zfp521,Bcl2l13,Ntn1,Lpl,Txnip,Cd36,Cd74,Cidec,Acox1,Retn,Msra
2.17e-11	-24.55	proteinaceous extracellular matrix	cellular component	GO:0005578	342	37	20918	633	Mmp3,Ltbp1,Entpd2,Flrt2,Lgals1,Runx1,Mmp2,Loxl1,Adamts9,Ogn,Dpt,Serpinf1,Omd,Clec3b,Ntn1,Col4a1,Slc1a3,Adamts2,Ptn,Postn,Mamdc2,Angptl4,Adamtsl5,Slit2,Phospho1,Il1rl1,Timp2,Vegfa,Sparcl1,Adamts5,Thbs2,Vcan,Abi3bp,Cyr61,Mmp11,Col1a2,Dcn
2.356e-11	-24.47	response to organic substance	biological process	GO:0010033	2070	116	20963	630	Cdkn2a,Ifit1,Tnfrsf14,Alad,Flrt2,Sox4,Gdf5,Atp1a2,Socs1,Snai2,Pdgfra,Acsl1,Adipor2,Gpd1,Runx1,Sh2b2,Cxcl5,Ccl7,Arsb,Srebf1,Lpar1,Entpd2,Dnajb9,Ccnd1,Mmp2,Serpina3n,Thbs1,Hspa4l,Adipoq,Epor,Sox9,Scd1,Adcy3,Endog,Rgmb,Vegfa,Saa3,Ffar2,Trim16,Trem2,Sorbs1,Psap,Akt1,Rorc,Vcam1,Vsir,Col1a2,Isg15,Adar,Cd36,Slit2,Cebpa,Stat2,Pdxp,Cmpk2,Tnfrsf21,Eif2ak2,Trp53inp1,Jak3,Abcg1,Fgf7,Dgat2,Slc8a1,Pparg,Cdh13,…
2.474e-11	-24.42	lipid biosynthetic process	biological process	GO:0008610	397	40	20963	630	Srebf1,Slc27a1,Nr1h3,Pmvk,Prkag2,Dhcr7,Agpat9,Rdh10,Scd3,Pemt,Fgf7,Insig1,Tm7sf2,Hsd3b7,Fdx1,Acsl1,Scp2,Acss2,Ltc4s,Dgat2,Hsd11b1,Msmo1,Plscr1,Fads3,Dgat1,Mgst2,Agpat2,Pla2g16,Fabp5,Scd1,Pcyt2,Fam57b,Dhcr24,Lpcat3,Fads2,Hacd2,Gnpat,Lpin1,Cd74,Lpl
3.122e-11	-24.19	positive regulation of cell migration	biological process	GO:0030335	400	40	20963	630	Rarres2,Srpx2,Vegfa,Lbp,Cd74,Anxa3,Postn,Aqp1,Pdgfrb,Adam8,Ccl2,Fam110c,Akt1,Egfr,Jun,Ptk2b,Sema3g,Tnfrsf14,Amot,Fgf7,Aoc3,Slc8a1,Snai2,Pdgfra,Figf,Cyr61,Sema4b,Retn,Cdh13,Tlr2,Cxcl5,Agt,Pdpn,Lpar1,Thbs1,Mmp2,Sox9,Sema6d,Mmp14,Mmp3
3.483e-11	-24.08	OXIDOREDUCTASE_ACTIVITY	MSigDB lists	OXIDOREDUCTASE_ACTIVITY	277	36	16079	587	Mdh1,Idh3g,Cyb561,Pdhb,Acadm,Ndufa9,Aldh6a1,Hadhb,Aldh9a1,Msra,Aoc3,Me2,Ivd,Msrb3,Gpd1,P4ha2,Aifm2,Msmo1,Rdh10,Dhcr24,Dhrs3,Impdh1,Cbr3,Acadvl,Mgst3,Scd1,Acox2,Fdx1,Bckdhb,Cbr1,Dhcr7,Uqcrc1,Cox7a1,Cyb5a,Adh7,Hsd17b10
4e-11	-23.94	Metabolism of lipids and lipoproteins	REACTOME pathways	7098628	523	57	6860	299	Hacd2,Acadvl,Gpd1,Abcg1,Pla2g16,Scd1,Msmo1,Fabp5,Cpt1a,Agpat9,Pip5k1c,Hadhb,Sumf1,Hsd11b1,Lpin1,Pmvk,Acsl1,Acox1,Arsj,Abca1,Fads2,Coq3,Dhcr7,Arsb,Lpl,Lpcat3,Cbr1,Pcyt2,Tm7sf2,Fdx1,Gnpat,Pla2g12a,Cpt2,Hexa,Prkag2,Acox2,Dgat1,Ltc4s,Scp2,Crat,Dgat2,Acadm,Srebf1,Pnpla2,Slc25a1,Akr1c14,Phospho1,Scd3,Psap,Dhcr24,Aacs,Hsd3b7,Fabp4,Acsf2,Pemt,Hmgcl,Agpat2
4.039e-11	-23.93	positive regulation of cellular component movement	biological process	GO:0051272	421	41	20963	630	Sema3g,Ptk2b,Adam8,Ccl2,Fam110c,Egfr,Jun,Akt1,Postn,Aqp1,Pdgfrb,Cd74,Anxa3,Srpx2,Vegfa,Lbp,Rarres2,Sox9,Sema6d,Mmp14,Mmp3,Thbs1,Mmp2,Ntn1,Lpar1,Tlr2,Cxcl5,Pdpn,Agt,Cyr61,Sema4b,Retn,Cdh13,Slc8a1,Snai2,Pdgfra,Figf,Fgf7,Aoc3,Tnfrsf14,Amot
4.065e-11	-23.93	MCBRYAN_PUBERTAL_TGFB1_TARGETS_UP	MSigDB lists	MCBRYAN_PUBERTAL_TGFB1_TARGETS_UP	163	27	16079	587	Pcolce,Cdh11,Dpysl3,Acadvl,Cdkn2b,Cyb561,Cyr61,Smarca1,Acta2,Slc2a1,G0s2,Ptk2b,Vcan,Akt1,Mmp14,Fmr1,Timp2,Runx1,Lpl,Sox9,Cnn3,Ier3,Tuba4a,Vegfa,Pias3,Fabp5,Mmp2
4.122e-11	-23.91	organ development	biological process	GO:0048513	2707	140	20963	630	Aqp1,Pdgfrb,Ninj1,Rbpj,Cd74,Hmga2,Rarres2,Ltbp1,Pkd2,Adm,Plscr1,Egfr,Jun,Heph,Dgat2,Cdsn,Adamts2,Zbtb16,Cebpa,Npy1r,Igf2r,Rdh10,Aplp1,Efna1,Ramp2,Ntn1,Thbs3,Dhcr7,Phospho1,Txnip,Peg10,Gnpat,Wnk4,Trem2,Aqp11,Klf5,Dhcr24,Bcar3,Sox12,Ostn,Thy1,Clec3b,Pbx3,Tspan12,Vcam1,Abcb6,Sfrp2,Gdf11,Fosl1,Sema4b,Aatk,Sh3pxd2b,Hsd11b1,Pdgfra,Dlc1,Gdf5,Slc22a5,Sox4,Lgals1,Gaa,Ctsl,Epor,Thbs1,Ndrg4,Cxcl5,Klf15,Myo7…
4.156e-11	-23.9	SMID_BREAST_CANCER_LUMINAL_A_UP	MSigDB lists	SMID_BREAST_CANCER_LUMINAL_A_UP	79	19	16079	587	Gpd1,Cfd,Plin1,Omd,Zbtb16,Abca8b,Cidec,Runx1,Pparg,G0s2,Ptn,Lipe,Adipoq,Itga7,Ogn,Dpt,Svep1,Atp1a2,Fabp4
4.484e-11	-23.83	cellular response to chemical stimulus	biological process	GO:0070887	1867	107	20963	630	Pkd2,Dusp22,Xbp1,Ltbp1,Dusp15,Ptk2b,Slc2a4,Impact,Stk24,Sult1a1,Egfr,Jun,Slc25a33,Adam8,Col4a1,Ccl2,Pdgfrb,Rbpj,Frs3,Aqp1,Itgb2,Aacs,Lpin1,Cd74,Cib2,Ifitm3,Lbp,Tfrc,Ndn,Mknk2,Il17rc,Aplp1,Mmp3,Il1rap,Ramp2,Timp2,Abca1,Slc27a1,Nr1h3,Ngf,Tlr2,Cdh13,Slc8a1,Pparg,Dgat2,Trp53inp1,Jak3,Eif2ak2,Cyp2f2,Fgf7,Cebpa,Tnfrsf21,Pdxp,Cmpk2,Stat2,Adar,Slit2,Cd36,Fabp4,Gsto2,Vsir,Ccl6,Col1a2,Akt1,Psap,Sorbs1,Rorc…
4.542e-11	-23.82	cell surface	cellular component	GO:0009986	785	60	20918	633	Tlr2,Ifitm3,Il17rc,Sdc2,Arsb,Lbp,Abca1,Lgals1,Entpd2,Aqp11,Adam8,Vcam1,Cd74,Slc2a4,Ramp2,Cdh13,Epor,Igf2r,Pdgfrb,Thbs1,Cd36,Thy1,Itgb2,Ctsl,Aoc3,Ptn,Tfrc,Slc1a3,Cd63,Pdpn,Fzd1,Egfr,Pdgfra,Adipoq,Lpl,Phb2,Dlk1,Ptgfrn,Antxr1,Sdc3,Vegfa,Timp2,Abcg1,Slc1a4,Amot,Il1rl1,Lrfn4,Pdxp,Slit2,Itga7,Vsir,Lpar1,Srpx2,Clstn3,Vcan,Antxr2,Ly6c1,Tnfrsf14,Ckap4,Trpv2
4.596e-11	-23.8	MODULE_212	MSigDB lists	MODULE_212	322	39	16079	587	Peg10,Rnd3,Prdx6,Acox2,Scd1,Cbr1,Acsl1,Hagh,Bckdhb,Gale,Suclg1,Acadvl,Ifitm3,Ube2l6,Snai2,Cyb5a,Mfsd1,Fads2,Cd320,Acadm,Phb2,Map2k6,Mdh1,Dpysl3,Insig1,Aco1,Rnase4,Hsd11b1,Msmo1,Gpt,St6gal1,Mgst2,Pcyt2,Lactb,Mxi1,Mmp2,Mtus1,Aldh9a1,Cdk4
4.97e-11	-23.72	KRIEG_HYPOXIA_NOT_VIA_KDM3A	MSigDB lists	KRIEG_HYPOXIA_NOT_VIA_KDM3A	674	61	16079	587	Insig1,Rgmb,Dpysl3,Ttyh3,Csrp2,Smtn,Pdxp,Cxcl5,Tpd52,Anxa3,Gys1,Lhfpl2,Fzd1,Slc2a1,Jun,Emp3,Lrrc61,Sox12,Runx1,Hsd3b7,Mtus1,Antxr1,Lactb,Sumo3,Tuba4a,Mxi1,Msmo1,Nudt18,Aifm2,P4ha2,Myof,Abcb6,Slc7a5,Tmem45a,Il1rap,Angptl4,Sorbs3,Lgals1,Impdh1,Paqr4,Dhrs13,Cdc42ep1,Irx3,Scd1,Itgb2,Rbpj,Pkmyt1,Ccdc107,Slc22a5,Egfr,Mthfd1l,Ccnd1,Ccdc102a,Sap30,Tmem120b,Fads2,Glis2,Ppp1r3c,Grsf1,Pacs1,Ier3
5.786e-11	-23.57	positive regulation of response to stimulus	biological process	GO:0048584	1607	96	20963	630	Mmp3,Il17rc,Cd47,Timp2,Igfbp4,Efna1,Taok3,Agt,Ngf,Nr1h3,Gadd45b,Tlr2,Gadd45g,Masp1,Cdh13,Figf,Cfh,Eif2ak2,Phb2,Trp53inp1,Aoc3,Jak3,Tnfrsf21,Pkd2,Dusp22,Xbp1,Cmtm3,Map2k6,Ptk2b,Dusp15,Stk24,Cd63,Plscr1,Jun,Egfr,Ccl2,Adam8,Fam110c,Eya1,Pdgfrb,Ubd,Rbpj,Ubqln2,G0s2,Cd74,Lbp,Bmper,Rarres2,Epor,C4b,Adipoq,Sox9,Unc5b,Mmp2,Thbs1,Il1rl1,Lpar1,S100a4,1810011O10Rik,Ndrg4,Pdpn,Cxcl5,Cyr61,Sh2b2,Pdgfra,Fam132…
6.095e-11	-23.52	LIPID_METABOLIC_PROCESS	MSigDB lists	LIPID_METABOLIC_PROCESS	325	39	16079	587	Lrp1,Pmvk,Acadvl,Mgst3,Apod,Prdx6,Pemt,Acox2,Srebf1,Abcg1,Thrsp,Fads2,Dhcr7,Tpp1,Dgat1,Pparg,Rarres2,Scp2,Hsd17b10,Cpt1a,Gbgt1,Psap,Acadm,Hadhb,Gnpat,Acox1,Adm,Cd74,Agpat2,Hsd3b7,Dgat2,Lpl,Msmo1,Slc27a4,Fabp5,Adipor2,Dhrs3,Pcyt2,Dhcr24
7.162e-11	-23.36	single-organism catabolic process	biological process	GO:0044712	758	58	20963	630	Bscl2,Akr1e1,Cda,Acadm,Bcat2,Pla2g12a,Enpp3,Omd,Lpin1,Ubqln2,Mdh1,Ogn,Prdx6,Lpl,Pla2g16,Foxred2,Plin1,Acox2,Hagh,Kcnk3,Gale,Slc1a4,Mmp14,Mmp3,Gda,Pnpla2,Adipoq,Mmp11,Bckdhb,Acadvl,Mmp2,Hadhb,Ctsk,Cbr3,Lipe,Nudt18,Pld3,Adh7,Afmid,Entpd2,Dnajb9,Ivd,Map1lc3b,Slc1a3,Adh1,Hsd3b7,Hexa,Hcar1,Aldh1l2,Acox1,Hsd11b1,Gaa,Adamts2,Gdf5,Aldh6a1,Cdkn2a,Slc27a4,Stat2
7.804e-11	-23.27	endomembrane system	cellular component	GO:0012505	3246	160	20918	633	Trpv2,Hexa,H2-DMb1,Arap1,Dnajb9,Gbgt1,Dhcr7,Lrp1,Hsd3b7,Abcb6,Lpar1,Fads3,Actn1,Cnpy2,Txlng,Abcg1,Vegfa,Mgst3,Slc27a4,Aqp1,Cdk4,Insig1,Rab3d,Plod1,Pla2g12a,Cd63,Scd1,Slc1a5,Tfrc,Reep6,Lpin1,Aoc3,Postn,Mtus1,Fads2,Dpysl3,Anxa3,St6gal1,Msmo1,Cidec,Pemt,Tmem119,Tpd52,Igf2r,Glt8d2,Aplp1,Steap4,Aqp11,Cyb5a,Pla2g16,Sumf1,Hacd2,Gas8,H2-DMb2,Lpcat3,Tkt,Thbs2,Ltc4s,Ccl2,Fam57b,Dpp7,C1galt1c1,Psap,Agpat9,P…
1.042e-10	-22.98	cardiovascular system development	biological process	GO:0072358	828	61	20963	630	Pdgfrb,Rbpj,Srpx2,Klf5,Vegfa,Bmper,Thy1,Ptk2b,Dhrs3,Slit2,Xbp1,Ltbp1,Fzd1,Pkd2,Vcam1,Eya1,Ccl2,Col4a1,Adam8,Gys1,Jun,Sfrp2,Akt1,Acadm,Tspan12,Col1a2,Adm,Sh3pxd2b,Slc8a1,Snai2,Pdgfra,Tpm1,Figf,Vcan,Adipor2,Fosl1,Cyr61,Cdh13,Amot,Itga7,Efnb2,Slc22a5,Dlc1,Sox4,Bbs7,Flrt2,Gaa,Arhgap24,Thbs1,Efna1,Osr1,Ramp2,Mmp2,Npy1r,Sox9,Epor,Dhcr7,Lrp1,Pdpn,Agt,Ndrg4
1.042e-10	-22.98	circulatory system development	biological process	GO:0072359	828	61	20963	630	Figf,Vcan,Slc8a1,Sh3pxd2b,Snai2,Tpm1,Pdgfra,Cyr61,Cdh13,Adipor2,Fosl1,Amot,Itga7,Arhgap24,Gaa,Efnb2,Dlc1,Slc22a5,Sox4,Flrt2,Bbs7,Ramp2,Mmp2,Efna1,Thbs1,Osr1,Npy1r,Sox9,Epor,Agt,Pdpn,Dhcr7,Lrp1,Ndrg4,Pdgfrb,Rbpj,Bmper,Srpx2,Vegfa,Klf5,Ptk2b,Dhrs3,Thy1,Fzd1,Pkd2,Slit2,Ltbp1,Xbp1,Jun,Sfrp2,Akt1,Ccl2,Vcam1,Eya1,Adam8,Col4a1,Gys1,Adm,Acadm,Tspan12,Col1a2
1.205e-10	-22.84	regulation of response to stimulus	biological process	GO:0048583	3043	151	20963	630	Myof,Akt1,Psap,Adar,Sema3g,Cd36,Slit2,Cfd,Endog,Lrg1,Lims2,Vegfa,Gas1,Ier3,Cdkn2b,Elmod2,Pim3,Postn,Ffar2,Il1rl1,1810011O10Rik,Higd1a,Pdpn,Tle2,Sema6d,Adipoq,Sox9,Mmp2,Unc5b,Ccnd1,Ctsk,Amot,Adrb3,Cyr61,Plxna1,Runx1,Sh2b2,Snai2,Stk24,Dgat1,Adam8,Eya1,Fam110c,Fzd1,Hp,Dusp22,Xbp1,Cmtm3,Dhrs3,Ptk2b,Bmper,Ubd,Mdh1,Ubqln2,G0s2,Dlk1,Taok3,Agt,Nr1h3,Lrp1,Slc1a3,Tlr2,Mmp14,Agpat9,Mmp3,Il17rc,Timp2,Igfbp4,…
1.27e-10	-22.79	SCHUETZ_BREAST_CANCER_DUCTAL_INVASIVE_UP	MSigDB lists	SCHUETZ_BREAST_CANCER_DUCTAL_INVASIVE_UP	333	39	16079	587	Mmp2,Fstl1,S100a4,Emp3,Vcan,Cd74,Olfml3,Loxl1,Ndn,Gas1,Col4a1,Itgbl1,Srpx2,Mmp11,Dpysl3,Cdh11,H2-DMb1,Islr,Pdgfrb,Dcn,Cfh,Snai2,H2-DMb2,Rarres2,Col1a2,Pdgfra,Thbs2,Mndal,Sparcl1,Pkd2,Sdc2,Mmp3,Wipf1,Postn,Cyr61,Ctsk,Serpinf1,Thy1,Lgals1
1.31e-10	-22.76	BURTON_ADIPOGENESIS_9	MSigDB lists	BURTON_ADIPOGENESIS_9	84	19	16079	587	Thbs1,Ndrg4,Thbs2,Tspyl4,Cdk4,Rasa4,Cdkn2a,Cnn3,Mfsd1,Sfrp2,Cdkn2b,Vcam1,Cyr61,Cnn2,Galk2,Gas2,Nedd9,Dpp7,Slc8a1
1.355e-10	-22.72	regulation of lipid metabolic process	biological process	GO:0019216	283	32	20963	630	Agt,Nr1h3,Prkag2,Dhcr7,Srebf1,Slc27a1,Acadvl,Pnpla2,Angptl4,Adipoq,Cpt1a,Thrsp,Abcg1,Insig1,Pdgfra,Snai2,Dgat2,Pparg,Cyr61,Scp2,Sorbs1,Psap,Akt1,Dgat1,Rorc,Ptk2b,Bscl2,Apod,Scd1,Rarres2,Pcx,Pdgfrb
1.39e-10	-22.7	NAKAMURA_ADIPOGENESIS_LATE_UP	MSigDB lists	NAKAMURA_ADIPOGENESIS_LATE_UP	94	20	16079	587	Tmem119,Tnfrsf21,Slc27a4,Cd36,Pparg,Txnip,Prss23,Lpin1,Igf2r,Mapk6,Abca1,Lipe,Cdh13,Efna1,Scd1,G0s2,Insig1,Fabp4,Glt8d2,Acsf2
1.627e-10	-22.54	regulation of cell proliferation	biological process	GO:0042127	1446	88	20963	630	Cyr61,Runx1,Plac8,Fosl1,Pdgfra,Trnp1,Snai2,Ctsl,Pemt,Gdf5,Dlc1,Sox4,Cdkn2a,Serpinf1,Inca1,Tnfrsf14,Sox9,Epor,Adipoq,Ccnd1,Thbs1,Il1rl1,Ndrg4,St6gal1,Cxcl5,Trpv2,Lrg1,Lims2,Vegfa,Gas1,Ptn,Dhcr24,Cdkn2b,Slit2,Fabp4,Vsir,Sfrp2,Akt1,Smarca1,Gdf11,Vcam1,Retn,Cdh13,Figf,Pparg,Jak3,Trp53inp1,Eif2ak2,Phb2,Efnb2,Fgf7,Cebpa,Tnfrsf21,Zbtb16,Fth1,Cd47,Timp2,Osr1,Ntn1,Ngf,Txnip,Cdk4,Agt,Tlr2,Dhcr7,Pdgfrb,Rbpj…
1.735e-10	-22.47	response to chemical	biological process	GO:0042221	3276	159	20963	630	Vsir,Ccl6,Isg15,Sorbs1,Sfrp2,Vcam1,Fabp4,Ccl9,Rasa4,Kcnk3,Trem2,Pip5k1c,Trim16,Lpar1,Srebf1,Entpd2,Ccl7,Arsb,Cxcl5,Hspa4l,Epor,Thbs1,Pemt,Sox4,Gdf5,Slc22a5,Cdkn2a,Ifit1,Tnfrsf14,Sema4b,Gpd1,Adipor2,Socs1,Pdgfra,Plscr1,Impact,Adm,Egfr,Jun,Ccl2,Apod,Pkd2,Ltbp1,Dusp15,Slc2a4,Lbp,Slpi,Foxred2,Rarres2,Ear2,Pdgfrb,Rbpj,Aqp1,Lpin1,Prdx6,Ifitm3,Cd74,Abca1,Adh7,Ntn1,Ngf,Aplp1,Igf2r,Il1rap,Ramp2,Efna1,Eif2…
1.926e-10	-22.37	WU_CELL_MIGRATION	MSigDB lists	WU_CELL_MIGRATION	162	26	16079	587	Nedd9,Efnb2,Cyr61,Col4a1,Klf5,Rbpms,Plac8,Tuba4a,Tm4sf1,Fabp5,Tnfrsf21,Snai2,Trim29,Rnf128,Cda,Emp3,Sox9,Txnip,S100a4,Vcan,Lpar1,Slpi,Thbs1,Mtus1,Dynlt3,Fosl1
2.164e-10	-22.25	MODULE_93	MSigDB lists	MODULE_93	175	27	16079	587	Aldh9a1,Fads2,Uqcrc1,Aoc3,Acox1,Ivd,Ndufb8,Uqcrfs1,Hsd11b1,Msmo1,Cox7a1,Dhcr24,Dhrs3,Hsd17b10,Adh7,Mdh1,Acadvl,Mgst3,Acadm,Acox2,Prdx6,Aldh6a1,Bckdhb,Hadhb,Cbr1,Adh1,Plod1
2.514e-10	-22.1	regulation of multicellular organismal process	biological process	GO:0051239	2592	133	20963	630	Wnk4,Trim16,Pbx3,Ostn,Dpysl3,Thy1,Vsir,Tspan12,Isg15,Sfrp2,Gdf11,Sema4b,Aatk,Plac8,Socs1,Pdgfra,Lgals1,Gaa,Slc22a5,Gdf5,Cdkn2a,Serpinf1,Tnfrsf14,Epor,Thbs1,Lpar1,Srebf1,Ncs1,Ndrg4,Map1lc3b,Cxcl5,Arsb,Pdgfrb,Rbpj,Aqp1,Anxa3,Hmga2,Cd74,Lbp,Apod,Tle6,Cdkl5,Impact,Adm,Cd63,Phldb2,Clstn3,Jun,Egfr,Ap3d1,Ccl2,Cnpy2,Eif2ak2,Cebpa,Txlng,Thbs2,Zbtb16,Npy1r,Ramp2,Efna1,Ntn1,Ngf,Phospho1,Trpv2,Postn,Hist1h4d…
2.586e-10	-22.08	LINDGREN_BLADDER_CANCER_CLUSTER_2B	MSigDB lists	LINDGREN_BLADDER_CANCER_CLUSTER_2B	356	40	16079	587	Jak3,Pdgfrl,St6gal1,Dnajb9,Serpina3n,Sdc3,Mmp2,Aoc3,Clec10a,Emp3,Gadd45b,Ubd,Jun,Acta2,Aqp1,Pdpn,Svep1,Pcolce,Vcam1,Rarres2,Pcdh7,Ccl2,Cnn3,Pdgfrb,Thbs2,Timp2,Col1a2,Filip1l,Pdgfra,Postn,Rnd3,C4b,Cyr61,Sema6d,Srebf1,Lgals1,Ifitm3,Serpinf1,Atp1a2,Adamts9
3.916e-10	-21.66	RUAN_RESPONSE_TO_TROGLITAZONE_UP	MSigDB lists	RUAN_RESPONSE_TO_TROGLITAZONE_UP	25	11	16079	587	Acox1,Cidec,Dgat1,Sorbs1,Cpt2,Aqp7,Cebpa,Acsl1,Lipe,Dhrs3,Fabp5
3.97e-10	-21.65	intracellular membrane-bounded organelle	cellular component	GO:0043231	9798	373	20918	633	Cdkl5,Lrp1,Fads3,Lpar1,Hexa,Slc25a10,Smarca1,Gbgt1,Dnajb9,Stat2,Mndal,Insig1,Glis2,Csrp2,Phb2,Acss2,Cbr1,Rab3d,Peg10,Irx3,Bckdhb,Nudt8,Ccnd1,Txlng,Gadd45b,Atpaf2,Mtus1,Nr1h3,Clec3b,Anxa3,Adrb3,Pla2g12a,Scd1,Cd63,Rps6ka1,Aoc3,Lpin1,Postn,Ubqln2,Thrsp,Zbtb16,Msra,Impdh1,Runx1,Lgals1,Tpd52,Slc7a5,Hmgb3,Prdx6,Cidec,Pemt,Osr1,Ubd,Aplp1,Tle2,Uqcrfs1,Thbs2,Ccl2,Sap30,Cpt2,Trp53inp1,Ltc4s,Slc8a1,Trem2,Pl…
4.186e-10	-21.59	blood vessel development	biological process	GO:0001568	473	42	20963	630	Pdgfrb,Rbpj,Bmper,Srpx2,Vegfa,Klf5,Pkd2,Slit2,Xbp1,Ltbp1,Ptk2b,Thy1,Adm,Tspan12,Col1a2,Akt1,Jun,Sfrp2,Ccl2,Adam8,Col4a1,Eya1,Cyr61,Cdh13,Fosl1,Adipor2,Figf,Pdgfra,Arhgap24,Efnb2,Sox4,Amot,Itga7,Epor,Ramp2,Mmp2,Thbs1,Efna1,Osr1,Agt,Dhcr7,Lrp1
4.541e-10	-21.51	localization	biological process	GO:0051179	4132	188	20963	630	Slc5a6,Whamm,Fmr1,Fabp4,Ccl6,Vcam1,Crat,Abcb6,Gas8,Pacs1,Sorbs1,Fads3,Wnk4,Trem2,Sumo3,Aqp11,Pip5k1c,Ttyh3,Aqp7,Kcnk3,Dhcr24,Cyb5a,Thbs1,Ndrg4,Lpar1,Ncs1,Arsb,Cxcl5,Klf15,Hexa,Scp2,Sema4b,Slc25a10,Sh3pxd2b,Pdgfra,Cldn15,Gdf5,Slc22a5,Gaa,Lgals1,Stxbp2,Dctn2,Pkd2,Apod,Slc2a4,Cdkl5,Phldb2,Adm,Cd63,Ap3d1,Ccl2,Cox8b,Egfr,Jun,Aqp1,Pdgfrb,Rbpj,Cd74,Ifitm3,Anxa3,Lbp,Fabp5,Mrap,Igf2r,Pex10,Slc1a4,Cd47,Apl…
4.74e-10	-21.47	GERY_CEBP_TARGETS	MSigDB lists	GERY_CEBP_TARGETS	133	23	16079	587	Lpl,Pparg,Cd47,Mknk2,Vcan,Hp,Dcn,Dnajb9,Gadd45g,Tfrc,Hist1h3i,Tmem45a,Fgf7,Ngf,Angptl4,Cxcl5,Mndal,Bckdhb,Acsl1,Abca1,Acta2,Postn,Gadd45b
4.889e-10	-21.44	PICCALUGA_ANGIOIMMUNOBLASTIC_LYMPHOMA_UP	MSigDB lists	PICCALUGA_ANGIOIMMUNOBLASTIC_LYMPHOMA_UP	194	28	16079	587	Col1a2,Pdgfra,Antxr1,Lpar1,Fstl1,Flrt2,Nr1h3,Cox7a1,Rarres2,Adamts9,1810011O10Rik,Vcam1,Cd63,Csrp2,Dpysl3,Cdh11,Pcolce,Slc1a3,Thy1,Pdpn,Sparcl1,Loxl1,Fam198b,Dhrs7b,Acta2,Rbpms,Rnd3,Col4a1
5.489e-10	-21.32	BURTON_ADIPOGENESIS_8	MSigDB lists	BURTON_ADIPOGENESIS_8	81	18	16079	587	Pld3,Map1lc3b,Emp3,Prss23,Phldb2,Serpinf1,Psap,Slc7a5,Vcam1,Sumf1,Anxa3,Fgf7,Ogn,Pdpn,Cmtm3,Slc1a4,Tuba1a,Acta2
5.606e-10	-21.3	cellular response to organic substance	biological process	GO:0071310	1458	87	20963	630	Impact,Ccl2,Col4a1,Egfr,Jun,Slc25a33,Ltbp1,Xbp1,Dusp22,Slc2a4,Dusp15,Ptk2b,Lbp,Ndn,Aqp1,Pdgfrb,Frs3,Ifitm3,Cd74,Cib2,Aacs,Lpin1,Slc27a1,Abca1,Tlr2,Ngf,Nr1h3,Il1rap,Il17rc,Mmp3,Aplp1,Ramp2,Timp2,Fgf7,Trp53inp1,Jak3,Eif2ak2,Tnfrsf21,Pdxp,Stat2,Cmpk2,Cebpa,Cdh13,Pparg,Dgat2,Slc8a1,Col1a2,Vsir,Vcam1,Rorc,Akt1,Psap,Sorbs1,Slit2,Cd36,Adar,Vegfa,Rgmb,Adcy3,Trem2,Ffar2,Saa3,Entpd2,Lpar1,Srebf1,Ccl7,Cxcl5…
7.513e-10	-21.01	MOOTHA_PGC	MSigDB lists	MOOTHA_PGC	400	42	16079	587	Dnajb9,P4ha2,Pcyt2,Vegfa,Slc2a4,Tspan12,Ndrg4,Ngfrap1,S100a1,Gys1,Sod3,Idh3a,Acadm,Tinagl1,Hadhb,Phb2,Pla2g12a,Pcolce,Idh3g,Pdhb,Dpysl3,Cpt1a,Tfrc,Grsf1,Cox7a1,Ninj1,Hsd17b10,Pdgfrb,Uqcrc1,Lpin1,Itpk1,Dgat1,Aes,Prss23,Hspa4l,Fdx1,Scd1,Fam96b,Mndal,Crat,Suclg1,Tmem45a
7.694e-10	-20.99	Adipogenesis	WikiPathways	WP447	135	26	4813	234	Plin1,Lpin1,Agt,Pparg,Fabp4,Srebf1,Adipoq,Agpat2,Cebpa,Scd1,Klf5,Lipe,Socs1,Mef2b,Slc2a4,Ndn,Lpl,Gadd45b,Bscl2,Cfd,Nr1h3,Klf15,Stat2,Retn,Dlk1,Fzd1
8.118e-10	-20.93	regulation of fat cell differentiation	biological process	GO:0045598	111	19	20963	630	Noct,Adig,Xbp1,Mmp11,Adipoq,Rorc,Sfrp2,Akt1,Dlk1,Pparg,Sh3pxd2b,Snai2,Lpin1,Zbtb16,Fam57b,Cebpa,Rarres2,Insig1,Klf5
8.155e-10	-20.93	PASINI_SUZ12_TARGETS_DN	MSigDB lists	PASINI_SUZ12_TARGETS_DN	295	35	16079	587	Igfbp4,Sertad4,Dock11,Rdh10,Phldb2,Abhd2,Vgll3,Ncs1,Ctxn1,Vcan,Mmp14,Vat1,Actn1,Cmtm3,Tmcc3,Acta2,Jun,Ttyh3,Anxa3,Ier3,Sox4,Timp2,Col1a2,Filip1l,Prss23,Akt1,Slc25a24,Thbs1,Cyr61,Cnn2,Rnd3,Tuba1a,Scd1,Cdkn2b,Lgals1
8.343e-10	-20.9	negative regulation of cell proliferation	biological process	GO:0008285	601	48	20963	630	Il1rl1,Ndrg4,Agt,Tlr2,Sox9,Adipoq,Timp2,Thbs1,Trp53inp1,Eif2ak2,Pemt,Ctsl,Phb2,Efnb2,Dlc1,Gdf5,Sox4,Serpinf1,Cebpa,Cdkn2a,Inca1,Tnfrsf21,Tnfrsf14,Fth1,Zbtb16,Cdh13,Runx1,Fosl1,Pparg,Snai2,Adm,Vsir,Jun,Sfrp2,Gdf11,Apod,Slit2,Ptk2b,Dpt,Lims2,Ndn,Gas1,Ptn,Dhcr24,Cdkn2b,Rbpj,Trpv2,Ifitm3
9.202e-10	-20.81	multicellular organismal development	biological process	GO:0007275	4282	192	20963	630	Ramp2,Efna1,Aplp1,Igf2r,Rdh10,Npy1r,Peg10,Cplx2,Ngf,Txnip,Gadd45b,Phospho1,Dhcr7,Thbs3,Tapt1,Ntn1,Glis2,Dgat2,Heph,Itga7,Cebpa,Zbtb16,Adamts2,Cdsn,Arhgap24,Zfp521,Slc7a5,Cdkl5,Pkd2,Ltbp1,Tle6,Jun,Egfr,Ccl2,Plscr1,Adm,Impact,Clstn3,Hmga2,Cd74,Rbpj,Pdgfrb,Ninj1,Aqp1,Cdh11,Rarres2,Thbs1,Epor,Klf15,Arsb,Cxcl5,Ncs1,Lpar1,Ndrg4,Lrfn4,Pdgfra,Hsd11b1,Sh3pxd2b,Csrp2,Aatk,Sema4b,Fosl1,Adipor2,Hexa,Serpinf1…
1.005e-09	-20.72	vasculature development	biological process	GO:0001944	506	43	20963	630	Slit2,Ltbp1,Xbp1,Pkd2,Thy1,Ptk2b,Tspan12,Col1a2,Adm,Ccl2,Eya1,Col4a1,Adam8,Jun,Akt1,Sfrp2,Rbpj,Pdgfrb,Srpx2,Vegfa,Klf5,Bmper,Epor,Efna1,Thbs1,Osr1,Ramp2,Mmp2,Dhcr7,Lrp1,Agt,Pdpn,Fosl1,Adipor2,Cyr61,Cdh13,Pdgfra,Figf,Efnb2,Sox4,Arhgap24,Amot,Itga7
1.078e-09	-20.65	response to endogenous stimulus	biological process	GO:0009719	1079	70	20963	630	Rgmb,Trim16,Trem2,Rorc,Sorbs1,Akt1,Col1a2,Vsir,Cd36,Slit2,Cdkn2a,Flrt2,Gdf5,Atp1a2,Snai2,Pdgfra,Socs1,Adipor2,Gpd1,Sh2b2,Runx1,Acsl1,Arsb,Srebf1,Serpina3n,Mmp2,Ccnd1,Adipoq,Sox9,Mat2a,Cib2,Aacs,Lpin1,Aqp1,Frs3,Pdgfrb,Eif2b2,Col4a1,Ccl2,Slc25a33,Egfr,Jun,Sult1a1,Impact,Slc2a4,Dusp15,Ltbp1,Xbp1,Pkd2,Dusp22,Pdxp,Fgf7,Abcg1,Slc8a1,Pparg,Cdh13,Retn,Adh1,Slc1a3,Tlr2,Cdk4,Nr1h3,Ngf,Slc27a1,Abca1,Timp2,R…
1.092e-09	-20.64	heparin binding	molecular function	GO:0008201	138	21	20551	621	Cyr61,Pcolce2,Fstl1,Vegfa,Slit2,Postn,Abi3bp,Clec3b,Adamtsl5,Ogn,Ccl7,Ptn,Pcolce,Ccl2,Fgf7,Thbs1,Cfh,Thbs2,Lpl,Aplp1,Thbs3
1.107e-09	-20.62	anatomical structure development	biological process	GO:0048856	4378	195	20963	630	Dlk1,Tlr2,Lrp1,Slc1a3,Agt,Ctsd,Irx3,Megf10,Mmp14,Osr1,Mthfd1l,Timp2,Efnb2,Fgf7,Actn1,Jak3,Phb2,Tst,Tnfrsf21,Fam73b,Slc27a4,Aes,Gadd45g,Cdh13,Pparg,Slc8a1,Tpm1,Figf,Vcan,Acadm,Rps6ka1,Kif26b,Stk24,Col4a1,Adam8,Eya1,Plod1,Sdc2,Cnn2,Rab21,Xbp1,Fzd1,Hp,Ptk2b,Dhrs3,Pcdh19,Srpx2,Tfrc,Bmper,Insl6,Ndn,Mknk2,Myo7a,Cd248,Ubd,Eif2b2,Aacs,Grsf1,Hmgcl,Pdpn,Sox9,Clcn2,Adipoq,Sema6d,Ccnd1,Mmp2,Unc5b,Insig1,Bbs7…
1.126e-09	-20.6	negative regulation of biological process	biological process	GO:0048519	4350	194	20963	630	Abhd2,Sfrp2,Gdf11,Isg15,Cda,Cnksr3,Vsir,Ostn,Sorbs3,Dpysl3,Thy1,Ccl9,Fabp4,Mid1,Fmr1,Dhcr24,Fam57b,Rasa4,Klf5,Pcx,Cbx6,Mndal,Wnk4,Klf15,St6gal1,Ndrg4,Lpar1,Srebf1,Thbs1,Acadvl,Epor,Tnfrsf14,Ctdsp2,Cdkn2a,Serpinf1,Inca1,Dlc1,Gdf5,Sox4,Lgals1,Ctsl,Pemt,Pdgfra,Fam132a,Socs1,Adipor2,Plac8,Fosl1,Sema4b,Aatk,Gas2,Ccl2,Egfr,Jun,Phldb2,Vat1,Impact,Adm,Plscr1,Cd63,Cnn3,Dpt,Arap1,Pkd2,Apod,Slpi,Lbp,Cd74,If…
1.166e-09	-20.57	oxidoreductase activity, acting on CH-OH group of donors	molecular function	GO:0016614	152	22	20551	621	Me2,Akr1e1,Cbr2,Hsd3b7,Dhcr24,Impdh1,Idh3g,Cbr3,Hsd11b1,Cbr1,Adh1,Gpd1,Mdh1,Dhrs3,Dhrs7b,Hadhb,Akr1c14,Hsd17b10,Adh7,Rdh10,Dhrs13,Idh3a
1.181e-09	-20.56	DANG_REGULATED_BY_MYC_DN	MSigDB lists	DANG_REGULATED_BY_MYC_DN	242	31	16079	587	Postn,Fzd1,Gas1,Figf,Cebpa,Aqp1,Fth1,Acsl1,Il1rap,Thy1,Gaa,Impact,Cdkn2b,Gadd45g,Vcam1,Plac8,Ier3,Fstl1,Vegfa,Pdgfrb,Thbs1,Akt1,Adm,Igf2r,Aldh9a1,Fads2,Cd47,Timp2,Col1a2,Ccnd1,Pdgfra
1.182e-09	-20.56	regulation of response to external stimulus	biological process	GO:0032101	773	56	20963	630	Mtus1,Lpar1,Il1rl1,Srebf1,Tlr2,Map1lc3b,Cxcl5,Slc1a3,Nr1h3,St6gal1,Agt,Pdpn,Adipoq,Il17rc,Sema6d,Cd47,Thbs1,Ctsk,Efnb2,Fgf7,Aoc3,Cfh,Hist1h3i,Stat2,Serpinf1,Hcar1,Plxna1,Sema4b,Cdh13,Pparg,Snai2,Pdgfra,Fam132a,Figf,Phldb2,Stk24,Adam8,Ccl2,Egfr,Akt1,Slit2,Cd36,Sema3g,Apod,Ptk2b,Fabp4,Vegfa,Lbp,Elmod2,Rarres2,Ier3,Pdgfrb,Ffar2,Cd74,Ubqln2,Mdh1
1.329e-09	-20.44	BURTON_ADIPOGENESIS_7	MSigDB lists	BURTON_ADIPOGENESIS_7	49	14	16079	587	Timp2,Ubqln2,Ifitm3,Cd47,Tmem45a,Vcam1,Ccnd1,Plac8,S100a4,Pbx3,Thy1,Dlk1,Tinagl1,Rnase4
1.479e-09	-20.33	ELVIDGE_HIF1A_AND_HIF2A_TARGETS_DN	MSigDB lists	ELVIDGE_HIF1A_AND_HIF2A_TARGETS_DN	96	19	16079	587	Adm,Egfr,S100a4,Sox9,Sh2b2,Rasa4,P4ha2,Rnase4,Mxi1,Cyb5a,Vegfa,Angptl4,Plac8,Tmem45a,Csrp2,Slc2a1,Rbpj,Gys1,Loxl1
1.526e-09	-20.3	SANSOM_APC_TARGETS_DN	MSigDB lists	SANSOM_APC_TARGETS_DN	347	38	16079	587	St6gal1,Dnajb9,Gpd1,Slc27a4,Adipor2,Mgst2,Mxi1,Rorc,Acox1,Cidec,Slpi,Sod3,Entpd2,Cmbl,Pcx,Lipe,Pcolce,Dpt,Ogn,H2-DMb1,Nr1h3,H2-DMb2,Cox7a1,Cyb5a,Zbtb16,Dgat1,C4b,Clcn2,Cpt2,Itgb2,Hagh,Lrp1,Acy3,Gns,Cdkn2b,Mgst3,Crat,Myo7a
1.622e-09	-20.24	triglyceride metabolic process	biological process	GO:0006641	59	14	20963	630	Apoc1,Pnpla2,Cd36,Cpt1a,Agpat9,Acsl1,Lipe,Lpl,Dgat2,Lpin1,Agpat2,Insig1,Dgat1,Scd1
1.702e-09	-20.19	cellular process	biological process	GO:0009987	13598	477	20963	630	Adh1,Ormdl3,Heph,Aoc3,Abcg1,Arhgap24,Slc2a1,Adamts2,Slc7a5,Zfp521,Cebpa,Txlng,Itga7,Fth1,Slc1a5,Mrap,Idh3g,Slc1a4,Rdh10,Npy1r,Gda,Pgp,Dram2,Tkt,Abca1,Mtus1,Ntn1,Cenpa,Gadd45b,Ivd,Phospho1,Pdgfrb,Rbpj,Aqp1,Cdh11,Ogn,Lpin1,Prdx6,Hmga2,H2-DMb1,Cd74,Tspyl4,Foxred2,Pcyt2,Rnf217,Ltbp1,Cdkl5,Dusp15,Mgst2,Atpaf2,Adm,Impact,Plscr1,Phldb2,Clstn3,Jun,Egfr,Sema4b,Aatk,Fosl1,Socs1,Lrfn4,Acox1,Slc25a10,Csrp2,P…
1.703e-09	-20.19	regulation of cell differentiation	biological process	GO:0045595	1589	91	20963	630	Hmga2,Lpin1,Cd74,Lpl,Rbpj,Rarres2,Ptk2b,Cdkl5,Noct,Xbp1,Rab21,Tle6,Jun,Sdc2,Eya1,Adam8,Ap3d1,Stk24,Adm,Impact,Phldb2,Pparg,Cebpa,Zbtb16,Tnfrsf21,Eif2ak2,Jak3,Abcg1,Efnb2,Timp2,Ramp2,Osr1,Efna1,Mmp14,Megf10,Mmp11,Adig,Irx3,Ngf,Lrp1,Tlr2,Dlk1,Ntn1,Trim16,Trpv2,Hist1h4d,Postn,Ptn,Fam57b,Vegfa,Klf5,Dpysl3,Ccl9,Thy1,Ostn,Sema3g,Cd36,Slit2,Gdf11,Sfrp2,Akt1,Rorc,Vsir,Isg15,Snai2,Pdgfra,Sh3pxd2b,Aatk,Cyr…
2.053e-09	-20	MODULE_84	MSigDB lists	MODULE_84	512	48	16079	587	Igfbp4,Dhrs3,Trpv2,Trim29,St6gal1,Emp3,S100a4,Vsir,Cd74,Adm,Vcan,Slpi,Mtus1,Actn1,Entpd2,Aqp1,Ubd,Col4a1,Gas1,Acta2,Fabp4,Plac8,Vcam1,Smtn,Pcolce,Ltc4s,Rab3il1,Clec3b,Ninj1,Cfd,Rarres2,Cox7a1,Isg15,Ier3,Timp2,Col1a2,Ccnd1,Pdgfra,Tlr2,Abca1,Ramp2,Acsl1,Mndal,Plscr1,Itgb2,Ube2l6,Apod,Il1rap
2.054e-09	-20	WANG_MLL_TARGETS	MSigDB lists	WANG_MLL_TARGETS	276	33	16079	587	Wnk4,Thbs2,Gda,Scp2,Rab3il1,Sned1,Slit2,Scarf2,Sh3tc1,Enpp3,Sfrp2,Cnksr3,Adh1,Postn,Steap4,G0s2,Agt,Adm,Mmp14,Omd,Dhrs3,Zcwpw1,Mmp2,Il1rl1,Tmem119,Hsd11b1,Fabp4,Plac8,Glt8d2,Islr,Svep1,Trem2,Cyp2f2
2.058e-09	-20	BURTON_ADIPOGENESIS_PEAK_AT_0HR	MSigDB lists	BURTON_ADIPOGENESIS_PEAK_AT_0HR	59	15	16079	587	Sfrp2,Thbs2,Ogn,Aes,Ctsk,Pdgfra,Ube2l6,Lpl,Isg15,Acta2,Gas1,Figf,Adh1,Gas2,Pdgfrb
2.072e-09	-19.99	IGLESIAS_E2F_TARGETS_UP	MSigDB lists	IGLESIAS_E2F_TARGETS_UP	143	23	16079	587	Gadd45b,Col4a1,Tuba1a,Postn,Acta2,Acadm,Scd1,Pkd2,Adipoq,Lgals1,Anxa3,Ogn,Serpinf1,Tmem45a,Cfd,Cnn3,Igfbp4,Dcn,Cd74,Thbs1,Cd47,Col1a2,Lpl
2.18e-09	-19.94	positive regulation of metabolic process	biological process	GO:0009893	3086	148	20963	630	Higd1a,Glis1,Adipoq,Pnpla2,Sox9,Cpt1a,Ccnd1,Mc2r,Bbs7,Insig1,Adrb3,Acsl1,Cyr61,Mc5r,Runx1,Snai2,Pfkfb1,Smarca1,Akt1,Psap,Rorc,Adar,Cd36,Adcy3,Endog,Vegfa,Rgmb,Scd1,Ier3,Elmod2,Rab3ip,Slc27a1,Taok3,Cdk4,Agt,Nr1h3,Prkag2,Tlr2,Mmp14,Angptl4,Timp2,Clpx,Igfbp4,Osr1,Phb2,Jak3,Fgf7,Gadd45g,Fdx1,Cdh13,Retn,Tpm1,Pparg,Stk24,Rps6ka1,Dgat1,Eya1,Adam8,Fzd1,Dusp22,Xbp1,Cnn2,Ptk2b,Bmper,Ndn,Eif2b2,Rasl11a,Ubql…
2.181e-09	-19.94	LEE_BMP2_TARGETS_UP	MSigDB lists	LEE_BMP2_TARGETS_UP	687	58	16079	587	Enpp3,Lrp1,Mamdc2,Thbs3,Atp1a2,Apod,Smarca1,Pla2g16,Plscr1,Rbpms,Ltbp1,Ypel3,Uap1l1,Adh1,Abca1,Cdh13,Ctdsp2,Igf2r,Gda,Zbtb16,Timp2,Prss23,Snai2,Rnf128,Rarres2,Ier3,Cplx2,Trp53inp1,Oplah,Dpt,Gaa,Mmp11,1810011O10Rik,Cbx6,Radil,S100a1,Aldh6a1,Tmcc3,Jun,Plod1,Vat1,Aqp1,Lipe,Pdpn,Ptk2b,Aoc3,Msrb3,Naaa,Map1lc3b,Lpl,Ctxn1,Txnip,Vsir,Zfp521,Hexa,Rnase4,Scrn1,Ctsd
2.196e-09	-19.94	P53_DN.V1_UP	MSigDB lists	P53_DN.V1_UP	168	25	16079	587	Klf5,Lhfpl2,Cyr61,G0s2,Ptn,Ltbp1,Efnb2,Cdh13,Loxl1,Slit2,Cdh11,Myof,Cdkn2a,Rnase4,Scrn1,Cnn3,Dhrs3,Tuba4a,Sap30,Adm,Bcar3,Sox9,Pparg,Egfr,Col1a2
2.659e-09	-19.75	anion binding	molecular function	GO:0043168	2489	126	20551	621	Hadhb,Rnd3,Mapk6,Lpar1,Map2k6,Plod1,Postn,Acox2,Trit1,Stk24,Acadm,Myof,Adcy3,Smarca1,Prkg2,Adh7,Sh3pxd2b,Anxa8,Pcx,Ptn,Tuba4a,Runx1,Ube2l6,Acsf2,Pcolce,Eif2b2,Cdkl5,Fgf7,Acox1,P4ha3,Cbr3,Pmvk,Rab3d,Adh1,Cyr61,Mthfd1l,Oplah,Abca8b,Clpx,Rab32,Fstl1,Tkt,Slit2,Mknk2,Rps6ka1,Foxred2,Aifm2,Clec3b,Oas2,Adamtsl5,Myo7a,Scp2,Sult1a1,Arap1,Pemt,Galk2,Pdgfra,Eif2ak2,Ivd,Rasl12,Igf2r,Pim3,Ccl2,Taok3,Abca1,Thb…
2.691e-09	-19.73	positive regulation of lipid metabolic process	biological process	GO:0045834	132	20	20963	630	Scd1,Pcx,Abcg1,Pdgfra,Dgat2,Pparg,Scp2,Pdgfrb,Cyr61,Dgat1,Sorbs1,Agt,Nr1h3,Akt1,Srebf1,Ptk2b,Adipoq,Pnpla2,Angptl4,Cpt1a
3.027e-09	-19.62	ELVIDGE_HYPOXIA_UP	MSigDB lists	ELVIDGE_HYPOXIA_UP	158	24	16079	587	Csrp2,Plac8,Tmem45a,Angptl4,Loxl1,Dtna,Gadd45b,Gys1,Cyr61,Rbpj,Jun,Slc2a1,Rasa4,Sox9,Txnip,S100a4,Egfr,Adm,Vegfa,Cyb5a,Mxi1,Pdgfrl,Rnase4,P4ha2
3.863e-09	-19.37	regulation of multicellular organismal development	biological process	GO:2000026	1740	96	20963	630	Thbs1,Ccnd1,Hmgb3,Sox9,Adipoq,Epor,Sema6d,Cxcl5,Arsb,1810011O10Rik,Ndrg4,Lpar1,Ncs1,Snai2,Runx1,Plxna1,Sema4b,Cyr61,Aatk,Serpinf1,Cdkn2a,Amot,Gdf5,Flrt2,Lgals1,Adamts9,Ostn,Thy1,Dpysl3,Slit2,Cd36,Sema3g,Rorc,Akt1,Sfrp2,Gdf11,Isg15,Tspan12,Trim16,Hist1h4d,Trpv2,Ptn,Lims2,Vegfa,Lrg1,Efna1,Osr1,Ramp2,Timp2,Megf10,Mmp14,Tlr2,Lrp1,Phospho1,Ngf,Agt,Irx3,Ntn1,Pparg,Slc8a1,Retn,Tnfrsf21,Thbs2,Zbtb16,Txln…
3.957e-09	-19.35	Metabolic pathways	KEGG pathways	mmu01100	1247	92	7649	316	Cbr1,Pnpla2,Aldh6a1,Adh7,Gpt,Uap1l1,P4ha3,Pla2g16,Uqcrc1,Idh3a,Acadm,Sgsh,Idh3g,Klf15,Acox1,Ndufb8,Acsl1,Dhcr24,Pla2g12a,Hmgcl,Pmvk,Arsb,Tkt,Prdx6,Scp2,Hsd17b10,Mdh1,Mat2a,Dhcr7,Gda,Cbr2,Tst,Acadvl,Gale,Enpp3,Dgat1,P4ha2,Gns,Alad,Aldh3b2,Mthfd1l,Hadhb,Dhrs3,Tm7sf2,Bcat2,Itpk1,Aldh1a7,Phospho1,Cbr3,Afmid,Pld3,Lpin1,Aoc3,Pcyt2,St6gal1,Pdhb,Pemt,Cmpk2,Ndufa9,Bco1,Hsd3b7,Coq3,Acss2,Cmbl,Acox2,Pgp,Uqc…
4.11e-09	-19.31	FEVR_CTNNB1_TARGETS_UP	MSigDB lists	FEVR_CTNNB1_TARGETS_UP	645	55	16079	587	Jun,Slc2a1,Aqp7,Gadd45b,Efnb2,Vat1,Ltc4s,H2-DMb1,Cxcl5,Stat2,Rab21,Ifit1,Gpd1,Ermp1,Slc27a4,Gpt,Tnfrsf21,Abhd2,Mmp2,Il1rl1,Pcyt2,Il17rc,Acox1,Rab3d,Adm,Dgat2,Cd36,Cmpk2,G0s2,Clcn2,Efna1,Cebpa,Hagh,Mapk6,Aqp11,Trim16,Angptl4,Cbr3,Gale,Lgals1,Tmem120a,Gadd45g,Myo7a,Cdkn2b,Crat,H2-DMb2,Parm1,Cox7a1,Hp,Pdgfrb,Oplah,Unc5b,Lpin1,Oas2,Col1a2
4.27e-09	-19.27	intracellular organelle	cellular component	GO:0043229	10761	397	20918	633	Idh3a,Trnp1,Tst,Cbr2,Fmr1,Rasl11a,Mrps35,Adipoq,Egfr,Epdr1,Atp1a2,Tpm1,Trit1,Sh2b2,Rorc,Dpp7,S100a4,Ctsk,Sox9,Hspa4l,Uqcrc1,Npy1r,Tkt,Ier3,H2-DMb2,Gas8,Hacd2,Mknk2,Cyb5a,Sumf1,Loxl1,Gadd45g,Tspyl4,Jun,Abca1,Dusp22,Cdc42ep1,Phldb2,Lbx2,Gns,Ppp1r3c,Idh3g,Arrdc2,Dlc1,Scd3,Isca2,Tle6,Sp100,Cd320,Acsf2,Bscl2,Plod1,Cdk4,Aqp1,Sorbs3,Slc27a4,Vegfa,G0s2,Mgst3,Amot,Abcg1,Slc1a4,Cnpy2,Akt1,Hmgn5,Snai2,Actn1…
4.323e-09	-19.26	cell adhesion	biological process	GO:0007155	889	60	20963	630	Agt,Pdpn,Nedd9,Thbs3,Ntn1,Thbs1,Efna1,Megf10,Aplp1,Cd47,Sox9,Itga7,Tinagl1,Epdr1,Thbs2,Lgals1,Aoc3,Cdsn,Pvr,Sox4,Flrt2,Actn1,Efnb2,Svep1,Dlc1,Vcan,Pdgfra,Cdh13,Gadd45g,Cyr61,Sorbs1,Egfr,Vcam1,Adam8,Rorc,Sned1,Cd63,Clstn3,Scarf2,Pcdh19,Ptk2b,Dpt,Thy1,Sorbs3,Whamm,Cd36,Slit2,Antxr1,Rgmb,Lims2,Srpx2,Omd,Pip5k1c,Itgb2,Sdc3,Cd74,Ninj1,Radil,Cdh11,Postn
4.534e-09	-19.21	small molecule biosynthetic process	biological process	GO:0044283	343	33	20963	630	Scd3,Rdh10,Mthfd1l,Slc27a1,Hmgcl,Prkag2,Dhcr7,Pmvk,Slc1a3,Nr1h3,Acss2,Ltc4s,Scp2,Gpd1,Insig1,Fgf7,Pemt,Tm7sf2,Ndufa9,Mgst2,Coq3,Acadm,Msmo1,Bcat2,Fads3,Hacd2,Fads2,Lpl,Cd74,Pcx,Dhcr24,Fabp5,Scd1
4.857e-09	-19.14	positive regulation of phosphate metabolic process	biological process	GO:0045937	1004	65	20963	630	Ndrg4,Lpar1,Higd1a,Sox9,Epor,Adipoq,Thbs1,Ccnd1,Gdf5,Dlc1,Mc2r,Tnfrsf14,Adrb3,Mc5r,Gpd1,Cyr61,Acsl1,Pdgfra,Pfkfb1,Akt1,Psap,Sfrp2,Gdf11,Cd36,Ostn,Sorbs3,Rbpms,Vegfa,Adcy3,Pcx,Bcar3,Trem2,Taok3,Slc27a1,Abca1,Tlr2,Prkag2,Ngf,Gadd45b,Agt,Mrap,Efna1,Igfbp4,Ramp2,Timp2,Fgf7,Eif2ak2,Phb2,Gadd45g,Adm,Stk24,Adam8,Egfr,Jun,Map2k6,Xbp1,Fzd1,Dusp22,Pkd2,Ptk2b,Dusp15,Bmper,Rarres2,Pdgfrb,Cd74
4.857e-09	-19.14	positive regulation of phosphorus metabolic process	biological process	GO:0010562	1004	65	20963	630	Psap,Sfrp2,Akt1,Gdf11,Cd36,Ostn,Sorbs3,Rbpms,Vegfa,Adcy3,Pcx,Bcar3,Trem2,Ndrg4,Lpar1,Higd1a,Sox9,Epor,Adipoq,Thbs1,Ccnd1,Dlc1,Gdf5,Mc2r,Tnfrsf14,Adrb3,Mc5r,Gpd1,Cyr61,Acsl1,Pdgfra,Pfkfb1,Adm,Stk24,Adam8,Jun,Egfr,Map2k6,Xbp1,Pkd2,Dusp22,Fzd1,Dusp15,Ptk2b,Bmper,Rarres2,Pdgfrb,Cd74,Taok3,Slc27a1,Abca1,Tlr2,Prkag2,Gadd45b,Ngf,Agt,Mrap,Efna1,Igfbp4,Ramp2,Timp2,Fgf7,Phb2,Eif2ak2,Gadd45g
5.015e-09	-19.11	URS_ADIPOCYTE_DIFFERENTIATION_UP	MSigDB lists	URS_ADIPOCYTE_DIFFERENTIATION_UP	72	16	16079	587	Fabp4,Dpt,Lipe,Acsl1,Adipoq,Aldh6a1,Pparg,Lpl,Lbp,Agt,Dgat1,Mtus1,Fabp5,Gpd1,Pcdh7,Plin1
5.122e-09	-19.09	chemical homeostasis	biological process	GO:0048878	827	57	20963	630	Cdkn2a,Cebpa,Aco1,Fth1,Jak3,Abcg1,Atp1a2,Fgf7,Sox4,Acox1,Pparg,Dgat2,Slc8a1,Pdgfra,Ormdl3,Heph,Sh2b2,Mt2,Adipor2,Ivd,Nr1h3,Agt,Steap4,Lpar1,Abca1,Acadvl,Npy1r,Tmem97,Epor,Angptl4,Adipoq,Scd1,Kcnk3,Aqp7,Vegfa,Acox2,Tfrc,Aqp11,Aacs,Lpl,Cib2,Ffar2,Wnk4,Aqp1,Egfr,Akt1,Ccl2,Vcam1,Dgat1,Adm,Acadm,Ptk2b,Fabp4,Slc2a4,Pkd2,Cd36,Xbp1
5.366e-09	-19.04	DELYS_THYROID_CANCER_UP	MSigDB lists	DELYS_THYROID_CANCER_UP	427	42	16079	587	Dhrs3,Ctsd,Msmo1,Trim29,Tnfrsf21,P4ha2,Emp3,Pld3,S100a4,Lpl,Runx1,Slpi,Vcan,Adm,Mtus1,Pcx,S100a1,Mmp11,Dpysl3,Slc1a5,Trem2,Ninj1,Hp,Anxa8,Ccl2,Pcdh7,Ier3,Sox4,Prss23,Ccnd1,Thbs1,Tlr2,Dhcr7,Thbs2,C4b,G0s2,Pla2g16,Slc7a5,Il1rap,Gale,Pbx3,Lgals1
5.398e-09	-19.04	LANDIS_ERBB2_BREAST_PRENEOPLASTIC_DN	MSigDB lists	LANDIS_ERBB2_BREAST_PRENEOPLASTIC_DN	54	14	16079	587	Bcat2,Scp2,Hadhb,Adipor2,Bckdhb,Adrb3,Nr1h3,Alad,Cpt2,Mknk2,Cd36,Dgat1,Lpin1,Cidec
5.399e-09	-19.04	negative regulation of cellular process	biological process	GO:0048523	3971	178	20963	630	Jak3,Phb2,Efnb2,Actn1,Tnfrsf21,Aes,Serpinb8,Mxi1,Cdh13,Gadd45g,Pex14,Pparg,Tpm1,Taok3,Dlk1,Slc27a1,Nr1h3,Irx3,Agt,Cdk4,Prkag2,Tlr2,Lrp1,Sh3bp5,Mmp3,Mmp14,Angptl4,Mmp11,Timp2,Osr1,Bmper,Ndn,S100a1,Insl6,Ubqln2,Stk24,Rps6ka1,Adam8,Eya1,Fzd1,Dusp22,Hp,Rnf128,Cnn2,Xbp1,Ptk2b,Dhrs3,Noct,Pi15,Insig1,Atp1a2,Cyr61,Runx1,Snai2,Il1rl1,1810011O10Rik,Higd1a,Tle2,Glis1,Sema6d,Sox9,Adipoq,Mmp2,Ccnd1,Unc5b,Hmgb…
6.215e-09	-18.9	receptor binding	molecular function	GO:0005102	1452	84	20551	621	Gnpat,Sh2b2,Egfr,Thy1,Aplp1,Sema4b,Adipoq,Lpin1,Sorbs1,Plscr1,Vegfa,Jak3,Flrt2,Nr1h3,Ccl7,Cd320,Fzd1,Itga7,Pparg,Fam132a,Aqp1,Lpl,Cmtm3,Timp2,Rarres2,Pex14,Adrb3,Ngf,Ptk2b,Srpx2,Mrap,Gdf11,Agt,Crat,Sfrp2,Lbp,Hmgcl,Ogn,Pdgfrb,Calm1,Pdgfra,Il17rc,Mmp14,Scp2,Arap1,Ccl2,Frs3,Psap,Cib2,Thbs1,Abca1,Cyr61,Sema3g,Ostn,Slit2,Lrg1,Il1rap,Adam8,Insl6,Gdf5,Efnb2,Saa3,Ptn,Cxcl5,Acox1,Fgf7,Efna1,Retn,Vcam1,S10…
6.278e-09	-18.89	biological adhesion	biological process	GO:0022610	898	60	20963	630	Thy1,Sorbs3,Dpt,Pcdh19,Ptk2b,Cd36,Slit2,Whamm,Adam8,Sned1,Vcam1,Rorc,Sorbs1,Egfr,Clstn3,Scarf2,Cd63,Cd74,Sdc3,Omd,Pip5k1c,Itgb2,Cdh11,Radil,Postn,Ninj1,Rgmb,Lims2,Srpx2,Antxr1,Efna1,Thbs1,Sox9,Aplp1,Megf10,Cd47,Thbs3,Agt,Pdpn,Nedd9,Ntn1,Pdgfra,Vcan,Gadd45g,Cdh13,Cyr61,Thbs2,Itga7,Tinagl1,Epdr1,Sox4,Flrt2,Pvr,Actn1,Dlc1,Efnb2,Svep1,Aoc3,Cdsn,Lgals1
6.463e-09	-18.86	locomotion	biological process	GO:0040011	966	63	20963	630	Cdh13,Cyr61,Sema4b,Plxna1,Vcan,Figf,Snai2,Pdgfra,Arhgap24,Aoc3,Jak3,Fgf7,Pvr,Flrt2,Atp1a2,Efnb2,Itga7,Amot,Mmp14,Il17rc,Sema6d,Cd47,Unc5b,Mmp2,Efna1,Thbs1,Lpar1,Ntn1,Ndrg4,Pdpn,Cxcl5,Ccl7,Arsb,Pdgfrb,Cd248,Saa3,Pip5k1c,Itgb2,Ffar2,Sdc3,Lbp,Adcy3,Vegfa,Srpx2,Gas1,Ndn,Rarres2,Insl6,Ear2,Sema3g,Cmtm3,Slit2,Cdkl5,Ptk2b,Ccl9,Cd63,Ccl6,Gas8,Egfr,Sdc2,Adam8,Vcam1,Ccl2
6.499e-09	-18.85	regulation of phosphate metabolic process	biological process	GO:0019220	1534	87	20963	630	Itgb2,Cd74,Pdgfrb,Rarres2,Bmper,Srpx2,Dusp15,Ptk2b,Dusp22,Pkd2,Fzd1,Map2k6,Xbp1,Egfr,Jun,Slc25a33,Adam8,Impact,Adm,Stk24,Vcan,Gadd45g,Phb2,Eif2ak2,Fgf7,Ramp2,Timp2,Efna1,Igfbp4,Mrap,Aplp1,Gadd45b,Ngf,Agt,Tlr2,Prkag2,Sh3bp5,Abca1,Taok3,Me2,Slc27a1,Trem2,Ier3,Bcar3,Cdkn2b,Adcy3,Pcx,Vegfa,Rbpms,Fabp4,Ostn,Thy1,Sorbs3,Adar,Slit2,Cd36,Pkmyt1,Akt1,Psap,Sfrp2,Gdf11,Cda,Cnksr3,Socs1,Hsd11b1,Pfkfb1,Pdgfra…
6.824e-09	-18.8	positive regulation of signaling	biological process	GO:0023056	1341	79	20963	630	Unc5b,Thbs1,Sox9,Adipoq,Epor,Cxcl5,Lpar1,Ncs1,S100a4,Ndrg4,1810011O10Rik,Fam132a,Pdgfra,Cyr61,Sh2b2,Runx1,Cdkn2a,Inca1,Tnfrsf14,Adrb3,Lgals1,Gdf5,Sox4,Rbpms,Sorbs3,Cd36,Sfrp2,Psap,Gdf11,Vsir,Trim16,Trem2,Gas1,Cdkn2b,Lrg1,Vegfa,Lims2,Timp2,Efna1,Igfbp4,Gadd45b,Ngf,Nr1h3,Agt,Tlr2,Slc1a3,Taok3,Retn,Gadd45g,Cdh13,Trp53inp1,Jak3,Eif2ak2,Phb2,Ptk2b,Dusp15,Dusp22,Arap1,Pkd2,Cmtm3,Map2k6,Xbp1,Jun,Egfr,Cc…
6.917e-09	-18.79	oxidoreductase activity, acting on the CH-OH group of donors, NAD or NADP as acceptor	molecular function	GO:0016616	125	19	20551	621	Adh7,Hsd17b10,Rdh10,Idh3a,Hadhb,Akr1c14,Cbr3,Hsd11b1,Idh3g,Gpd1,Adh1,Cbr1,Mdh1,Dhrs3,Me2,Akr1e1,Cbr2,Hsd3b7,Impdh1
7.219e-09	-18.75	RUAN_RESPONSE_TO_TROGLITAZONE_DN	MSigDB lists	RUAN_RESPONSE_TO_TROGLITAZONE_DN	19	9	16079	587	Thrsp,Idh3g,Aoc3,Pparg,Tst,Scd1,Pemt,Irx3,Adipoq
7.51e-09	-18.71	organic substance metabolic process	biological process	GO:0071704	7339	289	20963	630	Eif2b2,P4ha3,Mdh1,Ubqln2,Aacs,Lpl,Itpk1,Plin1,Ndn,Mknk2,Hp,Xbp1,Dhrs3,Bcat2,Cpt2,Dgat1,Plod1,Mxi1,Aes,Fdx1,Pparg,Jak3,Phb2,Cyp2f2,Fgf7,Sgsh,Slc27a4,Cmpk2,Stat2,Ppp1r3c,Mmp11,Clpx,Hadhb,Mthfd1l,Taok3,Irx3,Prkag2,Tlr2,Lrp1,Hacd2,Uqcrc1,Saa3,Adcy3,Pla2g16,Scd1,Hagh,Msra,Rab3d,Psap,Runx1,Pdhb,Trnp1,Snai2,Atp1a2,Lbx2,Aco1,Hmgn5,Ermp1,Thrsp,Adipoq,Bckdhb,Mmp2,Ccnd1,Ctsk,Lipe,Lctl,Rpusd3,Hmgcl,Grsf1,Dna…
7.572e-09	-18.7	regulation of phosphorus metabolic process	biological process	GO:0051174	1539	87	20963	630	Pdgfra,Pfkfb1,Hsd11b1,Socs1,Gpd1,Mc5r,Acsl1,Cyr61,Adrb3,Ctdsp2,Tnfrsf14,Inca1,Cdkn2a,Gdf5,Dlc1,Mc2r,Thbs1,Ccnd1,Adipoq,Epor,Sox9,Higd1a,Ndrg4,Lpar1,Trem2,Cdkn2b,Bcar3,Ier3,Vegfa,Pcx,Adcy3,Thy1,Sorbs3,Ostn,Rbpms,Fabp4,Cd36,Slit2,Adar,Gdf11,Sfrp2,Psap,Pkmyt1,Akt1,Cnksr3,Cda,Vcan,Gadd45g,Fgf7,Phb2,Eif2ak2,Igfbp4,Efna1,Timp2,Ramp2,Aplp1,Mrap,Sh3bp5,Tlr2,Prkag2,Agt,Ngf,Gadd45b,Slc27a1,Taok3,Me2,Abca1,…
8.735e-09	-18.56	GERHOLD_ADIPOGENESIS_DN	MSigDB lists	GERHOLD_ADIPOGENESIS_DN	65	15	16079	587	Cdk4,Sox4,Ccnd1,Thbs1,Mmp14,Vcan,Fgf7,Anxa3,Thbs2,Pdgfrb,Tuba1a,Cyr61,G0s2,Ier3,Gas1
8.828e-09	-18.55	Fatty acid, triacylglycerol, and ketone body metabolism	REACTOME pathways	7098627	101	20	6860	299	Prkag2,Gpd1,Cpt2,Hacd2,Acadvl,Agpat9,Cpt1a,Dgat2,Acadm,Scd1,Dgat1,Aacs,Scd3,Acsl1,Lpin1,Slc25a1,Hadhb,Agpat2,Hmgcl,Acsf2
9.169e-09	-18.51	WAKABAYASHI_ADIPOGENESIS_PPARG_BOUND_8D	MSigDB lists	WAKABAYASHI_ADIPOGENESIS_PPARG_BOUND_8D	624	53	16079	587	Slc27a1,Acsf2,Dusp22,A530016L24Rik,Pemt,Sema6d,Cpt2,G0s2,Plscr1,Cbr1,Clpx,Acsl1,Cdh13,Irx3,Sparcl1,Fam132a,Lpin1,Sap30,Dctn2,Dysf,Sox4,Eya1,Pkmyt1,Wnk4,Adrb3,Hsd17b10,Ninj1,Hcar1,Gramd1a,Plxna1,Disp2,Mmp11,Aacs,Arsb,Gys1,Itga7,Hadhb,Prkag2,Gnpat,Phb2,Pla2g12a,Fads3,Apol6,Aldh9a1,Afmid,Jak3,Abhd2,Uqcrfs1,Lpcat3,Ap3d1,Hist1h4d,Vegfa,Rorc
9.947e-09	-18.43	positive regulation of signal transduction	biological process	GO:0009967	1162	71	20963	630	Taok3,Tlr2,Agt,Nr1h3,Ngf,Gadd45b,Igfbp4,Efna1,Timp2,Eif2ak2,Phb2,Jak3,Trp53inp1,Cdh13,Gadd45g,Cd63,Plscr1,Eya1,Adam8,Fam110c,Egfr,Jun,Xbp1,Map2k6,Cmtm3,Pkd2,Dusp22,Dusp15,Ptk2b,Lbp,Bmper,Ubd,Pdgfrb,Rbpj,Cd74,G0s2,Ndrg4,S100a4,1810011O10Rik,Lpar1,Cxcl5,Adipoq,Epor,Sox9,Thbs1,Unc5b,Sox4,Gdf5,Lgals1,Adrb3,Tnfrsf14,Inca1,Cdkn2a,Sh2b2,Cyr61,Fam132a,Pdgfra,Vsir,Gdf11,Sfrp2,Psap,Cd36,Sorbs3,Rbpms,Vegfa,…
1.008e-08	-18.41	HALLMARK_HYPOXIA	MSigDB lists	HALLMARK_HYPOXIA	194	26	16079	587	Sdc2,Efna1,Dtna,Gys1,Cyr61,Slc2a1,Jun,Rbpj,Csrp2,Tmem45a,Plac8,Angptl4,Tpd52,Gaa,Sdc3,Dcn,Ppp1r3c,Vegfa,Mxi1,Hexa,Ier3,P4ha2,S100a4,Egfr,Adm,Sap30
1.035e-08	-18.39	positive regulation of developmental process	biological process	GO:0051094	1234	74	20963	630	Adamts9,Gdf5,Flrt2,Serpinf1,Cdkn2a,Amot,Cyr61,Runx1,Sh3pxd2b,Snai2,Lpar1,Ndrg4,Cxcl5,Arsb,Sox9,Epor,Adipoq,Ccnd1,Thbs1,Lrg1,Vegfa,Klf5,Ptn,Trpv2,Trim16,Vsir,Isg15,Akt1,Sfrp2,Cd36,Ypel3,Dpysl3,Efnb2,Fgf7,Cebpa,Thbs2,Zbtb16,Retn,Slc8a1,Pparg,Ntn1,Ngf,Irx3,Agt,Tlr2,Mmp14,Adig,Ramp2,Timp2,Osr1,Srpx2,Rarres2,Pdgfrb,Rbpj,Aqp1,Itgb2,Anxa3,Hmga2,Lpl,Cd74,Adm,Impact,Stk24,Phldb2,Clstn3,Jun,Ap3d1,Adam8,Tle…
1.168e-08	-18.27	HOSHIDA_LIVER_CANCER_SUBCLASS_S1	MSigDB lists	HOSHIDA_LIVER_CANCER_SUBCLASS_S1	237	29	16079	587	Postn,Col4a1,Klf5,Cyr61,Lhfpl2,Slc2a1,Itgb2,Adam8,Acta2,Mndal,Pkd2,Aqp1,Thy1,Slc1a5,Lgals1,Cdh11,Gns,Slc7a5,Hexa,Ier3,Tuba4a,Dctn2,Vcan,Cd74,Cd47,Timp2,Pld3,Pkmyt1,Col1a2
1.272e-08	-18.18	blood vessel morphogenesis	biological process	GO:0048514	376	34	20963	630	Figf,Pdgfra,Cdh13,Cyr61,Adipor2,Amot,Itga7,Arhgap24,Sox4,Efnb2,Mmp2,Ramp2,Thbs1,Efna1,Epor,Lrp1,Pdgfrb,Rbpj,Bmper,Vegfa,Klf5,Srpx2,Ptk2b,Thy1,Xbp1,Slit2,Sfrp2,Jun,Adam8,Ccl2,Eya1,Col4a1,Adm,Tspan12
1.282e-08	-18.17	MONNIER_POSTRADIATION_TUMOR_ESCAPE_DN	MSigDB lists	MONNIER_POSTRADIATION_TUMOR_ESCAPE_DN	343	36	16079	587	Gsto2,Gadd45g,Mgst3,Enpp3,Ctdsp2,Rbpj,Pla2g16,Cyr61,Rnd3,Rasa4,Coq3,Higd1a,Tmem205,Lpin1,Acss2,Amot,Atxn7l3b,Plac8,1810011O10Rik,Cpt1a,Ogn,Tm7sf2,Olfml3,Rnf217,Prkag2,Jun,Tmcc3,S100a1,Xbp1,Pim3,Clybl,Dynlt3,Sertad4,Fstl1,Scrn1,St6gal1
1.347e-08	-18.12	positive regulation of cell communication	biological process	GO:0010647	1362	79	20963	630	Lims2,Vegfa,Lrg1,Cdkn2b,Gas1,Trem2,Trim16,Vsir,Psap,Sfrp2,Akt1,Gdf11,Cd36,Sorbs3,Rbpms,Gdf5,Sox4,Lgals1,Tnfrsf14,Adrb3,Cdkn2a,Inca1,Sh2b2,Runx1,Cyr61,Fam132a,Pdgfra,S100a4,Ndrg4,1810011O10Rik,Lpar1,Ncs1,Cxcl5,Sox9,Adipoq,Epor,Thbs1,Unc5b,Bmper,Lbp,Pdgfrb,Rbpj,Ubd,Cd74,G0s2,Aacs,Clstn3,Cd63,Plscr1,Ccl2,Adam8,Fam110c,Eya1,Egfr,Jun,Cmtm3,Map2k6,Xbp1,Dusp22,Pkd2,Ptk2b,Dusp15,Trp53inp1,Jak3,Eif2ak2,Ph…
1.489e-08	-18.02	coenzyme binding	molecular function	GO:0050662	189	23	20551	621	Aldh9a1,Dhcr24,Scp2,Me2,Ivd,Acox1,Mdh1,Cbr3,Idh3g,Hsd11b1,Gpd1,Adh1,Hadhb,Tkt,Acadvl,Acadm,Idh3a,Foxred2,Acox2,Hsd17b10,Aifm2,Adh7,Hmgcl
1.498e-08	-18.02	positive regulation of cellular protein metabolic process	biological process	GO:0032270	1245	74	20963	630	Thbs1,Ccnd1,Epor,Adipoq,Sox9,Higd1a,Ndrg4,Lpar1,Srebf1,Pdgfra,Snai2,Acsl1,Cyr61,Adrb3,Tnfrsf14,Cdkn2a,Sox4,Bbs7,Dlc1,Gdf5,Sorbs3,Rbpms,Clec3b,Cd36,Fmr1,Gdf11,Psap,Akt1,Sfrp2,Sumo3,Trem2,Bcar3,Vegfa,Igfbp4,Efna1,Timp2,Clpx,Mmp14,Prkag2,Tlr2,Agt,Cdk4,Gadd45b,Ngf,Nr1h3,Pcolce,Slc27a1,Taok3,Pparg,Pias3,Gadd45g,Fgf7,Eif2ak2,Phb2,Ptk2b,Dusp15,Xbp1,Rnf217,Map2k6,Dusp22,Fzd1,Pkd2,Adam8,Egfr,Jun,Stk24,Imp…
1.603e-08	-17.95	CSR_LATE_UP.V1_DN	MSigDB lists	CSR_LATE_UP.V1_DN	146	22	16079	587	Vsir,Lpin1,Dhcr7,Fads2,Cfh,Trp53inp1,Clec3b,Tmem119,Msmo1,Ermp1,Insig1,Ube2l6,Samd5,Sumf1,Glt8d2,Svep1,Mamdc2,Tm7sf2,Cmbl,Fth1,Gas1,Scd1
1.638e-08	-17.93	GSE2826_WT_VS_BTK_KO_BCELL_DN	MSigDB lists	GSE2826_WT_VS_BTK_KO_BCELL_DN	185	25	16079	587	Vcam1,Psap,Dpysl3,Ubd,Postn,Acsl1,Slc8a1,Actn1,Cmbl,Hsd3b7,Thbs1,Bcl2l13,Lpl,Pparg,S100a4,Rasa4,P4ha2,Dnajb9,Gpd1,Tnfrsf21,Dhcr24,Hp,Aatk,Igfbp4,Rab3il1
1.643e-08	-17.92	positive regulation of protein metabolic process	biological process	GO:0051247	1344	78	20963	630	Psap,Akt1,Sfrp2,Gdf11,Fmr1,Cd36,Clec3b,Rbpms,Sorbs3,Vegfa,Ier3,Bcar3,Trem2,Sumo3,Srebf1,Lpar1,Ndrg4,Higd1a,Sox9,Epor,Adipoq,Ccnd1,Thbs1,Pemt,Gdf5,Dlc1,Bbs7,Sox4,Cdkn2a,Tnfrsf14,Adrb3,Cyr61,Acsl1,Snai2,Pdgfra,Impact,Stk24,Egfr,Jun,Adam8,Fzd1,Dusp22,Pkd2,Rnf217,Map2k6,Xbp1,Ptk2b,Dusp15,Bmper,Lbp,Rarres2,Pdgfrb,Pcolce2,Lpin1,Ubqln2,Cd74,Taok3,Slc27a1,Pcolce,Ngf,Nr1h3,Gadd45b,Cdk4,Agt,Tlr2,Prkag2,Mmp…
1.676e-08	-17.9	VECCHI_GASTRIC_CANCER_ADVANCED_VS_EARLY_UP	MSigDB lists	VECCHI_GASTRIC_CANCER_ADVANCED_VS_EARLY_UP	159	23	16079	587	Cdh11,Slit2,Slc1a3,Il1rap,Sfrp2,Tmem45a,Itgbl1,Mmp11,Gas1,Col4a1,Cmtm3,Aldh1l2,Thbs2,Antxr1,Adamts2,Vcan,Tlr2,Thbs1,Col1a2,Lpl,Snai2,Glis2,Fstl1
1.809e-08	-17.83	positive regulation of cellular metabolic process	biological process	GO:0031325	2663	129	20963	630	Fgf7,Jak3,Phb2,Cdh13,Gadd45g,Pparg,Taok3,Slc27a1,Tlr2,Prkag2,Nr1h3,Cdk4,Agt,Mmp14,Osr1,Igfbp4,Clpx,Timp2,Bmper,Ndn,Rasl11a,Itgb2,Ubqln2,Rps6ka1,Stk24,Adam8,Eya1,Dgat1,Xbp1,Fzd1,Dusp22,Ptk2b,Insig1,Bbs7,Mc2r,Adrb3,Mc5r,Runx1,Cyr61,Acsl1,Snai2,Pfkfb1,Glis1,Higd1a,Sox9,Cpt1a,Adipoq,Pnpla2,Ccnd1,Rgmb,Vegfa,Adcy3,Endog,Scd1,Rorc,Psap,Akt1,Smarca1,Cd36,Trp53inp1,Eif2ak2,Zbtb16,Cebpa,Dgat2,Cnpy2,Pias3,G…
1.88e-08	-17.79	RUTELLA_RESPONSE_TO_HGF_UP	MSigDB lists	RUTELLA_RESPONSE_TO_HGF_UP	380	38	16079	587	Tmem97,Runx1,Lpar1,Ctsd,Dhcr24,Mmp2,Hsd11b1,Cd63,Aco1,Tfrc,Plxna1,Slc1a3,Mdh1,Vat1,Fth1,Lhfpl2,Timp2,Cd47,Filip1l,Ccnd1,6430571L13Rik,Dhcr7,Cnpy2,Cyb5a,Ccl2,Grsf1,Nr1h3,Calhm2,Serpinf1,Myof,Gns,Ctsk,Gadd45g,Sdc2,Abcg1,Slc1a4,Fdx1,Scd1
1.959e-08	-17.75	negative regulation of developmental process	biological process	GO:0051093	859	57	20963	630	Pparg,Snai2,Runx1,Plac8,Sema4b,Aatk,Tnfrsf21,Thbs2,Adrb3,Zbtb16,Cdkn2a,Serpinf1,Amot,Gdf5,Insig1,Abcg1,Lgals1,Jak3,Phb2,Osr1,Efna1,Thbs1,Ccnd1,Hmgb3,Sox9,Adipoq,Mmp11,Sema6d,Lrp1,Agt,Irx3,Ntn1,Dlk1,Lpar1,Cd74,Hmga2,Postn,Hist1h4d,Rbpj,Fam57b,Ptn,Lims2,Noct,Ostn,Dpysl3,Ccl9,Thy1,Ptk2b,Slit2,Xbp1,Cd36,Sema3g,Ccl2,Sfrp2,Gdf11,Vat1,Phldb2
2.141e-08	-17.66	alcohol metabolic process	biological process	GO:0006066	242	26	20963	630	Insig1,Fgf7,Abcg1,Itpk1,Pemt,Dhcr24,Tm7sf2,Cebpa,Fabp5,Apoc1,Scp2,Adh1,Hsd3b7,Fdx1,Dgat2,Slc27a1,Srebf1,Abca1,Msmo1,Adh7,Dhcr7,Pmvk,Lrp1,Rdh10,Lipe,Coq3
2.292e-08	-17.59	positive regulation of multicellular organismal process	biological process	GO:0051240	1477	83	20963	630	Postn,Trpv2,Ffar2,Trim16,Vegfa,Agpat2,Lrg1,Ptn,Cd36,Dpysl3,Isg15,Akt1,Sfrp2,Runx1,Cyr61,Snai2,Flrt2,Slc22a5,Gdf5,Tnfrsf14,Amot,Cdkn2a,Serpinf1,Adipoq,Epor,Sox9,Thbs1,Ccnd1,Ndrg4,Lpar1,Il1rl1,Cxcl5,Arsb,Map1lc3b,Pdpn,Aqp1,Pdgfrb,Rbpj,Cd74,Hmga2,Anxa3,Itgb2,Tfrc,Srpx2,Lbp,Rab21,Xbp1,Tle6,Ptk2b,Cdkl5,Clstn3,Phldb2,Stk24,Adm,Impact,Ccl2,Adam8,Ap3d1,Egfr,Jun,Retn,Tpm1,Slc8a1,Pparg,Figf,Fgf7,Efnb2,Eif2…
2.391e-08	-17.55	organic hydroxy compound metabolic process	biological process	GO:1901615	367	33	20963	630	Tm7sf2,Cebpa,Fgf7,Slc22a5,Insig1,Pemt,Abcg1,Dgat2,Scp2,Apoc1,Fdx1,Hsd3b7,Adh1,Pmvk,Lrp1,Dhcr7,Slc27a1,Abca1,Adh7,Srebf1,Lipe,Cpt1a,Rdh10,Dhcr24,Hagh,Fabp5,Itpk1,Aldh9a1,Crat,Sult1a1,Acadm,Msmo1,Coq3
2.404e-08	-17.54	organelle membrane	cellular component	GO:0031090	1742	94	20918	633	Ap3d1,Cpt2,Cox8b,Aifm2,Uqcrfs1,Uqcrc1,Tkt,H2-DMb2,Tmem120b,Hadhb,Cyb5a,Slc5a6,Tst,Xbp1,Acadm,Egfr,Coq3,Gcat,Pex16,Gaa,Psap,Agpat9,C1galt1c1,Pex10,Ndufb8,Fdx1,Hsd11b1,Pex14,Slc25a24,Slc25a1,Scp2,Crat,Bscl2,Ndufa9,Slc1a3,Anxa8,Nup107,Acadvl,Agpat2,Whamm,Adam8,Syn2,Cmtm3,Hsd17b10,Gnpat,Slc27a1,Rab21,Scrn1,Map1lc3b,Actn1,Abcb6,Acox1,Ndrg4,Prkg2,Dhcr7,Lrp1,Slc25a10,Rab3d,Ormdl3,Higd1a,Aqp1,Insig1,Cdk4…
2.543e-08	-17.49	acylglycerol metabolic process	biological process	GO:0006639	72	14	20963	630	Dgat2,Lpl,Lipe,Lpin1,Cpt1a,Pnpla2,Apoc1,Cd36,Agpat9,Acsl1,Dgat1,Scd1,Insig1,Agpat2
2.578e-08	-17.47	regulation of chemotaxis	biological process	GO:0050920	180	22	20963	630	Ccl2,Cxcl5,St6gal1,Mtus1,Lpar1,Thbs1,Ptk2b,Slit2,Sema3g,Sema6d,Rarres2,Efnb2,Vegfa,Lbp,Cd74,Pdgfra,Snai2,Figf,Plxna1,Pdgfrb,Sema4b,Cdh13
2.632e-08	-17.45	NAD(P)-bd_dom	interpro domains	IPR016040	157	21	19600	621	Gpd1,Hsd17b10,Adh1,Steap4,Cbr3,Me2,Cbr1,Suclg1,Vat1,Gale,Mthfd1l,Dhrs13,Ndufa9,Dhrs3,Cbr2,Mdh1,Adh7,Rdh10,Dhrs7b,Hsd3b7,Hsd11b1
2.658e-08	-17.44	positive regulation of fat cell differentiation	biological process	GO:0045600	51	12	20963	630	Pparg,Sh3pxd2b,Noct,Snai2,Adig,Xbp1,Zbtb16,Rarres2,Akt1,Sfrp2,Cebpa,Klf5
2.826e-08	-17.38	PLASARI_TGFB1_TARGETS_10HR_DN	MSigDB lists	PLASARI_TGFB1_TARGETS_10HR_DN	232	28	16079	587	Zfp521,Pcdh7,Dhrs3,Ppp1r3c,Acss2,Osr1,Adm,Eif2ak2,Sh3bp5,Cd36,Eya1,Lpl,Pdgfra,Rnd3,Adamts5,Acadm,Gas1,Gulp1,Figf,Aqp1,Gas2,Ogn,Fgf7,Cnksr3,Mmp11,Tle6,Cbx6,Vcam1
2.852e-08	-17.37	cofactor binding	molecular function	GO:0048037	261	27	20551	621	Aldh9a1,Dhcr24,Scp2,Me2,Ivd,Acox1,Mdh1,Idh3g,Hsd11b1,Cbr3,Gpd1,Adh1,Suclg1,Ccbl1,Hadhb,Aoc3,Tkt,Acadvl,Gpt,Idh3a,Foxred2,Acadm,Acox2,Adh7,Hsd17b10,Aifm2,Hmgcl
2.869e-08	-17.37	cell part	cellular component	GO:0044464	14822	508	20918	633	Hist1h4d,Thy1,Pdhb,Wnk4,Hsd11b1,Tuba1a,Ccdc102a,Pex14,Slc25a1,Crat,Cdkn2b,Efna1,Cib2,Dhcr24,Akr1e1,Adcy3,Arsb,Nup107,Acadvl,Adipor2,Adam8,Whamm,Syn2,Smtn,Cmtm3,Ypel3,Gnpat,Cyp2f2,Rab21,Aatk,Plac8,P4ha3,Cd36,Ccl2,Sap30,Vsir,Cpt2,Trp53inp1,Ltc4s,Rasa4,Uqcrfs1,Gda,Thbs2,Lpcat3,Slc8a1,Acy3,Pla2g16,Pnpla2,Trem2,Kif26b,Xbp1,Fgf7,Acadm,Pdgfra,Ptgfrn,Retn,Inca1,Psap,Agpat9,Endog,C1galt1c1,Fam57b,Gys1,Fil…
2.904e-08	-17.35	RUTELLA_RESPONSE_TO_HGF_VS_CSF2RB_AND_IL4_UP	MSigDB lists	RUTELLA_RESPONSE_TO_HGF_VS_CSF2RB_AND_IL4_UP	370	37	16079	587	Lpar1,Eif2ak2,Hsd11b1,Trit1,St6gal1,Tuba4a,Ctsd,Dhcr24,Mmp2,Slc1a3,Mdh1,Cd63,Aco1,Tfrc,Lhfpl2,Vat1,Fth1,Nedd9,Itpk1,Timp2,Cd47,Sh3bp5,Ccnd1,Cfd,Nr1h3,Calhm2,Cnpy2,Acadvl,Ctsk,Gns,Myof,Gadd45g,Fdx1,Scd1,Plscr1,Sdc2,Slc1a4
3.133e-08	-17.28	GSE3337_CTRL_VS_16H_IFNG_IN_CD8POS_DC_UP	MSigDB lists	GSE3337_CTRL_VS_16H_IFNG_IN_CD8POS_DC_UP	191	25	16079	587	Ier3,Gcat,Hp,Pdgfrb,Ctsd,Rab3il1,Vegfa,Ndrg4,Tmem205,Vcan,Slpi,Acox1,S100a4,Sox4,Idh3a,Fzd1,Fam132a,Efnb2,Cebpa,Dpp7,Cdh11,Mid1,Il1rap,Tmem45a,Vcam1
3.146e-08	-17.27	LIU_PROSTATE_CANCER_DN	MSigDB lists	LIU_PROSTATE_CANCER_DN	437	41	16079	587	Dtna,Sh3pxd2b,Pkd2,Acox2,Ltbp1,Rbpms,Sema6d,Cd248,Adamts5,Tuba1a,Heph,Atp1a2,Serpinf1,Myof,Lgals1,Glis1,Rarres2,Pcdh7,Cfd,Snai2,Col1a2,Prss23,Timp2,Unc5b,Acta2,Col4a1,Rasl12,Dpysl3,Csrp2,Sorbs1,Dpt,Tle2,Tuba4a,Vegfa,Scrn1,Trim29,S100a4,Msrb3,Pex14,Lpar1,Aoc3
3.512e-08	-17.16	cell	cellular component	GO:0005623	14836	508	20918	633	Trnp1,Idh3a,Tst,Fmr1,Cbr2,Rasl11a,Adipoq,Egfr,Mrps35,Epdr1,Atp1a2,Tpm1,Trit1,Dpp7,Rorc,Sh2b2,Pip5k1c,Pcdh7,Clca3a1,S100a4,Atg101,Ctsk,Sox9,Cnksr3,Rnf217,Hspa4l,Uqcrc1,Fabp5,Npy1r,Thbs3,Ier3,Tkt,Ly6c1,H2-DMb2,Gas8,Hacd2,Mknk2,Cyb5a,Sumf1,Sema4b,Loxl1,Gadd45g,Jun,Tspyl4,Abca1,Dusp22,Cdc42ep1,Cdh13,Tinagl1,Clcn2,Phldb2,Lbx2,Epor,Ppp1r3c,Gns,Idh3g,Arrdc2,Dlc1,Scd3,Isca2,Tle6,Sp100,Heph,Cd320,Acsf2,Bs…
3.612e-08	-17.14	HOSHIDA_LIVER_CANCER_SUBCLASS_S3	MSigDB lists	HOSHIDA_LIVER_CANCER_SUBCLASS_S3	264	30	16079	587	Isg15,Msmo1,Abhd2,Rarres2,Rnase4,Gpt,Serpina3n,Cfh,Mgst2,Hsd17b10,Cyb5a,Acox1,Slpi,Lpin1,Tst,Egfr,Ivd,Aqp7,Aldh6a1,C4b,Idh3a,Acadm,Acox2,Srebf1,Tinagl1,Cbr1,Acsl1,Sparcl1,Acadvl,Aco1
3.672e-08	-17.12	neutral lipid metabolic process	biological process	GO:0006638	74	14	20963	630	Cpt1a,Apoc1,Pnpla2,Cd36,Acsl1,Agpat9,Lpl,Dgat2,Lipe,Lpin1,Insig1,Agpat2,Dgat1,Scd1
3.72e-08	-17.11	metal ion binding	molecular function	GO:0046872	3289	151	20551	621	Man2b2,Ltbp1,Itpk1,Slc25a24,Bco1,Itga7,Gbgt1,Mmp3,P4ha2,Atp1a2,Epdr1,Vat1,Anxa3,Ppef1,Slc8a1,Dysf,Arsj,Uqcrfs1,Isca2,Nudt18,S100a1,Cdh13,Idh3g,Rufy4,Pias3,Klf5,Cda,Sparcl1,Csrp2,Idh3a,Enpp3,Trit1,Rnf217,Anxa8,Adcy3,Zfyve21,Aoc3,Rasa4,Adipor2,Dtna,Plod1,Sod3,Zfp518b,Adh1,Mid1,Peg10,P4ha3,Loxl1,Itgb2,Rps6ka1,Lims2,Ppa1,Masp1,Adam8,Mknk2,Mmp2,Clec3b,Heph,Fstl1,Slit2,Tkt,Arsb,Thbs1,Thbs2,Cib2,Tpp1,Ac…
3.783e-08	-17.09	regulation of biological quality	biological process	GO:0065008	2751	131	20963	630	Acox2,Tfrc,Srpx2,Ndn,Aldh1a7,Cib2,Syn2,Lpl,Aacs,Sult1a1,Acadm,Dgat1,Slc25a33,Bcat2,Xbp1,Rab21,Rnf128,Noct,Ptk2b,Fgf7,Cdc42ep1,Phb2,Jak3,Pdxp,Fdx1,Tpm1,Pparg,Slc8a1,Tlr2,Agt,Cdk4,Nr1h3,Angptl4,Vegfa,Ptn,Scd1,Ier3,Postn,Trpv2,Ffar2,Col1a2,Akt1,Rab3d,Sema3g,Cd36,Slit2,Adar,Bscl2,Flrt2,Atp1a2,Adrb3,Amot,Aco1,Plxna1,Sh2b2,Mt2,Steap4,Pdpn,Pnpla2,Adipoq,Sox9,Sema6d,Ctsk,Ccnd1,Lbp,Acta2,Aqp1,Pdgfrb,Aldh9…
4.653e-08	-16.88	lipid homeostasis	biological process	GO:0055088	113	17	20963	630	Abcg1,Acox2,Cebpa,Ormdl3,Acox1,Dgat2,Lpl,Abca1,Acadm,Ivd,Nr1h3,Dgat1,Angptl4,Tmem97,Xbp1,Fabp4,Acadvl
4.802e-08	-16.85	REACTOME_FATTY_ACID_TRIACYLGLYCEROL_AND_KETONE_BODY_METABOLISM	MSigDB lists	REACTOME_FATTY_ACID_TRIACYLGLYCEROL_AND_KETONE_BODY_METABOLISM	168	23	16079	587	Abca1,Acsl1,Hadhb,Srebf1,Prkag2,G0s2,Cpt2,Acadm,Cpt1a,Acadvl,Hmgcl,Slc27a1,Angptl4,Gpd1,Tnfrsf21,Dgat2,Pparg,Agt,Cd36,Dgat1,Agpat2,Lpin1,Acox1
4.868e-08	-16.84	DUTERTRE_ESTRADIOL_RESPONSE_24HR_DN	MSigDB lists	DUTERTRE_ESTRADIOL_RESPONSE_24HR_DN	478	43	16079	587	Elmod2,Parp8,Msrb3,Tspan12,Ormdl3,Sertad4,Dock11,Phldb2,Tnfrsf21,Anxa3,Mid1,Gulp1,Epor,Nedd9,Fth1,Syde2,Efnb2,Lhfpl2,Jun,Taok3,Sox4,Cd47,Tram2,Pparg,Tm4sf1,Ppp1r3c,Hcar1,Trp53inp1,Gramd1a,Cdkn2a,Snai2,Pacs1,Cdkn2b,Slit2,Cdkl5,Trim16,Abca1,Abcg1,Efna1,Bckdhb,Cnn2,Rnd3,Klf5
5.076e-08	-16.8	cell differentiation	biological process	GO:0030154	3236	148	20963	630	Epor,Klf15,Cxcl5,Arsb,Ncs1,Lpar1,Srebf1,Ndrg4,Lrfn4,Socs1,Pdgfra,Sh3pxd2b,Csrp2,Aatk,Sema4b,Plac8,Hexa,Aldh6a1,Serpinf1,Tmem120a,Lgals1,Sox4,Gdf5,Pbx3,Fabp4,Thy1,Dpysl3,Ostn,Fmr1,Gdf11,Sfrp2,Vsir,Pip5k1c,C1galt1c1,Trem2,Klf5,Ramp2,Efna1,Rdh10,Mrap,Adig,Peg10,Cplx2,Ngf,Txnip,Gadd45b,Dhcr7,Ntn1,Glis2,Heph,Cebpa,Zbtb16,Arhgap24,Zfp521,Slc7a5,Cdkl5,Slc2a4,Tle6,Jun,Egfr,Ccl2,Ap3d1,Cd63,Plscr1,Adm,Impa…
5.443e-08	-16.73	ZHANG_TLX_TARGETS_60HR_UP	MSigDB lists	ZHANG_TLX_TARGETS_60HR_UP	284	31	16079	587	Agt,Timp2,Map1lc3b,Pld3,S100a4,Txnip,Prss23,Igf2r,Ndrg4,Trp53inp1,Tm4sf1,Ctsd,Aatk,Parm1,Tnfrsf21,St6gal1,Sorbs1,Mgst3,Gadd45g,1810011O10Rik,Tle2,Lrp1,Ypel3,Actn1,Aplp1,Dpp7,Efnb2,Cdh13,Dtna,Sod3,Gadd45b
5.687e-08	-16.68	regulation of cell death	biological process	GO:0010941	1483	82	20963	630	Tnfrsf14,Inca1,Serpinf1,Cdkn2a,Sox4,Dlc1,Gdf5,Snai2,Plac8,Fosl1,Scp2,Cyr61,Higd1a,St6gal1,Slc25a24,Lpar1,Thbs1,Unc5b,Mmp2,Epor,Adipoq,Sox9,Aifm2,Pim3,Dhcr24,Ptn,Gas1,Ier3,Vegfa,Lims2,Endog,Rorc,Gdf11,Sfrp2,Akt1,Psap,Bcl2l13,Slit2,Adar,Zbtb16,Tnfrsf21,Eif2ak2,Phb2,Jak3,Trp53inp1,Pparg,Gadd45g,Aes,Lrp1,Cdk4,Agt,Ngf,Gadd45b,Txnip,Taok3,Osr1,Cidec,Ramp2,Angptl4,Mmp3,Igf2r,Insl6,Cd74,G0s2,Cd248,Aqp1,R…
5.826e-08	-16.66	HALLMARK_GLYCOLYSIS	MSigDB lists	HALLMARK_GLYCOLYSIS	197	25	16079	587	Plod1,Sdc2,Galk2,Pcx,Gys1,Pfkfb1,Slc25a10,Abcb6,Mdh1,Angptl4,Gale,Vegfa,Dcn,Sdc3,Cyb5a,Mxi1,P4ha2,Ier3,Cenpa,Me2,Egfr,Sox9,Vcan,Sap30,Aldh9a1
6.049e-08	-16.62	MODULE_221	MSigDB lists	MODULE_221	30	10	16079	587	Aldh9a1,Acox1,Ivd,Acadvl,Suclg1,Acadm,Cpt2,Acox2,Aldh6a1,Acsl1
6.191e-08	-16.6	chemotaxis	biological process	GO:0006935	401	34	20963	630	Ear2,Rarres2,Gas1,Vegfa,Lbp,Ffar2,Saa3,Pip5k1c,Itgb2,Pdgfrb,Adam8,Vcam1,Ccl2,Ccl6,Ccl9,Sema3g,Slit2,Cmtm3,Amot,Flrt2,Fgf7,Efnb2,Pdgfra,Figf,Plxna1,Cyr61,Sema4b,Ccl7,Cxcl5,Ntn1,Lpar1,Efna1,Unc5b,Il17rc
6.936e-08	-16.48	tissue development	biological process	GO:0009888	1565	85	20963	630	Rdh10,Megf10,Mmp14,Osr1,Efna1,Mthfd1l,Ntn1,Txnip,Agt,Irx3,Ctsd,Thbs3,Phospho1,Slc8a1,Dgat2,Pparg,Tpm1,Arhgap24,Phb2,Efnb2,Fgf7,Tst,Zbtb16,Pkd2,Fzd1,Xbp1,Adm,Cd63,Acadm,Kif26b,Egfr,Jun,Eya1,Adam8,Col4a1,Plod1,Ninj1,Pdgfrb,Rbpj,Myo7a,Hmga2,Sema6d,Clcn2,Sox9,Epor,Mmp2,Ccnd1,Thbs1,Grsf1,Klf15,Pdpn,Cyr61,Sema4b,Runx1,Plxna1,Sh3pxd2b,Pdgfra,Snai2,Gaa,Ctsl,Gdf5,Dlc1,Sox4,Cdkn2a,Slit2,Sema3g,Clec3b,Thy1,…
6.981e-08	-16.48	taxis	biological process	GO:0042330	403	34	20963	630	Gas1,Rarres2,Ear2,Lbp,Vegfa,Pip5k1c,Itgb2,Saa3,Ffar2,Pdgfrb,Ccl2,Adam8,Vcam1,Ccl6,Ccl9,Cmtm3,Slit2,Sema3g,Amot,Efnb2,Flrt2,Fgf7,Figf,Pdgfra,Cyr61,Sema4b,Plxna1,Cxcl5,Ccl7,Lpar1,Ntn1,Unc5b,Efna1,Il17rc
8.332e-08	-16.3	SMID_BREAST_CANCER_BASAL_DN	MSigDB lists	SMID_BREAST_CANCER_BASAL_DN	630	51	16079	587	Crat,Apod,Atp1a2,Sgsh,Srebf1,Slc1a4,Adipoq,Sparcl1,Abcg1,Pla2g16,Scd1,Acox2,Prss23,Ccnd1,Abca8b,Zbtb16,Dcn,Clec3b,BC022687,Ppp1r3c,Cyb5a,Plin1,Cfd,Sned1,Dlg5,Fabp4,Itgbl1,Cyb561,Svep1,Dpt,Trem2,Ogn,Tm7sf2,Epor,Itga7,Sema3g,Olfml3,Lipe,Fam198b,Cd36,Mknk2,Xbp1,Ivd,Npy1r,Mtus1,Omd,Igfbp4,Dhcr24,Pnpla2,Rnase4,Gpd1
8.448e-08	-16.29	carbohydrate derivative binding	molecular function	GO:0097367	2078	105	20551	621	Abca1,Thbs1,Cfh,Thbs2,Mamdc2,Suclg1,Entpd2,Kif26b,Sult1a1,Myo7a,Eif2ak2,Galk2,Pdgfra,Igf2r,Pim3,Rasl12,Taok3,Ccl2,Tlr2,Mknk2,Foxred2,Rps6ka1,Adamtsl5,Oas2,Clec3b,Trem2,Cyr61,Mthfd1l,Ctsk,Rab32,Oplah,Abca8b,Clpx,Slit2,Fstl1,Fgf7,Cdkl5,Pmvk,Rab3d,Ptn,Pcx,Runx1,Tuba4a,Eif2b2,Pcolce,Ube2l6,Acsf2,Itgb2,Trit1,Stk24,Smarca1,Adcy3,Prkg2,Rnd3,Lpar1,Mapk6,Postn,Map2k6,Abcb6,Aacs,Adipoq,Thbs3,Thy1,Idh3g,Apl…
8.548e-08	-16.28	MODULE_11	MSigDB lists	MODULE_11	505	44	16079	587	Cox7a1,Clec3b,Tspyl4,Fads2,Thbs2,Zbtb16,Sox9,Pdgfra,Ccnd1,Sox4,Ptn,Pla2g16,Ccbl1,Peg10,Abca1,Hagh,Acsl1,Cbr1,Aplp1,Trim16,Slit2,Apod,St6gal1,Serpina3n,Mtus1,Vcan,Lpl,Agt,Ndn,Sod3,Aqp1,Ptk2b,Gnb5,Itga7,Tm7sf2,Cdh11,Tle2,Slc1a3,Stat2,Cbx6,Cyb561,Insig1,Csrp2,Dpysl3
8.684e-08	-16.26	ZHU_CMV_24_HR_DN	MSigDB lists	ZHU_CMV_24_HR_DN	87	16	16079	587	Acta2,Gas1,Cnn2,Postn,Aco1,Cdh11,Cfd,Col1a2,Tram2,Ccnd1,Pdgfra,Runx1,Thbs2,Thbs1,Adm,Vcan
8.684e-08	-16.26	SERVITJA_ISLET_HNF1A_TARGETS_UP	MSigDB lists	SERVITJA_ISLET_HNF1A_TARGETS_UP	160	22	16079	587	Cdh11,Scarf2,Pcolce,Thy1,Lgals1,Dpt,Vcam1,Ifitm3,Ptn,Itgb2,Postn,Cnn2,Sparcl1,Itga7,Thbs2,Fads3,Mmp14,Prkg2,Timp2,Snai2,Zfp521,Oplah
8.911e-08	-16.23	MODULE_324	MSigDB lists	MODULE_324	122	19	16079	587	Plscr1,Ltbp1,Mmp3,Adh1,Acsl1,Cdh13,Sparcl1,Loxl1,Slit2,Lrp1,Mid1,Anxa3,Fstl1,Ppa1,Adh7,Mmp2,Mmp14,Thbs2,S100a4
8.942e-08	-16.23	NING_CHRONIC_OBSTRUCTIVE_PULMONARY_DISEASE_DN	MSigDB lists	NING_CHRONIC_OBSTRUCTIVE_PULMONARY_DISEASE_DN	110	18	16079	587	Ube2l6,Sorbs1,Ifitm3,Sparcl1,Ramp2,Stk24,Gas1,Pdgfra,Xbp1,Vsir,Map1lc3b,Timp2,Cd47,Mmp14,Aoc3,Cnn3,Ndufb8,Cfd
8.981e-08	-16.23	regulation of cell communication	biological process	GO:0010646	2573	123	20963	630	Agpat9,Mmp14,Mmp3,Npy1r,Ramp2,Timp2,Efna1,Igfbp4,Abca1,Adh7,Taok3,Glis2,Dlk1,Ngf,Nr1h3,Gadd45b,Cplx2,Agt,Peg10,Tlr2,Lrp1,Slc1a3,Retn,Aes,Gadd45g,Cdh13,Figf,Pparg,Arhgap24,Trp53inp1,Jak3,Eif2ak2,Phb2,Pkd2,Fzd1,Dusp22,Apod,Map2k6,Cmtm3,Xbp1,Dusp15,Ptk2b,Dhrs3,Adm,Plscr1,Cd63,Clstn3,Egfr,Jun,Eya1,Ccl2,Fam110c,Adam8,Rbpj,Ubd,Pdgfrb,G0s2,Aacs,Ubqln2,Hmga2,Cd74,Bmper,Lbp,Cpt1a,Sox9,Epor,Adipoq,Ccnd1,Un…
9.087e-08	-16.21	cellular response to oxygen-containing compound	biological process	GO:1901701	719	49	20963	630	Aqp1,Trem2,Ffar2,Cib2,Aacs,Lpin1,Lbp,Adcy3,Xbp1,Cd36,Slit2,Pkd2,Slc2a4,Ptk2b,Col1a2,Impact,Rorc,Vcam1,Col4a1,Ccl2,Slc25a33,Sorbs1,Egfr,Akt1,Gpd1,Sh2b2,Pdgfra,Slc8a1,Pparg,Dgat2,Socs1,Sox4,Trp53inp1,Cmpk2,Pdxp,Sod3,Cdkn2a,Adipoq,Sox9,Aplp1,Mmp3,Thbs1,Mmp2,Abca1,Lpar1,Srebf1,Ccl7,Tlr2,Nr1h3
1.077e-07	-16.04	organelle envelope	cellular component	GO:0031967	874	56	20918	633	Fdx1,Hsd11b1,Txnip,Ndufb8,Clpx,Vat1,Cpt1a,Mgst2,Lpin1,Scp2,Slc25a1,Slc25a24,Hmgcl,Slc1a3,Abca8b,Ndufa9,Crat,Acadvl,Nup107,Slc25a33,Cmtm3,Pcx,Slc27a1,Hsd17b10,Acsl1,Pemt,Scrn1,Tmem97,Igf2r,Ltc4s,Abcb6,Cpt2,Cox8b,Uqcrc1,Dhcr7,Xpot,Uqcrfs1,Prkg2,Aifm2,Tmem120b,Slc25a10,Hadhb,Higd1a,Tst,Phb2,Gcat,Coq3,Cox7a1,Acadm,Aqp1,Cdk4,Mgst3,Suclg1,Ivd,Txlng,Bckdhb
1.104e-07	-16.02	angiogenesis	biological process	GO:0001525	280	27	20963	630	Cdh13,Rbpj,Pdgfrb,Cyr61,Adipor2,Figf,Pdgfra,Bmper,Arhgap24,Vegfa,Klf5,Srpx2,Efnb2,Xbp1,Slit2,Mmp2,Ramp2,Ptk2b,Thy1,Thbs1,Efna1,Tspan12,Sfrp2,Jun,Adam8,Col4a1,Ccl2
1.123e-07	-16	regulation of signaling	biological process	GO:0023051	2529	121	20963	630	Dhrs3,Ptk2b,Dusp15,Apod,Pkd2,Dusp22,Fzd1,Arap1,Xbp1,Map2k6,Cmtm3,Egfr,Jun,Eya1,Fam110c,Adam8,Ccl2,Cd63,Plscr1,Adm,Clstn3,Aacs,Hmga2,G0s2,Cd74,Ubd,Rbpj,Pdgfrb,Lbp,Bmper,Timp2,Ramp2,Igfbp4,Efna1,Mmp14,Mmp3,Agpat9,Npy1r,Cplx2,Agt,Peg10,Nr1h3,Ngf,Gadd45b,Lrp1,Slc1a3,Tlr2,Adh7,Abca1,Dlk1,Glis2,Taok3,Figf,Pparg,Cdh13,Gadd45g,Retn,Aes,Eif2ak2,Phb2,Jak3,Arhgap24,Trp53inp1,Rbpms,Sorbs3,Thy1,Adar,Cd36,Slit…
1.143e-07	-15.98	response to stress	biological process	GO:0006950	2557	122	20963	630	Gadd45g,Masp1,Hcar1,Tpm1,Slc8a1,Pparg,Cfh,Eif2ak2,Slc2a1,Aoc3,Jak3,Arhgap24,Trp53inp1,Fgf7,Stat2,Tnfrsf21,Il17rc,Slc1a4,Angptl4,Il1rap,Orm1,Msrb3,Slc27a1,Taok3,Agt,Txnip,Gadd45b,Slc1a3,Tlr2,Eif2b2,Rbpj,Ninj1,Aqp1,Prdx6,Hmga2,Ubqln2,Mdh1,Anxa3,Itgb2,Dysf,Cd74,Ifitm3,Lbp,Adamts5,Slpi,Foxred2,Fstl1,Rarres2,Apod,Hp,Pkd2,Xbp1,Map2k6,Cnn2,Ptk2b,Akr1e1,Slc2a4,Plscr1,Susd6,Stk24,Adm,Impact,Acadm,Jun,Egfr…
1.161e-07	-15.97	regulation of signal transduction	biological process	GO:0009966	2181	108	20963	630	Higd1a,Tle2,Cxcl5,Il1rl1,Lpar1,1810011O10Rik,S100a4,Ndrg4,Unc5b,Ccnd1,Thbs1,Sox9,Adipoq,Epor,Cdkn2a,Amot,Inca1,Tnfrsf14,Adrb3,Lgals1,Dlc1,Gdf5,Sox4,Socs1,Pdgfra,Snai2,Fam132a,Cyr61,Sh2b2,Runx1,Sfrp2,Akt1,Psap,Gdf11,Myof,Cnksr3,Vsir,Rbpms,Thy1,Sorbs3,Adar,Slit2,Cd36,Gas1,Ier3,Cdkn2b,Lrg1,Lims2,Rasa4,Vegfa,Trim16,Trem2,Postn,Nr1h3,Ngf,Gadd45b,Peg10,Agt,Tlr2,Lrp1,Abca1,Adh7,Taok3,Glis2,Dlk1,Ramp2,Ti…
1.165e-07	-15.97	cation binding	molecular function	GO:0043169	3376	152	20551	621	Plscr1,Gda,Alad,Svep1,Cd248,Gns,Adar,Fth1,Ctdsp2,Mat2a,Eya1,Sap30,Snai2,Thbs3,Antxr2,Aplp1,Aco1,Cdh11,Timp2,Tpd52,Vcan,Osr1,Fdx1,Nudt8,Prkag2,Clybl,Glis2,Adamts2,Hmgcl,Adamts5,Ermp1,Nr1h3,Pla2g12a,Me2,Sned1,Col1a2,Scd1,Rorc,Pkmyt1,Pparg,Clstn3,Trim16,Zfp521,Klf15,Scd3,Msmo1,Sumf1,Endog,Ncs1,Clpx,Oas2,Antxr1,Dlk1,Calm1,Lrp1,Arap1,Mmp14,Pcdh19,Zcwpw1,Trim29,Mmp11,Pex10,S100a4,Cyp2f2,Cyb561,Stk24,Ac…
1.172e-07	-15.96	regulation of apoptotic process	biological process	GO:0042981	1359	76	20963	630	Higd1a,St6gal1,Lpar1,Mmp2,Unc5b,Thbs1,Aifm2,Sox9,Adipoq,Epor,Cdkn2a,Inca1,Tnfrsf14,Gdf5,Dlc1,Sox4,Snai2,Cyr61,Scp2,Fosl1,Plac8,Sfrp2,Akt1,Gdf11,Rorc,Bcl2l13,Adar,Slit2,Ier3,Gas1,Ptn,Dhcr24,Pim3,Endog,Vegfa,Lims2,Txnip,Ngf,Gadd45b,Cdk4,Agt,Lrp1,Taok3,Ramp2,Cidec,Osr1,Igf2r,Angptl4,Tnfrsf21,Zbtb16,Trp53inp1,Jak3,Eif2ak2,Phb2,Pparg,Aes,Gadd45g,Egfr,Jun,Eya1,Adam8,Adm,Stk24,Plscr1,Rps6ka1,Ptk2b,Map2k…
1.173e-07	-15.96	heart development	biological process	GO:0007507	512	39	20963	630	Pdgfrb,Rbpj,Vegfa,Fzd1,Pkd2,Ltbp1,Dhrs3,Adm,Acadm,Jun,Sfrp2,Gys1,Vcam1,Eya1,Cyr61,Vcan,Snai2,Tpm1,Pdgfra,Slc8a1,Sh3pxd2b,Gaa,Sox4,Bbs7,Flrt2,Slc22a5,Dlc1,Epor,Sox9,Npy1r,Mmp2,Ramp2,Osr1,Efna1,Thbs1,Ndrg4,Pdpn,Agt,Lrp1
1.186e-07	-15.95	REACTOME_GLYCEROPHOSPHOLIPID_BIOSYNTHESIS	MSigDB lists	REACTOME_GLYCEROPHOSPHOLIPID_BIOSYNTHESIS	78	15	16079	587	Phospho1,Dgat2,Pld3,Dgat1,Agpat2,Lpin1,Gnpat,Pnpla2,Pla2g12a,Hadhb,Pcyt2,Lpcat3,Pla2g16,Gpd1,Pemt
1.202e-07	-15.93	MILI_PSEUDOPODIA_HAPTOTAXIS_DN	MSigDB lists	MILI_PSEUDOPODIA_HAPTOTAXIS_DN	619	50	16079	587	Aqp1,Phb2,Tinagl1,Dhrs7b,Slc2a1,Sod3,Col4a1,Pcdh19,Armc9,Socs1,Rgmb,Ckap4,Gaa,Tspan11,Cxcl5,Plxna1,Pcolce,Ctsd,Mmp2,Slc27a4,P4ha2,Ermp1,Msmo1,Tnfrsf21,Tapt1,Tmem97,Pim3,Fam73b,Dtna,Efna1,Dhrs13,Srebf1,Ltbp1,Scd1,Slc7a5,Thbs3,Gns,Lrp1,Pdgfrb,Mfsd1,Col1a2,Tram2,Prss23,Pkmyt1,Ccdc107,Slc5a6,Adar,Timp2,Cd47,Thbs1
1.206e-07	-15.93	envelope	cellular component	GO:0031975	877	56	20918	633	Slc25a33,Nup107,Acadvl,Cmtm3,Hsd17b10,Acsl1,Slc27a1,Pcx,Igf2r,Tmem97,Scrn1,Pemt,Ndufb8,Txnip,Fdx1,Hsd11b1,Mgst2,Cpt1a,Vat1,Clpx,Hmgcl,Slc25a24,Slc25a1,Scp2,Lpin1,Crat,Ndufa9,Slc1a3,Abca8b,Tst,Higd1a,Aqp1,Acadm,Cdk4,Gcat,Cox7a1,Coq3,Phb2,Suclg1,Ivd,Mgst3,Bckdhb,Txlng,Cox8b,Cpt2,Ltc4s,Abcb6,Aifm2,Uqcrfs1,Prkg2,Xpot,Dhcr7,Uqcrc1,Tmem120b,Hadhb,Slc25a10
1.216e-07	-15.92	DACOSTA_ERCC3_ALLELE_XPCS_VS_TTD_DN	MSigDB lists	DACOSTA_ERCC3_ALLELE_XPCS_VS_TTD_DN	32	10	16079	587	Sox4,Col1a2,Vcan,Dlc1,Gulp1,Fabp5,Ramp2,Pdgfrl,Rbpms,Ptn
1.279e-07	-15.87	HELLEBREKERS_SILENCED_DURING_TUMOR_ANGIOGENESIS	MSigDB lists	HELLEBREKERS_SILENCED_DURING_TUMOR_ANGIOGENESIS	68	14	16079	587	Fth1,Abcg1,Olfml3,Ier3,Fabp4,Tmem45a,Smtn,Vcan,Adm,Lrp1,Cxcl5,Ndrg4,Igf2r,Acsf2
1.356e-07	-15.81	DAVICIONI_MOLECULAR_ARMS_VS_ERMS_DN	MSigDB lists	DAVICIONI_MOLECULAR_ARMS_VS_ERMS_DN	164	22	16079	587	Tmem45a,Glt8d2,Slc1a3,Islr,Sorbs3,Slc1a5,Gas2,Olfml3,Gulp1,Cd248,Ptn,Ccnd1,Egfr,Sh3bp5,Emp3,Dlc1,Rab32,Lpar1,Mmp2,Oplah,Fabp5,Pdgfrl
1.391e-07	-15.79	response to extracellular stimulus	biological process	GO:0009991	248	25	20963	630	Angptl4,Xbp1,Noct,Impact,Srebf1,Acadm,Higd1a,Jun,Rnase4,Sfrp2,Akt1,Arsb,Map1lc3b,Aes,Fosl1,Aacs,Pparg,Slc2a1,Pemt,Eif2ak2,Alad,Tfrc,Fstl1,Cdkn2b,Adrb3
1.546e-07	-15.68	MODULE_129	MSigDB lists	MODULE_129	207	25	16079	587	Mgst3,Dpysl3,Arsb,Atp1a2,Gadd45g,Smtn,Il1rap,Fgf7,Gulp1,Efna1,Loxl1,Peg10,Fzd1,Gas1,Bcar3,Filip1l,Fads3,Thbs2,Cfh,Pias3,Gas8,Cdkn2a,Rnase4,Pdgfrl,P4ha2
1.55e-07	-15.68	cell motility	biological process	GO:0048870	754	50	20963	630	Cd248,Pdgfrb,Sdc3,Ffar2,Saa3,Itgb2,Vegfa,Srpx2,Lbp,Adcy3,Insl6,Ndn,Sema3g,Slit2,Cdkl5,Ptk2b,Ccl6,Cd63,Sdc2,Adam8,Vcam1,Ccl2,Gas8,Egfr,Cdh13,Sema4b,Cyr61,Snai2,Pdgfra,Vcan,Pvr,Efnb2,Aoc3,Arhgap24,Jak3,Amot,Itga7,Mmp14,Cd47,Il17rc,Sema6d,Thbs1,Efna1,Mmp2,Ndrg4,Ntn1,Lpar1,Arsb,Cxcl5,Pdpn
1.55e-07	-15.68	localization of cell	biological process	GO:0051674	754	50	20963	630	Sdc3,Ffar2,Saa3,Itgb2,Cd248,Pdgfrb,Insl6,Ndn,Vegfa,Srpx2,Lbp,Adcy3,Cdkl5,Ptk2b,Sema3g,Slit2,Sdc2,Adam8,Ccl2,Vcam1,Gas8,Egfr,Ccl6,Cd63,Snai2,Pdgfra,Vcan,Cdh13,Cyr61,Sema4b,Itga7,Amot,Pvr,Efnb2,Arhgap24,Jak3,Aoc3,Thbs1,Efna1,Mmp2,Mmp14,Sema6d,Il17rc,Cd47,Cxcl5,Arsb,Pdpn,Ntn1,Ndrg4,Lpar1
1.593e-07	-15.65	FARMER_BREAST_CANCER_CLUSTER_5	MSigDB lists	FARMER_BREAST_CANCER_CLUSTER_5	19	8	16079	587	Cdh11,Thbs2,Pcolce,Filip1l,Srpx2,Col1a2,Ctsk,Serpinf1
1.602e-07	-15.65	positive regulation of protein modification process	biological process	GO:0031401	1007	61	20963	630	Pdgfrb,Trem2,Sumo3,Cd74,Lpin1,Vegfa,Bmper,Rarres2,Bcar3,Map2k6,Cd36,Xbp1,Dusp22,Pkd2,Fzd1,Sorbs3,Ptk2b,Dusp15,Rbpms,Stk24,Adam8,Egfr,Sfrp2,Akt1,Jun,Psap,Gdf11,Cyr61,Gadd45g,Acsl1,Pias3,Pdgfra,Snai2,Dlc1,Gdf5,Sox4,Fgf7,Eif2ak2,Phb2,Tnfrsf14,Adrb3,Cdkn2a,Sox9,Adipoq,Epor,Thbs1,Efna1,Igfbp4,Ccnd1,Timp2,Taok3,Ndrg4,Slc27a1,Lpar1,Srebf1,Tlr2,Prkag2,Gadd45b,Ngf,Higd1a,Agt
1.676e-07	-15.6	positive regulation of phosphorylation	biological process	GO:0042327	869	55	20963	630	Epor,Adipoq,Sox9,Ccnd1,Timp2,Igfbp4,Thbs1,Efna1,Lpar1,Ndrg4,Slc27a1,Taok3,Higd1a,Agt,Ngf,Gadd45b,Tlr2,Prkag2,Gadd45g,Acsl1,Cyr61,Gpd1,Pfkfb1,Pdgfra,Eif2ak2,Phb2,Fgf7,Gdf5,Adrb3,Tnfrsf14,Dusp22,Pkd2,Fzd1,Xbp1,Cd36,Map2k6,Rbpms,Dusp15,Ptk2b,Sorbs3,Stk24,Gdf11,Psap,Egfr,Akt1,Sfrp2,Jun,Adam8,Trem2,Pdgfrb,Cd74,Bmper,Vegfa,Bcar3,Rarres2
1.733e-07	-15.57	GRAESSMANN_APOPTOSIS_BY_DOXORUBICIN_UP	MSigDB lists	GRAESSMANN_APOPTOSIS_BY_DOXORUBICIN_UP	1074	73	16079	587	Rnf128,Alad,Oplah,Ppa1,Ninj1,Thbs1,Tlr2,Tpp1,Sox4,Dgat1,Sdhaf1,Adam8,Acox2,Acsl1,Efna1,Dpp7,Slc27a1,Crat,Acadvl,Jak3,Vegfa,Tuba4a,Pias3,Cmpk2,Emp3,Ivd,Cyp2f2,Pla2g12a,Pdxp,1810011O10Rik,Isg15,Calhm2,BC022687,Trp53inp1,Endog,Lpin1,Sap30,Oas2,Zfyve21,Fosl1,Higd1a,Lbx2,Rasa4,Arap1,Klf5,Pla2g16,Cpt2,Hagh,Mndal,Impact,Paqr4,Gns,Slc25a33,Tnfrsf21,Gpd1,Dnajb9,Igfbp4,Lactb,Pnpla2,Rdh10,Ndrg4,Dgat2,S100a1…
1.758e-07	-15.55	SARRIO_EPITHELIAL_MESENCHYMAL_TRANSITION_DN	MSigDB lists	SARRIO_EPITHELIAL_MESENCHYMAL_TRANSITION_DN	153	21	16079	587	Mndal,Efna1,Acsl1,Pcx,Adh1,Scd1,Gas1,Gadd45g,Psap,Dlg5,Ifitm3,Insig1,Thbs3,Ctsd,Mxi1,Trp53inp1,Tkt,Serpina3n,Trim29,Mknk2,Zbtb16
1.781e-07	-15.54	regulation of nucleotide metabolic process	biological process	GO:0006140	217	23	20963	630	Adrb3,Ier3,Vegfa,Adcy3,Mc2r,Hsd11b1,Mc5r,Gpd1,Prkag2,Slc25a33,Me2,Cda,Adm,Lpar1,Abca1,Ostn,Thbs1,Ptk2b,Ramp2,Timp2,Pkd2,Mrap,Aplp1
1.789e-07	-15.54	cellular developmental process	biological process	GO:0048869	3415	152	20963	630	Vsir,Gdf11,Sfrp2,Fmr1,Pbx3,Fabp4,Thy1,Dpysl3,Ostn,Klf5,C1galt1c1,Trem2,Gnpat,Pip5k1c,Ncs1,Srebf1,Lpar1,Ndrg4,Klf15,Cxcl5,Arsb,Epor,Tmem120a,Lgals1,Sox4,Gdf5,Serpinf1,Aldh6a1,Aatk,Sema4b,Plac8,Hexa,Lrfn4,Socs1,Pdgfra,Sh3pxd2b,Csrp2,Cd63,Plscr1,Impact,Adm,Egfr,Jun,Ap3d1,Ccl2,Tle6,Cdkl5,Slc2a4,Antxr1,Rarres2,Rbpj,Pdgfrb,Cdh11,Lpin1,Hmga2,Cd74,Ntn1,Glis2,Cplx2,Peg10,Gadd45b,Ngf,Txnip,Dhcr7,Mrap,Rdh10…
1.872e-07	-15.49	regulation of programmed cell death	biological process	GO:0043067	1375	76	20963	630	Lims2,Vegfa,Endog,Pim3,Dhcr24,Ptn,Gas1,Ier3,Rorc,Gdf11,Sfrp2,Akt1,Slit2,Adar,Bcl2l13,Sox4,Gdf5,Dlc1,Tnfrsf14,Inca1,Cdkn2a,Fosl1,Scp2,Plac8,Cyr61,Snai2,Lpar1,St6gal1,Higd1a,Adipoq,Epor,Sox9,Aifm2,Thbs1,Unc5b,Mmp2,Insl6,Aqp1,Cd248,Ubd,Rbpj,Pdgfrb,Cd74,G0s2,Rps6ka1,Plscr1,Stk24,Adm,Adam8,Eya1,Egfr,Jun,Xbp1,Map2k6,Ptk2b,Eif2ak2,Phb2,Trp53inp1,Jak3,Zbtb16,Tnfrsf21,Gadd45g,Aes,Pparg,Taok3,Lrp1,Cdk4,Agt…
1.939e-07	-15.46	negative regulation of cellular component movement	biological process	GO:0051271	235	24	20963	630	Serpinf1,Ptn,Trp53inp1,Dlc1,Actn1,Tpm1,Rbpj,Sema4b,Sfrp2,Abhd2,Lrp1,Cd63,Stk24,Phldb2,Ndrg4,Thbs1,Dpysl3,Thy1,Sema6d,Apod,Slit2,Cnn2,Adipoq,Sema3g
1.996e-07	-15.43	positive regulation of protein phosphorylation	biological process	GO:0001934	828	53	20963	630	Pdgfra,Cyr61,Acsl1,Gadd45g,Tnfrsf14,Adrb3,Phb2,Eif2ak2,Gdf5,Fgf7,Timp2,Ccnd1,Thbs1,Efna1,Igfbp4,Sox9,Epor,Adipoq,Gadd45b,Ngf,Higd1a,Agt,Prkag2,Tlr2,Lpar1,Taok3,Ndrg4,Slc27a1,Cd74,Pdgfrb,Trem2,Rarres2,Bcar3,Bmper,Vegfa,Dusp15,Ptk2b,Rbpms,Sorbs3,Dusp22,Fzd1,Pkd2,Map2k6,Xbp1,Cd36,Jun,Egfr,Akt1,Psap,Sfrp2,Gdf11,Adam8,Stk24
2.12e-07	-15.37	BOQUEST_STEM_CELL_CULTURED_VS_FRESH_UP	MSigDB lists	BOQUEST_STEM_CELL_CULTURED_VS_FRESH_UP	383	36	16079	587	Slc1a4,Adh1,Steap4,Slc7a5,Gadd45g,Serpinf1,Ctsk,Angptl4,Ppp1r3c,Clec3b,Cfh,Dcn,Nr1h3,Egfr,Fam117a,Pparg,Sox4,Zbtb16,Thbs1,Sema3g,Jun,Gadd45b,Rasl12,Srpx2,Vcam1,Wsb2,1810011O10Rik,Sorbs1,Serpina3n,Rnase4,Lpl,Txnip,Omd,Mtus1,Npy1r,Aoc3
2.206e-07	-15.33	TSENG_IRS1_TARGETS_DN	MSigDB lists	TSENG_IRS1_TARGETS_DN	129	19	16079	587	Rasa4,Lpar1,Adm,Mmp14,Aoc3,Igfbp4,Snai2,Tmem45a,Mgst3,Fabp4,Cd63,Sfrp2,Sparcl1,Fth1,Gas2,Ramp2,Ctdsp2,Cmbl,Col4a1
2.289e-07	-15.29	MILI_PSEUDOPODIA_CHEMOTAXIS_DN	MSigDB lists	MILI_PSEUDOPODIA_CHEMOTAXIS_DN	418	38	16079	587	Fads3,Mmp14,Txnip,Pld3,Pim3,P4ha2,Gaa,Pcdh19,Armc9,Psap,Ckap4,Mmp11,Rgmb,Slc2a1,Lhfpl2,Sod3,Col4a1,Aqp1,Phb2,Plod1,Tlr2,Thbs1,Pdgfra,Timp2,Adar,Dgat1,Sned1,Pdgfrb,Impact,Fgf7,Lrp1,C1galt1c1,Thbs3,Serpinf1,Gns,Scd1,Adamts5,Slc1a4
2.29e-07	-15.29	CAIRO_PML_TARGETS_BOUND_BY_MYC_DN	MSigDB lists	CAIRO_PML_TARGETS_BOUND_BY_MYC_DN	14	7	16079	587	Cdkn2b,Bcat2,Fth1,Pdgfrb,Ccnd1,Adm,Cdkn2a
2.313e-07	-15.28	HAN_JNK_SINGALING_UP	MSigDB lists	HAN_JNK_SINGALING_UP	34	10	16079	587	Sox4,Runx1,Ube2l6,Dpt,Impact,Il1rl1,Efnb2,Cyr61,Isg15,Jun
2.325e-07	-15.27	GSE20715_0H_VS_24H_OZONE_TLR4_KO_LUNG_DN	MSigDB lists	GSE20715_0H_VS_24H_OZONE_TLR4_KO_LUNG_DN	197	24	16079	587	Serpina3n,Hsd11b1,Trim29,Hp,Ppa1,Zbtb16,Mmp14,Thbs1,Lpar1,Adm,Lpl,Lbp,Idh3a,Col4a1,Prdx6,Tmcc3,Pla2g12a,Ramp2,Lipe,Actn1,Angptl4,Il1rap,Gadd45g,Lrg1
2.36e-07	-15.26	MODULE_44	MSigDB lists	MODULE_44	303	31	16079	587	Dhrs3,Fstl1,Clec3b,Igfbp4,Scp2,Isg15,Trim29,Cox7a1,Cfd,St6gal1,Tnfrsf14,Emp3,Sox4,S100a4,Egfr,Col1a2,Slpi,Mtus1,Actn1,Mndal,Aqp1,Col4a1,Ubd,Itgb2,Plscr1,Gas1,Fabp4,Apod,Ube2l6,Vcam1,Dpt
2.387e-07	-15.25	LENAOUR_DENDRITIC_CELL_MATURATION_UP	MSigDB lists	LENAOUR_DENDRITIC_CELL_MATURATION_UP	105	17	16079	587	Cd74,Pparg,Lpl,Aes,Sox4,St6gal1,Scrn1,Hsd11b1,Nr1h3,Ccl2,Cyb5a,Fabp5,Tfrc,Fabp4,Cebpa,Abcg1,Pkd2
2.396e-07	-15.24	regulation of anatomical structure morphogenesis	biological process	GO:0022603	925	57	20963	630	Sox9,Adipoq,Sema6d,Efna1,Osr1,Thbs1,Ramp2,Ntn1,Lpar1,Ngf,St6gal1,Agt,Pdpn,Runx1,Plxna1,Sema4b,Aatk,Snai2,Cdc42ep1,Dlc1,Fgf7,Phb2,Thbs2,Serpinf1,Cdkn2a,Itga7,Amot,Slit2,Cd36,Sema3g,Xbp1,Rab21,Arap1,Fzd1,Thy1,Cdkl5,Ptk2b,Vat1,Tspan12,Phldb2,Adm,Eya1,Gas2,Ccl2,Sdc2,Sfrp2,Postn,Aqp1,Rbpj,Trpv2,Anxa3,Itgb2,Srpx2,Vegfa,Lims2,Lrg1,Ptn
2.497e-07	-15.2	SERVITJA_LIVER_HNF1A_TARGETS_UP	MSigDB lists	SERVITJA_LIVER_HNF1A_TARGETS_UP	130	19	16079	587	Crat,Sorbs1,Mgst3,Fabp4,Lgals1,Cbr3,Cbr1,Sparcl1,Adamts5,Gadd45b,Scd1,Slc22a5,Txnip,Pparg,Lpl,Slpi,Thbs1,Igf2r,Mgst2
2.574e-07	-15.17	calcium ion binding	molecular function	GO:0005509	567	41	20551	621	Lrp1,Mmp14,Calm1,Pcdh19,Sparcl1,Mmp11,Cib2,Cdh13,Thbs1,Thbs2,S100a1,Thbs3,Plscr1,Slit2,Ncs1,Fstl1,Adam8,Dysf,Cd248,Masp1,Svep1,Dlk1,Clec3b,Anxa3,Ppef1,Pla2g12a,Runx1,Sned1,Mmp3,Epdr1,Clstn3,Tpd52,Vcan,Aoc3,S100a4,Cdh11,Slc25a24,Pkd2,Actn1,Anxa8,Ltbp1
2.673e-07	-15.14	regulation of cell adhesion	biological process	GO:0030155	592	42	20963	630	Cd74,Postn,Rbpj,Ninj1,Ptn,Vegfa,Thy1,Ptk2b,Xbp1,Cd36,Apod,Dusp22,Adam8,Ap3d1,Ccl2,Rorc,Vcam1,Kif26b,Phldb2,Cd63,Vsir,Snai2,Tpm1,Cdh13,Cyr61,Zbtb16,Tnfrsf14,Tnfrsf21,Cdkn2a,Efnb2,Dlc1,Jak3,Lgals1,Efna1,Thbs1,Mmp2,Adipoq,Sox9,Mmp14,Cd47,St6gal1,Abi3bp
2.678e-07	-15.13	cellular response to endogenous stimulus	biological process	GO:0071495	813	52	20963	630	Dusp22,Cd36,Ltbp1,Xbp1,Slit2,Dusp15,Slc2a4,Vsir,Impact,Col1a2,Slc25a33,Sorbs1,Egfr,Jun,Akt1,Ccl2,Col4a1,Rorc,Frs3,Pdgfrb,Trem2,Aqp1,Lpin1,Cib2,Rgmb,Aplp1,Mmp3,Adipoq,Sox9,Mmp2,Ramp2,Srebf1,Slc27a1,Ngf,Nr1h3,Tlr2,Acsl1,Cdh13,Adipor2,Gpd1,Runx1,Sh2b2,Socs1,Pdgfra,Snai2,Pparg,Slc8a1,Fgf7,Flrt2,Atp1a2,Gdf5,Pdxp
2.754e-07	-15.11	SCHAEFFER_PROSTATE_DEVELOPMENT_48HR_DN	MSigDB lists	SCHAEFFER_PROSTATE_DEVELOPMENT_48HR_DN	404	37	16079	587	P4ha2,Zfp521,Igfbp4,Antxr1,Vsir,Dgat2,Runx1,Gas1,Pla2g12a,Loxl1,Aqp1,Nedd9,Slc1a3,Socs1,Ttyh3,Parm1,Pdgfrb,Glis2,3110043O21Rik,Thbs1,Filip1l,Sh3bp5,Lbp,Rbpj,Cd248,Rnd3,Slc1a4,Sh3pxd2b,Sparcl1,Pkd2,Srebf1,Sdc2,Mmp3,Enpp3,Slit2,Samd5,Serpinf1
2.786e-07	-15.09	organ morphogenesis	biological process	GO:0009887	906	56	20963	630	Slit2,Fzd1,Pkd2,Ostn,Thy1,Dhrs3,Tspan12,Col1a2,Kif26b,Rps6ka1,Eya1,Jun,Sfrp2,Egfr,Gdf11,Myo7a,Aqp1,Wnk4,Pdgfrb,Rbpj,Dlg5,Vegfa,Gas1,Ptn,Bcar3,Npy1r,Sox9,Epor,Rdh10,Mmp14,Efna1,Thbs1,Osr1,Mthfd1l,Mmp2,Ntn1,Thbs3,Phospho1,Ctsd,Agt,Plxna1,Cyr61,Slc8a1,Pdgfra,Snai2,Tpm1,Insig1,Dlc1,Efnb2,Flrt2,Fgf7,Sox4,Gaa,Cdsn,Phb2,Ctsl
3.011e-07	-15.02	Fatty Acid Beta Oxidation	WikiPathways	WP1269	34	11	4813	234	Pnpla2,Cpt2,Crat,Lpl,Acadvl,Acss2,Acsl1,Lipe,Cpt1a,Hadhb,Acadm
3.134e-07	-14.98	CLASPER_LYMPHATIC_VESSELS_DURING_METASTASIS_DN	MSigDB lists	CLASPER_LYMPHATIC_VESSELS_DURING_METASTASIS_DN	35	10	16079	587	Ltbp1,Loxl1,Sdc2,Cdh11,Pcolce,Pcolce2,Cxcl5,Vcan,Lpar1,Col1a2
3.159e-07	-14.97	MODULE_137	MSigDB lists	MODULE_137	511	43	16079	587	Sparcl1,Acsl1,Hagh,Aplp1,Cbr1,Ptn,Pla2g16,Rnd3,Ccbl1,Peg10,Apod,Gadd45g,Clec3b,Parm1,Cox7a1,Sox9,Pdgfra,Sox4,Fads2,Tspyl4,Zbtb16,Thbs2,Aqp1,Ptk2b,Cyp2f2,Itga7,Dlk1,Sod3,Cbx6,Insig1,Csrp2,Dpysl3,Tm7sf2,Cdh11,Slc1a3,Tle2,Stat2,Serpina3n,Scrn1,Lpl,Agt,Mtus1,Vcan
3.165e-07	-14.97	GSE22886_DAY1_VS_DAY7_MONOCYTE_IN_CULTURE_DN	MSigDB lists	GSE22886_DAY1_VS_DAY7_MONOCYTE_IN_CULTURE_DN	186	23	16079	587	Slc22a5,Me2,Timp2,Pld3,Mrps35,Dhcr24,Mgst2,Scp2,Calhm2,Abhd2,Nr1h3,Tnfrsf21,Tfrc,Suclg1,Mgst3,Mdh1,Phb2,Cebpa,Vat1,Hadhb,Bscl2,Acadm,Prdx6
3.244e-07	-14.94	HALLMARK_CHOLESTEROL_HOMEOSTASIS	MSigDB lists	HALLMARK_CHOLESTEROL_HOMEOSTASIS	73	14	16079	587	Trp53inp1,Pcyt2,Fabp5,Acss2,Scd1,Plscr1,Antxr2,Tmem97,Pparg,Lpl,Pmvk,Tm7sf2,Fads2,Dhcr7
3.244e-07	-14.94	COATES_MACROPHAGE_M1_VS_M2_DN	MSigDB lists	COATES_MACROPHAGE_M1_VS_M2_DN	73	14	16079	587	Thbs1,Akr1e1,Igf2r,Ctsk,Lbp,Sh2b2,Adam8,Fam198b,Scd1,Slc2a1,Flrt2,Vegfa,Mgst2,Fam132a
3.285e-07	-14.93	ELVIDGE_HIF1A_TARGETS_DN	MSigDB lists	ELVIDGE_HIF1A_TARGETS_DN	84	15	16079	587	Angptl4,Adm,S100a4,Sh2b2,Tmem45a,Egfr,Rasa4,Csrp2,Slc2a1,Rbpj,P4ha2,Gys1,Rnase4,Loxl1,Mxi1
3.308e-07	-14.92	regulation of growth	biological process	GO:0040008	640	44	20963	630	Adrb3,Cdkn2a,Gdf5,Pparg,Socs1,Plxna1,Plac8,Adipor2,Aatk,Hsd3b7,Aes,Sema4b,Cyr61,Tlr2,Agt,Ngf,Nedd9,Ntn1,Igfbp4,Tkt,Npy1r,Mmp14,Idh3g,Sema6d,Scd1,Gas1,Ndn,Vegfa,Lbp,Hmga2,Mndal,Trpv2,Rbpj,Slc25a33,Sfrp2,Akt1,Clstn3,Cda,Ptk2b,Cdkl5,Rab21,Sema3g,Cd36,Slit2
3.384e-07	-14.9	regulation of immune system process	biological process	GO:0002682	1101	64	20963	630	Elmod2,Vegfa,Ffar2,Hist1h4d,Trem2,Rorc,Vcam1,Isg15,Vsir,Thy1,Cfd,Slit2,Cd36,Adar,Hist1h3i,Tnfrsf14,Stxbp2,Cdkn2a,Lgals1,Runx1,Sh2b2,Cxcl5,1810011O10Rik,Il1rl1,Thbs1,Hmgb3,Mmp2,Sox9,C4b,Adipoq,Rarres2,Lbp,Cd74,Mdh1,Ccl2,Adam8,Ap3d1,Jun,Plscr1,Ptk2b,Cmtm3,Xbp1,Dusp22,Apod,Tnfrsf21,Zbtb16,Stat2,Efnb2,Fgf7,Jak3,Aoc3,Eif2ak2,Cfh,Pparg,Figf,Hcar1,Masp1,Tlr2,Slc1a3,Nr1h3,Mtus1,Orm1,Cd47,Mmp14
3.445e-07	-14.88	BHAT_ESR1_TARGETS_VIA_AKT1_UP	MSigDB lists	BHAT_ESR1_TARGETS_VIA_AKT1_UP	261	28	16079	587	Pcyt2,Dhrs3,Igfbp4,Ctsd,Ncs1,Ier3,Adamtsl5,Adcy3,Sh2b2,Xbp1,Slc22a5,Ccnd1,Tmem120b,Prkag2,Cdc42ep1,Stk24,Slc1a4,Olfml3,Fam195a,Gadd45b,Slc2a1,Lrg1,Lrfn4,Gadd45g,Mat2a,Slc7a5,1190005I06Rik,Cnksr3
3.47e-07	-14.87	ELVIDGE_HYPOXIA_BY_DMOG_UP	MSigDB lists	ELVIDGE_HYPOXIA_BY_DMOG_UP	120	18	16079	587	Dtna,Jun,Slc2a1,Gys1,Tmem45a,Plac8,Csrp2,Angptl4,Cyb5a,Mxi1,Vegfa,P4ha2,Rnase4,Txnip,Sox9,S100a4,Egfr,Adm
3.506e-07	-14.86	response to cytokine	biological process	GO:0034097	472	36	20963	630	Endog,Ifitm3,Cd74,Saa3,Ccl2,Akt1,Jun,Isg15,Plscr1,Ptk2b,Xbp1,Adar,Ifit1,Stat2,Tnfrsf14,Tnfrsf21,Cebpa,Eif2ak2,Jak3,Alad,Socs1,Gpd1,Adipor2,Sh2b2,Acsl1,Aes,Cxcl5,Wfdc21,Entpd2,Slc27a1,Serpina3n,Timp2,Epor,Adipoq,Il1rap,Il17rc
3.693e-07	-14.81	negative regulation of locomotion	biological process	GO:0040013	261	25	20963	630	Ifitm3,Tpm1,Rbpj,Sema4b,Serpinf1,Ptn,Trp53inp1,Dlc1,Thbs1,Dpysl3,Thy1,Sema6d,Apod,Slit2,Cnn2,Sema3g,Adipoq,Sfrp2,St6gal1,Abhd2,Lrp1,Stk24,Cd63,Phldb2,Ndrg4
3.75e-07	-14.8	mitochondrial envelope	cellular component	GO:0005740	553	40	20918	633	Scp2,Lpin1,Hmgcl,Slc25a24,Slc25a1,Slc1a3,Abca8b,Crat,Ndufa9,Fdx1,Ndufb8,Txnip,Vat1,Clpx,Cpt1a,Slc27a1,Pcx,Acsl1,Hsd17b10,Pemt,Acadvl,Slc25a33,Slc25a10,Hadhb,Cox8b,Cpt2,Abcb6,Uqcrc1,Aifm2,Uqcrfs1,Suclg1,Ivd,Bckdhb,Higd1a,Tst,Gcat,Coq3,Cox7a1,Phb2,Acadm
3.94e-07	-14.75	ZHU_CMV_ALL_DN	MSigDB lists	ZHU_CMV_ALL_DN	121	18	16079	587	Postn,Cnn2,Gas1,Acta2,Cdh11,Fgf7,Aco1,Cfd,Zfp521,Vcan,Adm,Thbs1,Thbs2,Tram2,Runx1,Ccnd1,Col1a2,Pdgfra
3.961e-07	-14.74	response to acid chemical	biological process	GO:0001101	280	26	20963	630	Abca1,Col1a2,Ngf,Akt1,Egfr,Slc1a3,Tlr2,Col4a1,Mmp3,Igf2r,Pkd2,Cd36,Xbp1,Sox9,Mmp2,Ptk2b,Scd1,Adh1,Aqp1,Runx1,Aacs,Socs1,Ffar2,Pdgfra,Pparg,Dgat2
3.982e-07	-14.74	regulation of epithelial cell migration	biological process	GO:0010632	161	19	20963	630	Cd63,Arsb,Agt,Akt1,Jun,Slit2,Sox9,Thbs1,Efna1,Ptk2b,Fgf7,Vegfa,Srpx2,Bmper,Amot,Serpinf1,Aqp1,Snai2,Anxa3
4.096e-07	-14.71	cell surface receptor signaling pathway	biological process	GO:0007166	1580	83	20963	630	Gdf5,Bbs7,Flrt2,Sox4,Ngfrap1,Tnfrsf14,Ifit1,Sema4b,Acsl1,Hexa,Sh2b2,Adipor2,Plxna1,Socs1,Pdgfra,Snai2,Srebf1,Tle2,Cxcl5,Sema6d,Sox9,Epor,Adipoq,Ccnd1,Unc5b,Vegfa,Rgmb,Trem2,Ffar2,Vsir,Tspan12,Col1a2,Sfrp2,Akt1,Sorbs1,Gdf11,Slit2,Sema3g,Cd36,Ostn,Cfd,Thy1,Jak3,Efnb2,Fgf7,Cebpa,Itga7,Tnfrsf21,Fam83a,Stat2,Aes,Figf,Abca1,Slc27a1,Ngf,Txnip,Agt,Tlr2,Il17rc,Npy1r,Il1rap,Efna1,Lbp,Ndn,Mknk2,Pdgfrb,Rbpj,…
4.509e-07	-14.61	mitochondrial membrane	cellular component	GO:0031966	515	38	20918	633	Slc25a1,Hmgcl,Slc25a24,Lpin1,Scp2,Ndufa9,Crat,Slc1a3,Abca8b,Ndufb8,Fdx1,Cpt1a,Clpx,Vat1,Hsd17b10,Acsl1,Pcx,Slc27a1,Slc25a33,Acadvl,Hadhb,Slc25a10,Abcb6,Cox8b,Cpt2,Uqcrfs1,Aifm2,Uqcrc1,Suclg1,Ivd,Bckdhb,Tst,Higd1a,Acadm,Phb2,Coq3,Cox7a1,Gcat
4.58e-07	-14.6	positive regulation of response to external stimulus	biological process	GO:0032103	264	25	20963	630	Slit2,Cd47,Il17rc,Thbs1,Ptk2b,Fabp4,Il1rl1,Lpar1,Stk24,Tlr2,Adam8,Ccl2,Cxcl5,Akt1,Egfr,Pdgfrb,Cdh13,Snai2,Cd74,Ffar2,Figf,Vegfa,Aoc3,Lbp,Rarres2
4.676e-07	-14.58	positive regulation of cell death	biological process	GO:0010942	583	41	20963	630	Thbs1,Unc5b,Mmp2,Adipoq,Igf2r,Aifm2,Mmp3,Txnip,Gadd45b,Cdk4,Agt,Lpar1,Pparg,Scp2,Fosl1,Aes,Cyr61,Gadd45g,Zbtb16,Cdkn2a,Inca1,Dlc1,Sox4,Jak3,Trp53inp1,Eif2ak2,Slit2,Map2k6,Xbp1,Hp,Adam8,Jun,Sfrp2,Akt1,Adm,Plscr1,G0s2,Cd248,Ubd,Ptn,Endog
4.817e-07	-14.55	positive regulation of apoptotic process	biological process	GO:0043065	541	39	20963	630	Slit2,Map2k6,Xbp1,Adm,Plscr1,Jun,Akt1,Sfrp2,Adam8,Ubd,Cd248,G0s2,Endog,Ptn,Igf2r,Aifm2,Adipoq,Mmp2,Unc5b,Thbs1,Lpar1,Txnip,Gadd45b,Agt,Cdk4,Cyr61,Aes,Gadd45g,Scp2,Fosl1,Pparg,Jak3,Trp53inp1,Eif2ak2,Dlc1,Sox4,Cdkn2a,Inca1,Zbtb16
4.968e-07	-14.52	RAY_TUMORIGENESIS_BY_ERBB2_CDC25A_DN	MSigDB lists	RAY_TUMORIGENESIS_BY_ERBB2_CDC25A_DN	149	20	16079	587	Fabp4,Rps6ka1,Prdx6,Cpt2,G0s2,Sdc2,Entpd2,Acsl1,Adipoq,Sap30,Oas2,Cidec,Aoc3,Mknk2,Txnip,Cfd,Aifm2,Trp53inp1,Rorc,Klf15
5.519e-07	-14.41	negative regulation of cell migration	biological process	GO:0030336	197	21	20963	630	Dlc1,Trp53inp1,Ptn,Serpinf1,Rbpj,Tpm1,Ndrg4,Phldb2,Stk24,Cd63,Lrp1,Abhd2,Sfrp2,Adipoq,Slit2,Cnn2,Apod,Sema6d,Dpysl3,Thy1,Thbs1
5.572e-07	-14.4	cofactor metabolic process	biological process	GO:0051186	285	26	20963	630	Pemt,Cbr2,Alad,Suclg1,Ndufa9,Gale,Fdx1,Gpd1,Aldh1l2,Scp2,Acss2,Mdh1,Pdhb,Idh3a,Mat2a,Dgat2,Hmgcl,Cbr1,Abcb6,Dgat1,Pmvk,Idh3g,Coq3,Cbr3,Mthfd1l,Tkt
5.606e-07	-14.39	GSE29618_MONOCYTE_VS_MDC_UP	MSigDB lists	GSE29618_MONOCYTE_VS_MDC_UP	192	23	16079	587	Fam198b,G0s2,Abca1,Acsl1,Lrp1,Psap,Ckap4,Gns,Cd63,Ier3,Cfd,Mxi1,Ctsd,Pnpla2,Tuba4a,Tkt,Ninj1,Igf2r,Vcan,Adm,S100a4,Cda,Cd36
5.64e-07	-14.39	MODULE_184	MSigDB lists	MODULE_184	29	9	16079	587	Acox1,Aldh9a1,Acadvl,Suclg1,Ivd,Aldh6a1,Acadm,Acox2,Acsl1
5.697e-07	-14.38	leukocyte migration involved in inflammatory response	biological process	GO:0002523	12	6	20963	630	Lbp,Aoc3,Itgb2,Ffar2,Ccl2,Adam8
5.702e-07	-14.38	sterol metabolic process	biological process	GO:0016125	105	15	20963	630	Lipe,Hsd3b7,Fdx1,Apoc1,Cebpa,Tm7sf2,Pmvk,Lrp1,Dhcr24,Dhcr7,Msmo1,Abca1,Abcg1,Srebf1,Insig1
5.708e-07	-14.38	response to organonitrogen compound	biological process	GO:0010243	566	40	20963	630	Aacs,Lpin1,Cib2,Mat2a,Trim16,Trem2,Eif2b2,Aqp1,Slc2a4,Xbp1,Slit2,Slc25a33,Sorbs1,Egfr,Jun,Akt1,Col4a1,Impact,Col1a2,Socs1,Pdgfra,Pparg,Slc8a1,Retn,Gpd1,Sh2b2,Cdkn2a,Pdxp,Atp1a2,Mmp2,Ccnd1,Serpina3n,Mmp3,Aplp1,Adipoq,Sox9,Slc1a3,Tlr2,Srebf1,Slc27a1
5.742e-07	-14.37	CHIARADONNA_NEOPLASTIC_TRANSFORMATION_KRAS_DN	MSigDB lists	CHIARADONNA_NEOPLASTIC_TRANSFORMATION_KRAS_DN	137	19	16079	587	Rnase4,Isg15,Dhrs3,Fstl1,Ndrg4,Slpi,Adm,Col1a2,Lpl,Prss23,Map1lc3b,Gas1,Aqp1,Ctdsp2,Slc1a5,Pcolce,Plac8,Tmem45a,Insig1
5.745e-07	-14.37	WNT_UP.V1_DN	MSigDB lists	WNT_UP.V1_DN	164	21	16079	587	Plxna1,Akr1e1,H2-DMb1,Ngf,Cmbl,Mmp3,Mrap,Efnb2,Abca1,G0s2,Lbp,Agt,Cmpk2,Adar,Hsd3b7,Eif2ak2,Vegfa,Isg15,Tnfrsf21,H2-DMb2,Pcdh7
6.069e-07	-14.31	positive regulation of programmed cell death	biological process	GO:0043068	546	39	20963	630	Pparg,Scp2,Fosl1,Gadd45g,Aes,Cyr61,Zbtb16,Inca1,Cdkn2a,Sox4,Dlc1,Eif2ak2,Trp53inp1,Jak3,Thbs1,Mmp2,Unc5b,Adipoq,Aifm2,Igf2r,Cdk4,Agt,Gadd45b,Txnip,Lpar1,G0s2,Cd248,Ubd,Ptn,Endog,Xbp1,Map2k6,Slit2,Adam8,Akt1,Sfrp2,Jun,Plscr1,Adm
6.115e-07	-14.31	MOOTHA_FFA_OXYDATION	MSigDB lists	MOOTHA_FFA_OXYDATION	22	8	16079	587	Acadm,Cpt2,Hsd17b10,Hadhb,Acsl1,Crat,Acadvl,Cpt1a
6.187e-07	-14.3	cell migration	biological process	GO:0016477	677	45	20963	630	Ndn,Lbp,Vegfa,Itgb2,Saa3,Sdc3,Ffar2,Pdgfrb,Cd248,Egfr,Vcam1,Adam8,Ccl2,Sdc2,Cd63,Ccl6,Cdkl5,Ptk2b,Slit2,Sema3g,Itga7,Amot,Jak3,Aoc3,Arhgap24,Efnb2,Pvr,Vcan,Pdgfra,Snai2,Cyr61,Sema4b,Cdh13,Cxcl5,Arsb,Lpar1,Ntn1,Ndrg4,Mmp2,Efna1,Thbs1,Sema6d,Cd47,Il17rc,Mmp14
6.628e-07	-14.23	identical protein binding	molecular function	GO:0042802	1239	69	20551	621	Rgmb,Cib2,Acy3,Entpd2,Myo7a,Scp2,Sult1a1,Pdgfra,Zbtb16,Igf2r,Frs3,Hp,Masp1,Gdf5,Sumf1,Mthfd1l,Tpm1,Slc2a1,Tkt,Slit2,Gpd1,Adh1,Cpt1a,Runx1,Cdsn,Actn1,Pkd2,Acadm,Prkg2,Hsd17b10,Adh7,S100a4,Aoc3,Figf,Adipor2,Atg101,S100a1,Dgat2,Cdh13,Adipoq,Aplp1,Mndal,Aldh9a1,Akt1,Cda,Egfr,Sh2b2,Abcg1,Epor,Slc27a1,Alad,Jun,Tfrc,Cebpa,Vegfa,Col1a2,Pfkfb1,Dynlt3,Thrsp,Fzd1,Srpx2,Kcnk3,Stat2,Hmgcl,Gale,Tpd52,Lgals1,Cc…
6.629e-07	-14.23	COLINA_TARGETS_OF_4EBP1_AND_4EBP2	MSigDB lists	COLINA_TARGETS_OF_4EBP1_AND_4EBP2	334	32	16079	587	Ifitm3,Impact,Fgf7,Mmp3,Ramp2,Irx3,Postn,Eya1,Lbp,Ccnd1,Thbs1,Tpp1,Ppp1r3c,Tm4sf1,Osr1,Mfsd1,Isg15,Rnf128,Fabp4,Vcam1,Cxcl5,Svep1,Islr,Cdh11,Tinagl1,Pdpn,Sod3,S100a1,Ndn,Acadm,Tmem97,Rnase4
6.744e-07	-14.21	MANALO_HYPOXIA_UP	MSigDB lists	MANALO_HYPOXIA_UP	194	23	16079	587	Tmem45a,Apod,1810011O10Rik,Angptl4,Abca1,Nedd9,Plod1,Epor,Gadd45b,Col4a1,Col1a2,Filip1l,Pparg,Txnip,Sox4,Adm,Mxi1,Mmp2,Vegfa,P4ha2,Tnfrsf14,Ier3,Rnase4
6.896e-07	-14.19	reproductive structure development	biological process	GO:0048608	384	31	20963	630	Hmga2,Pdgfra,Slc8a1,Pparg,Rbpj,Eif2b2,Cyr61,Fosl1,Cebpa,Ermp1,Insl6,Dhcr24,Ctsl,Vegfa,Fgf7,Slc22a5,Ccnd1,Mmp2,Osr1,Pkd2,Rdh10,Epor,Sox9,Peg10,Agt,Psap,Egfr,Sfrp2,Akt1,Vcam1,Adm
6.911e-07	-14.18	MODULE_3	MSigDB lists	MODULE_3	385	35	16079	587	Dlc1,Mtus1,Emp3,Msmo1,Fstl1,Igfbp4,Anxa3,Slc1a5,Tfrc,Smtn,Insig1,Dpysl3,Ndufa9,Col4a1,Actn1,Vat1,Fads2,Thbs1,Lpin1,Prss23,Ccnd1,Tram2,Cenpa,Sox4,Ier3,Cnn3,Tm4sf1,Scp2,Hsd17b10,Slc7a5,Rnd3,Cyr61,Mndal,Mapk6,Cdc42ep1
7.063e-07	-14.16	movement of cell or subcellular component	biological process	GO:0006928	1052	61	20963	630	Wipf1,Il17rc,Cd47,Sema6d,Mmp14,Thbs1,Efna1,Unc5b,Mmp2,Ntn1,Ndrg4,Lpar1,Cxcl5,Arsb,Pdpn,Plxna1,Sema4b,Cyr61,Cdh13,Pex14,Snai2,Pdgfra,Tpm1,Vcan,Efnb2,Pvr,Flrt2,Aoc3,Jak3,Arhgap24,Itga7,Amot,Slit2,Sema3g,Rab21,Cdkl5,Ptk2b,Kif26b,Ccl6,Cd63,Ccl2,Vcam1,Adam8,Ap3d1,Sdc2,Egfr,Gas8,Myo7a,Cd248,Pdgfrb,Ffar2,Sdc3,Itgb2,Saa3,Srpx2,Vegfa,Adcy3,Lbp,Insl6,Gas1,Ndn
7.274e-07	-14.13	NABA_MATRISOME_ASSOCIATED	MSigDB lists	NABA_MATRISOME_ASSOCIATED	676	51	16079	587	Ctsl,Sdc2,Mmp3,Sema6d,Adam8,Ptn,Adamts5,Serpinb8,Lgals12,Adamts9,Serpinf1,Ctsk,Ngf,Fgf7,Megf10,Lgals1,Angptl4,Sfrp2,Sema4b,Clec3b,Ccl2,Parm1,Anxa8,Timp2,Loxl1,Sema3g,Figf,Plod1,S100a1,P4ha3,Insl6,Mmp11,Gdf5,Gdf11,Anxa3,Plxna1,Cxcl5,Ctsd,Mmp2,Vegfa,Sdc3,Fstl1,Adamtsl5,Serpina3n,P4ha2,S100a4,Clec10a,Agt,Adamts2,Slpi,Mmp14
7.303e-07	-14.13	LE_EGR2_TARGETS_DN	MSigDB lists	LE_EGR2_TARGETS_DN	101	16	16079	587	Msmo1,Pcyt2,Tkt,Dhcr24,Thrsp,Zbtb16,Pim3,Lpl,S100a1,Slc2a1,Adipoq,Fth1,Slc1a5,Fgf7,Ogn,Mgst3
7.435e-07	-14.11	regulation of response to stress	biological process	GO:0080134	1102	63	20963	630	Elmod2,Ier3,Vegfa,Endog,Lbp,Ffar2,Cd74,Ubqln2,Mdh1,Adam8,Eya1,Sfrp2,Psap,Egfr,Akt1,Phldb2,Impact,Stk24,Plscr1,Ptk2b,Dusp15,Fabp4,Ypel3,Slit2,Xbp1,Cd36,Hp,Dusp22,Apod,Adar,Hist1h3i,Stat2,Serpinf1,Cdkn2a,Fgf7,Aoc3,Eif2ak2,Cfh,Pparg,Pdgfra,Fam132a,Snai2,Hcar1,Gadd45g,Tlr2,Map1lc3b,Slc1a3,Cxcl5,Nr1h3,Gadd45b,Pdpn,Agt,Taok3,Srebf1,Il1rl1,Thbs1,Ctsk,Mmp2,Adipoq,Epor,Cd47,Il17rc,Mmp3
7.665e-07	-14.08	regulation of phosphorylation	biological process	GO:0042325	1300	71	20963	630	Pdgfrb,Itgb2,Cd74,Bmper,Srpx2,Rarres2,Fzd1,Dusp22,Pkd2,Map2k6,Xbp1,Ptk2b,Dusp15,Impact,Stk24,Jun,Egfr,Slc25a33,Adam8,Gadd45g,Phb2,Eif2ak2,Fgf7,Timp2,Efna1,Igfbp4,Taok3,Slc27a1,Ngf,Gadd45b,Agt,Tlr2,Prkag2,Sh3bp5,Trem2,Vegfa,Ier3,Bcar3,Cdkn2b,Adar,Slit2,Cd36,Rbpms,Fabp4,Sorbs3,Thy1,Cnksr3,Sfrp2,Akt1,Psap,Gdf11,Cyr61,Acsl1,Gpd1,Socs1,Pfkfb1,Pdgfra,Gdf5,Cdkn2a,Inca1,Tnfrsf14,Ctdsp2,Adrb3,Sox9,Adipoq,…
7.709e-07	-14.08	MODULE_100	MSigDB lists	MODULE_100	510	42	16079	587	Tm7sf2,Cdh11,Tle2,Slc1a3,Stat2,Cbx6,Insig1,Csrp2,Dpysl3,Sod3,Ptk2b,Aqp1,Dlk1,Itga7,Mtus1,Vcan,Lpl,Agt,Serpina3n,Scrn1,Apod,Gadd45g,Ptn,Pla2g16,Ccbl1,Rnd3,Peg10,Hagh,Sparcl1,Acsl1,Cbr1,Aplp1,Tspyl4,Fads2,Thbs2,Zbtb16,Sox9,Pdgfra,Sox4,Parm1,Cox7a1,Clec3b
7.943e-07	-14.05	regulation of lipid biosynthetic process	biological process	GO:0046890	137	17	20963	630	Thrsp,Acadvl,Slc27a1,Srebf1,Dhcr7,Dgat1,Akt1,Nr1h3,Sorbs1,Agt,Scp2,Cyr61,Dgat2,Snai2,Insig1,Abcg1,Pcx
7.964e-07	-14.04	coenzyme metabolic process	biological process	GO:0006732	236	23	20963	630	Idh3g,Coq3,Cbr3,Tkt,Mthfd1l,Hmgcl,Pmvk,Dgat1,Fdx1,Scp2,Gpd1,Aldh1l2,Acss2,Mdh1,Idh3a,Pdhb,Mat2a,Dgat2,Pemt,Cbr2,Suclg1,Ndufa9,Gale
7.985e-07	-14.04	SWEET_LUNG_CANCER_KRAS_UP	MSigDB lists	SWEET_LUNG_CANCER_KRAS_UP	457	39	16079	587	Taok3,S100a1,Phb2,Actn1,Dlk1,H2-DMb1,Psap,Cd63,Csrp2,Lrg1,St6gal1,Lpcat3,Hexa,Mmp2,Slc2a4,Ctsd,Adipor2,Cd74,Slpi,Xbp1,Pld3,Ubqln2,Itgb2,Klf5,Cebpa,Stxbp2,Reep6,Hist1h3i,Gns,Ctsk,H2-DMb2,Parm1,Fmr1,Thbs1,Pparg,Fam117a,Ccnd1,Lbp,Aes
7.987e-07	-14.04	primary metabolic process	biological process	GO:0044238	7038	269	20963	630	Dhrs3,Hp,Xbp1,Bcat2,Dgat1,Plod1,Cpt2,Mdh1,Ubqln2,Aacs,Lpl,P4ha3,Eif2b2,Mknk2,Ndn,Plin1,Clpx,Mthfd1l,Hadhb,Ppp1r3c,Mmp11,Irx3,Lrp1,Prkag2,Tlr2,Taok3,Pparg,Fdx1,Mxi1,Aes,Slc27a4,Sgsh,Cmpk2,Stat2,Phb2,Jak3,Fgf7,Cyp2f2,Msra,Psap,Rab3d,Saa3,Uqcrc1,Hacd2,Scd1,Hagh,Adcy3,Pla2g16,Mmp2,Ccnd1,Bckdhb,Ctsk,Lipe,Adipoq,Thrsp,Pdpn,Glis1,Rpusd3,Lctl,Dnajb9,Grsf1,Pdhb,Snai2,Trnp1,Runx1,Aco1,Hmgn5,Lbx2,Ermp1,Atp1…
8.155e-07	-14.02	positive regulation of MAPK cascade	biological process	GO:0043410	407	32	20963	630	Trem2,Pdgfrb,Cd74,Bmper,Vegfa,Dusp22,Cd36,Map2k6,Ptk2b,Dusp15,Sorbs3,Psap,Egfr,Jun,Adam8,Gadd45g,Pdgfra,Phb2,Eif2ak2,Adrb3,Tnfrsf14,Epor,Timp2,Igfbp4,Thbs1,Efna1,Lpar1,Ndrg4,Taok3,Agt,Gadd45b,Tlr2
8.3e-07	-14	WONG_ADULT_TISSUE_STEM_MODULE	MSigDB lists	WONG_ADULT_TISSUE_STEM_MODULE	679	51	16079	587	Dpt,Vcam1,S100a1,Col4a1,Jun,Ndn,Tinagl1,Actn1,Gnb5,Efnb2,Slc8a1,Nedd9,Acox1,Aoc3,Adm,Dlc1,S100a4,Zfp521,Phldb2,Dnajb9,Fstl1,Cbr3,Pbx3,Lgals1,Impact,Ifitm3,Serpinf1,Gadd45g,Cnn2,Postn,Cyr61,Ptn,Scd1,Ltbp1,Rbpms,Abcg1,Fam132a,Pkd2,Abca1,Thbs1,Lpin1,Igf2r,Sox4,Prss23,Ccnd1,Isg15,Ier3,Cnn3,Antxr2,Glis2,Gcat
8.44e-07	-13.99	CELLULAR_LIPID_METABOLIC_PROCESS	MSigDB lists	CELLULAR_LIPID_METABOLIC_PROCESS	257	27	16079	587	Dhcr24,Adipor2,Dhrs3,Pcyt2,Scp2,Msmo1,Rarres2,Lpl,Dgat2,Dgat1,Dhcr7,Agpat2,Fads2,Hsd3b7,Cd74,Adm,Abcg1,Gnpat,Hadhb,Acadm,Acox2,Prdx6,Pemt,Cpt1a,Gbgt1,Psap,Acadvl
8.45e-07	-13.98	cellular response to external stimulus	biological process	GO:0071496	169	19	20963	630	Impact,Srebf1,Sfrp2,Rnase4,Jun,Akt1,Higd1a,Map1lc3b,Cnn2,Sox9,Angptl4,Xbp1,Slc2a1,Atp1a2,Tfrc,Cdkn2b,Aes,Fosl1,Aqp1
8.881e-07	-13.93	LANDIS_BREAST_CANCER_PROGRESSION_DN	MSigDB lists	LANDIS_BREAST_CANCER_PROGRESSION_DN	68	13	16079	587	Dgat1,Sorbs1,Heph,Plac8,Dpt,Cidec,Adipor2,Clec3b,Fstl1,Bckdhb,Col4a1,Nr1h3,Alad
9.008e-07	-13.92	anatomical structure morphogenesis	biological process	GO:0009653	2085	101	20963	630	Antxr1,Bmper,Srpx2,Ndn,Pdgfrb,Ninj1,Rbpj,Cdh11,Aqp1,Cd248,Myo7a,Impact,Adm,Rps6ka1,Kif26b,Egfr,Jun,Sdc2,Eya1,Col4a1,Adam8,Ccl2,Pkd2,Fzd1,Xbp1,Dhrs3,Ptk2b,Phb2,Arhgap24,Cdsn,Actn1,Fgf7,Efnb2,Itga7,Zbtb16,Cdh13,Figf,Tpm1,Slc8a1,Ntn1,Ctsd,Agt,Ngf,Phospho1,Lrp1,Slc1a3,Thbs3,Tlr2,Mmp14,Rdh10,Npy1r,Ramp2,Mthfd1l,Efna1,Osr1,Klf5,Vegfa,Dlg5,Bcar3,Ptn,Gas1,Rab3ip,C1galt1c1,Radil,Gnpat,Wnk4,Postn,Pip5k1c,C…
9.062e-07	-13.91	steroid metabolic process	biological process	GO:0008202	203	21	20963	630	Dhcr7,Lrp1,Pmvk,Srebf1,Adm,Abca1,Msmo1,Sult1a1,Lipe,Cebpa,Scd1,Dhcr24,Tm7sf2,Abcg1,Insig1,Hsd11b1,Pdgfra,Hsd3b7,Fdx1,Apoc1,Scp2
9.094e-07	-13.91	reproductive system development	biological process	GO:0061458	389	31	20963	630	Ccnd1,Mmp2,Osr1,Rdh10,Pkd2,Sox9,Epor,Sfrp2,Akt1,Egfr,Psap,Agt,Peg10,Vcam1,Adm,Hmga2,Slc8a1,Pparg,Pdgfra,Rbpj,Cyr61,Eif2b2,Fosl1,Cebpa,Dhcr24,Insl6,Ermp1,Ctsl,Slc22a5,Fgf7,Vegfa
9.296e-07	-13.89	regulation of protein metabolic process	biological process	GO:0051246	2357	111	20963	630	Eif2b2,Pdgfrb,Pcolce2,Aqp1,Itgb2,Lpin1,Ubqln2,Cd74,Bmper,Lbp,Slpi,Rarres2,Mknk2,Dusp22,Pkd2,Fzd1,Apod,Map2k6,Rnf128,Rnf217,Xbp1,Ptk2b,Dusp15,Pi15,Impact,Stk24,Rps6ka1,Egfr,Jun,Adam8,Serpinb8,Gadd45g,Vcan,Dgat2,Pias3,Pparg,Cnpy2,Jak3,Cfh,Eif2ak2,Phb2,Fgf7,Mmp14,Aplp1,Clpx,Timp2,Efna1,Igfbp4,Taok3,Pcolce,Slc27a1,Ngf,Nr1h3,Gadd45b,Agt,Cdk4,Tlr2,Prkag2,Sh3bp5,Trem2,Sumo3,Vegfa,Ier3,Gas1,Bcar3,Dhcr24,…
9.447e-07	-13.87	regulation of epithelial cell proliferation	biological process	GO:0050678	293	26	20963	630	Sox9,Xbp1,Ccnd1,Osr1,Thbs1,Egfr,Sfrp2,Akt1,Jun,Ccl2,Eya1,Cdh13,Snai2,Lrg1,Phb2,Ctsl,Gdf5,Efnb2,Vegfa,Fgf7,Lims2,Cdkn2a,Gas1,Serpinf1,Ptn,Cdkn2b
9.605e-07	-13.86	MODULE_128	MSigDB lists	MODULE_128	91	15	16079	587	Mmp2,Cdh13,Pdgfrb,Fth1,Cyr61,Itgb2,Ier3,Cd63,Ifitm3,Timp2,S100a4,Pdgfra,Vcam1,Thbs1,Dlc1
9.605e-07	-13.86	GAUSSMANN_MLL_AF4_FUSION_TARGETS_E_UP	MSigDB lists	GAUSSMANN_MLL_AF4_FUSION_TARGETS_E_UP	91	15	16079	587	Ntn1,Pdgfra,Adm,Islr,Svep1,Sfrp2,Cdh11,Rasl11a,Tinagl1,Abca1,Gas2,Pdgfrl,Postn,Foxred2,Ptn
9.612e-07	-13.86	LEE_LIVER_CANCER_ACOX1_UP	MSigDB lists	LEE_LIVER_CANCER_ACOX1_UP	58	12	16079	587	Slpi,Cd74,Cidec,Cbr3,Impact,Fabp4,Cd63,Lpl,Abhd2,Plscr1,Cbr1,Uap1l1
1e-06	-13.82	positive regulation of cell differentiation	biological process	GO:0045597	896	54	20963	630	Lpar1,Ntn1,Ndrg4,Irx3,Ngf,Arsb,Cxcl5,Tlr2,Mmp14,Epor,Adipoq,Sox9,Adig,Timp2,Ramp2,Adamts9,Gdf5,Efnb2,Serpinf1,Cebpa,Cdkn2a,Zbtb16,Cyr61,Runx1,Snai2,Pparg,Sh3pxd2b,Vsir,Stk24,Impact,Adm,Isg15,Akt1,Sfrp2,Jun,Ap3d1,Adam8,Xbp1,Cd36,Rab21,Tle6,Cdkl5,Ptk2b,Dpysl3,Noct,Vegfa,Klf5,Ptn,Rarres2,Trpv2,Rbpj,Cd74,Lpl,Trim16
1.001e-06	-13.81	ACEVEDO_LIVER_CANCER_DN	MSigDB lists	ACEVEDO_LIVER_CANCER_DN	497	41	16079	587	Ndufb8,Lpcat3,Gpd1,Igfbp4,Adipor2,Hsd3b7,Agpat2,Aldh9a1,Adm,Msra,Bcl2l13,Dgat2,Tmem97,Agt,Plod1,Prkag2,Cmbl,Tm7sf2,Dpt,Pcolce,1810011O10Rik,Tnfrsf14,Ier3,Man2b2,Trp53inp1,Endog,Thrsp,Igf2r,Ccnd1,Cda,Dgat1,Scd1,Cyr61,Rnd3,Hmgcl,Pbx3,Reep6,Slc7a5,Slc25a10,Serpinf1,Acadvl
1.031e-06	-13.78	white fat cell differentiation	biological process	GO:0050872	13	6	20963	630	Snai2,Wfdc21,Pparg,Fabp4,Scd1,Cebpa
1.046e-06	-13.77	MODULE_40	MSigDB lists	MODULE_40	80	14	16079	587	Acadvl,Acox1,Gale,Fads2,Aldh9a1,Agpat2,Mgst2,Scp2,Hadhb,Aldh6a1,Prdx6,Acox2,Acadm,Cpt2
1.049e-06	-13.77	regulation of cellular component organization	biological process	GO:0051128	2092	101	20963	630	Pdgfrb,Rbpj,Aqp1,Lpin1,Ubqln2,Lbp,Srpx2,Arap1,Apod,Cnn2,Xbp1,Rab21,Cdkl5,Ptk2b,Impact,Cd63,Stk24,Vat1,Phldb2,Clstn3,Jun,Slc25a33,Fam110c,Gas2,Ccl2,Sdc2,Cdh13,Pex14,Pparg,Tpm1,Arhgap24,Eif2ak2,Phb2,Cdc42ep1,Itga7,Pdxp,Thbs2,Cd47,Mmp3,Mmp14,Gda,Efna1,Igfbp4,Ntn1,Nr1h3,Ngf,Agt,Lrp1,Trem2,Trpv2,Postn,Mndal,Endog,Vegfa,Klf5,Ier3,Gas1,Ptn,Whamm,Slit2,Cd36,Mid1,Sema3g,Dpysl3,Sorbs3,Thy1,Cda,Akt1,Sfrp2,S…
1.06e-06	-13.76	WANG_SMARCE1_TARGETS_UP	MSigDB lists	WANG_SMARCE1_TARGETS_UP	260	27	16079	587	Unc5b,Vcan,Antxr1,Timp2,Pld3,Txnip,Ngfrap1,Zfp521,Pcdh7,Rnase4,Cfh,Dcn,Igfbp4,Mmp2,Ptgfrn,Dpysl3,1810011O10Rik,Samd5,Smtn,Postn,Aldh6a1,Fzd1,Acta2,Gulp1,Aldh1l2,Sdc2,Abca1
1.069e-06	-13.75	regulation of behavior	biological process	GO:0050795	258	24	20963	630	Sema6d,Sema3g,Slit2,Ptk2b,Thbs1,Lpar1,Mtus1,St6gal1,Dgat1,Cxcl5,Ccl2,Cdh13,Pdgfrb,Retn,Sema4b,Plxna1,Figf,Cd74,Snai2,Pdgfra,Lbp,Vegfa,Efnb2,Rarres2
1.152e-06	-13.67	negative regulation of cell motility	biological process	GO:2000146	206	21	20963	630	Tpm1,Rbpj,Ptn,Serpinf1,Dlc1,Trp53inp1,Dpysl3,Thy1,Thbs1,Adipoq,Cnn2,Slit2,Apod,Sema6d,Lrp1,Abhd2,Sfrp2,Ndrg4,Phldb2,Cd63,Stk24
1.152e-06	-13.67	kidney development	biological process	GO:0001822	206	21	20963	630	Wnk4,Pdgfrb,Pdgfra,Aqp11,Dlg5,Efnb2,Sox4,Vegfa,Zbtb16,Slit2,Sox9,Adipoq,Pkd2,Rdh10,Osr1,Kif26b,Eya1,Klf15,Irx3,Gdf11,Agt
1.156e-06	-13.67	SCHAEFFER_PROSTATE_DEVELOPMENT_6HR_UP	MSigDB lists	SCHAEFFER_PROSTATE_DEVELOPMENT_6HR_UP	157	20	16079	587	Slc1a3,Ogn,Trem2,Fabp4,C1galt1c1,Vcam1,Figf,Sparcl1,Sema3g,Aoc3,Eif2ak2,Aldh9a1,Adamts2,Igf2r,Ubqln2,Egfr,P4ha2,Xpot,Lrrn4cl,Dock11
1.158e-06	-13.67	MODULE_66	MSigDB lists	MODULE_66	518	42	16079	587	Scrn1,Serpina3n,Vcan,Mtus1,Agt,Lpl,Sod3,Itga7,Dlk1,Aqp1,Ptk2b,Stat2,Slc1a3,Tle2,Cdh11,Tm7sf2,Dpysl3,Csrp2,Insig1,Cbx6,Cox7a1,Parm1,Clec3b,Zbtb16,Thbs2,Fads2,Tspyl4,Sox4,Pdgfra,Sox9,Peg10,Rnd3,Ccbl1,Ptn,Pla2g16,Aplp1,Cbr1,Acsl1,Hagh,Sparcl1,Gadd45g,Apod
1.179e-06	-13.65	JI_CARCINOGENESIS_BY_KRAS_AND_STK11_DN	MSigDB lists	JI_CARCINOGENESIS_BY_KRAS_AND_STK11_DN	17	7	16079	587	Mmp2,Itgbl1,Nedd9,Pdgfrb,Loxl1,Dcn,Thbs2
1.179e-06	-13.65	KOBAYASHI_EGFR_SIGNALING_6HR_DN	MSigDB lists	KOBAYASHI_EGFR_SIGNALING_6HR_DN	17	7	16079	587	Vegfa,Ccnd1,Cyr61,Jun,G0s2,Fosl1,Ier3
1.252e-06	-13.59	negative regulation of cell differentiation	biological process	GO:0045596	650	43	20963	630	Hmga2,Cd74,Rbpj,Postn,Hist1h4d,Ptn,Fam57b,Ptk2b,Ostn,Noct,Ccl9,Thy1,Dpysl3,Slit2,Xbp1,Sema3g,Sfrp2,Gdf11,Pparg,Snai2,Sema4b,Aatk,Runx1,Cdkn2a,Zbtb16,Lgals1,Abcg1,Jak3,Insig1,Gdf5,Hmgb3,Ccnd1,Osr1,Efna1,Sema6d,Sox9,Adipoq,Mmp11,Irx3,Lrp1,Lpar1,Ntn1,Dlk1
1.261e-06	-13.58	SENESE_HDAC1_AND_HDAC2_TARGETS_DN	MSigDB lists	SENESE_HDAC1_AND_HDAC2_TARGETS_DN	201	23	16079	587	Loxl1,Aqp1,Dtna,Olfml3,Sdc2,Scd1,Tuba1a,Tmem45a,Plac8,Gsto2,Itgbl1,Mgst3,Insig1,Cnksr3,Glt8d2,Pcolce,Fstl1,Pdgfrl,Msmo1,S100a4,Mtus1,Dhcr7,Fads2
1.279e-06	-13.57	MODULE_79	MSigDB lists	MODULE_79	93	15	16079	587	Cyr61,Ier3,Itgb2,Mmp2,Cdh13,Pdgfrb,Fth1,Thbs1,Dlc1,Cd63,Ifitm3,Timp2,S100a4,Vcam1,Pdgfra
1.28e-06	-13.57	skeletal system development	biological process	GO:0001501	436	33	20963	630	Sh3pxd2b,Snai2,Pdgfra,Vcan,Runx1,Hexa,Aes,Cyr61,Fam73b,Zbtb16,Gdf5,Insig1,Sox4,Thbs1,Osr1,Mthfd1l,Mmp2,Sox9,Rdh10,Mmp14,Thbs3,Phospho1,Dlk1,Tapt1,Pdgfrb,Gas1,Ostn,Clec3b,Dhrs3,Eya1,Sfrp2,Gdf11,Col1a2
1.295e-06	-13.56	biological regulation	biological process	GO:0065007	10973	388	20963	630	Hexa,Scp2,Plac8,Gpd1,Adipor2,Hsd3b7,Mef2b,Sh3pxd2b,Fam132a,Parm1,Sparcl1,Gaa,Ctsl,Ctdsp2,Tnfrsf14,Hist1h3i,Serpinf1,Ngfrap1,Wipf1,Thbs1,Ndrg4,Map1lc3b,Klf15,St6gal1,Trem2,Sumo3,C1galt1c1,Trim16,Aqp7,Dhcr24,Sox12,Mid1,Anxa8,Whamm,Dpysl3,Ccl9,Clec3b,Bcl2l13,Rbpms,Isg15,Vsir,Cnksr3,Sfrp2,Gdf11,Prkg2,Masp1,Pias3,Dgat2,Trp53inp1,Eif2ak2,Fam83a,Vgll3,Zbtb16,Il1rap,Adig,Tmem97,Cd47,Igf2r,Aplp1,Efna1,Ram…
1.349e-06	-13.52	MODULE_118	MSigDB lists	MODULE_118	379	34	16079	587	Gas1,Slc2a1,Col4a1,Dlk1,Gulp1,Actn1,Entpd2,Smtn,Csrp2,Dpysl3,Insig1,Mmp2,Igfbp4,S100a4,Emp3,Itgb2,Cyr61,Peg10,Rnd3,Abca1,Il1rap,Slc7a5,Cnn3,Ier3,Cdkn2a,Isg15,Tm4sf1,Fads2,Thbs1,Pdgfra,Prss23,Pkmyt1,Cenpa,Sox4
1.354e-06	-13.51	cholesterol metabolic process	biological process	GO:0008203	98	14	20963	630	Insig1,Abca1,Srebf1,Abcg1,Tm7sf2,Lrp1,Pmvk,Dhcr7,Dhcr24,Cebpa,Apoc1,Fdx1,Hsd3b7,Lipe
1.37e-06	-13.5	mitochondrial inner membrane	cellular component	GO:0005743	374	30	20918	633	Crat,Ndufa9,Hadhb,Abca8b,Slc1a3,Slc25a10,Hmgcl,Slc25a24,Slc25a1,Cpt1a,Uqcrfs1,Uqcrc1,Clpx,Ndufb8,Fdx1,Cox8b,Cpt2,Bckdhb,Suclg1,Hsd17b10,Slc27a1,Pcx,Coq3,Cox7a1,Gcat,Phb2,Slc25a33,Tst,Higd1a,Acadvl
1.405e-06	-13.48	renal system development	biological process	GO:0072001	226	22	20963	630	Kif26b,Col4a1,Eya1,Agt,Gdf11,Irx3,Klf15,Adipoq,Slit2,Sox9,Pkd2,Rdh10,Osr1,Sox4,Vegfa,Dlg5,Efnb2,Zbtb16,Wnk4,Pdgfrb,Pdgfra,Aqp11
1.457e-06	-13.44	growth factor binding	molecular function	GO:0019838	127	16	20551	621	Col1a2,Thbs1,Trim16,Cd36,Pdgfra,Igfbp4,Ptn,Egfr,Igf2r,Srpx2,Pdxp,Ltbp1,Pdgfrb,Cyr61,Vegfa,Col4a1
1.47e-06	-13.43	RUTELLA_RESPONSE_TO_CSF2RB_AND_IL4_UP	MSigDB lists	RUTELLA_RESPONSE_TO_CSF2RB_AND_IL4_UP	313	30	16079	587	Cyb5a,Dhcr24,Mmp2,Grsf1,Ccl2,Hsd11b1,Tmem97,Cd47,Filip1l,Runx1,Ccnd1,6430571L13Rik,Lpar1,Dhcr7,Sdc2,Vat1,Abcg1,Fth1,Slc1a4,Lhfpl2,Gadd45b,Adam8,Scd1,Serpinf1,Cd63,Aco1,Tfrc,Slc1a3,Mdh1,Plxna1
1.472e-06	-13.43	MODULE_170	MSigDB lists	MODULE_170	94	15	16079	587	S100a4,Pdgfra,Vcam1,Cd63,Ifitm3,Timp2,Dlc1,Thbs1,Mmp2,Fth1,Pdgfrb,Cdh13,Ier3,Itgb2,Cyr61
1.499e-06	-13.41	RIGGINS_TAMOXIFEN_RESISTANCE_DN	MSigDB lists	RIGGINS_TAMOXIFEN_RESISTANCE_DN	203	23	16079	587	Npy1r,Eif2ak2,Apol6,Adcy3,Cd47,Sox9,Hspa4l,Isg15,Cnn3,Serpina3n,Tm4sf1,Mxi1,Anxa3,Ifitm3,Myof,Apod,Ube2l6,Peg10,Acadm,Rbpj,Acox2,Gulp1,Nedd9
1.533e-06	-13.39	organonitrogen compound metabolic process	biological process	GO:1901564	1300	70	20963	630	Afmid,Nudt18,Bckdhb,Cpt1a,Ccbl1,Tpp1,Aldh6a1,Slc22a5,Atp1a2,Pemt,Alad,Pdhb,Aldh1l2,Gpd1,Hexa,Vcam1,Akt1,Abcb6,Psap,Crat,Cda,Gsto2,P4ha2,Fam57b,Gale,Hagh,Oas2,Adcy3,Impdh1,Mamdc2,Omd,Idh3a,Uqcrc1,Hacd2,Slc1a3,Dcn,Ivd,Slc27a1,Tkt,Mthfd1l,Ramp2,Gda,Idh3g,Cmpk2,Cebpa,Fgf7,Cbr2,Eif2ak2,Aoc3,Ndufb8,Gns,Ormdl3,Fdx1,Cox8b,Bcat2,Egfr,Sult1a1,Acadm,Plscr1,Adm,Mgst2,Oplah,Fabp5,Mat2a,Mdh1,Ogn,Aldh9a1,Aqp1,P…
1.534e-06	-13.39	secondary alcohol metabolic process	biological process	GO:1902652	99	14	20963	630	Lipe,Apoc1,Fdx1,Hsd3b7,Pmvk,Lrp1,Tm7sf2,Dhcr7,Dhcr24,Cebpa,Insig1,Abca1,Abcg1,Srebf1
1.574e-06	-13.36	MODULE_18	MSigDB lists	MODULE_18	434	37	16079	587	Pdgfra,Tram2,Pkmyt1,Prss23,Cenpa,Timp2,Cda,Thbs2,Tm4sf1,Cnn3,Ier3,Slc7a5,Trim16,Slc1a4,Mndal,Cdc42ep1,Mapk6,Plscr1,Peg10,Rnd3,S100a4,Emp3,Mtus1,Dynlt3,Agpat2,Vegfa,Dhrs3,Smtn,Tfrc,Slc1a5,Pcolce,Vat1,Actn1,Gulp1,Gas1,Slc2a1,Col4a1
1.627e-06	-13.33	DELACROIX_RARG_BOUND_MEF	MSigDB lists	DELACROIX_RARG_BOUND_MEF	348	32	16079	587	Osr1,Tm4sf1,Glis2,Thrsp,Slc25a24,Wnk4,Ccnd1,Dgat1,Ltbp1,Rnd3,Efna1,Ramp2,Gas2,Trim16,Lrp1,Ndufb8,Gas8,Mmp2,Ctsd,Dhrs3,Fstl1,Vegfa,S100a4,Acadm,Lipe,Loxl1,Fth1,Ogn,Lctl,Pcolce,Itgbl1,Dpysl3
1.664e-06	-13.31	regulation of protein phosphorylation	biological process	GO:0001932	1203	66	20963	630	Cyr61,Acsl1,Pdgfra,Socs1,Gdf5,Tnfrsf14,Ctdsp2,Adrb3,Cdkn2a,Inca1,Sox9,Adipoq,Epor,Thbs1,Ccnd1,Ndrg4,Lpar1,Higd1a,Trem2,Vegfa,Cdkn2b,Bcar3,Slit2,Cd36,Adar,Thy1,Sorbs3,Fabp4,Rbpms,Cnksr3,Akt1,Psap,Sfrp2,Gdf11,Gadd45g,Fgf7,Phb2,Eif2ak2,Efna1,Igfbp4,Timp2,Taok3,Slc27a1,Prkag2,Tlr2,Sh3bp5,Ngf,Gadd45b,Agt,Pdgfrb,Cd74,Itgb2,Bmper,Rarres2,Map2k6,Xbp1,Dusp22,Pkd2,Fzd1,Dusp15,Ptk2b,Impact,Stk24,Adam8,Egfr,…
1.665e-06	-13.31	SMID_BREAST_CANCER_LUMINAL_B_DN	MSigDB lists	SMID_BREAST_CANCER_LUMINAL_B_DN	507	41	16079	587	Anxa3,Mid1,Dpt,Svep1,Plac8,Vcam1,Csrp2,S100a1,Aqp1,Pdpn,Itga7,Dlk1,Adm,Slpi,Vcan,Pcolce2,Mmp14,Lpl,Clec10a,Tnfrsf21,Trim29,Fabp5,Angptl4,Tmem45a,Apod,Ltbp1,Ptn,Cyr61,Rnd3,Klf5,Mndal,Mmp3,Abca8b,Egfr,Pdgfra,Lbp,Cdkn2a,Plin1,Ccl2,Tm4sf1,Dcn
1.69e-06	-13.29	MODULE_43	MSigDB lists	MODULE_43	95	15	16079	587	Dhcr24,Acadm,Ndufb8,Acox2,Aqp7,Uqcrfs1,Fdx1,Cox7a1,Ivd,Aco1,Acadvl,Suclg1,Hmgcl,Mdh1,Acox1
1.743e-06	-13.26	morphogenesis of an epithelium	biological process	GO:0002009	463	34	20963	630	Egfr,Sfrp2,Col4a1,Eya1,Adm,Kif26b,Pkd2,Fzd1,Slit2,Dlg5,Vegfa,Rbpj,Wnk4,Agt,Ctsd,Ntn1,Grsf1,Mmp2,Osr1,Mthfd1l,Rdh10,Mmp14,Sox9,Arhgap24,Phb2,Ctsl,Dlc1,Efnb2,Fgf7,Sox4,Snai2,Cyr61,Runx1,Plxna1
1.751e-06	-13.26	glycerolipid metabolic process	biological process	GO:0046486	229	22	20963	630	Slc27a1,Plscr1,Dgat1,Cd36,Pnpla2,Cpt1a,Agpat9,Lipe,Agpat2,Fgf7,Insig1,Pemt,Fabp5,Scd1,Apoc1,Gpd1,Acsl1,Pdgfrb,Lpl,Dgat2,Lpin1,Pip5k1c
1.755e-06	-13.25	GSE3982_DC_VS_CENT_MEMORY_CD4_TCELL_UP	MSigDB lists	GSE3982_DC_VS_CENT_MEMORY_CD4_TCELL_UP	190	22	16079	587	Pparg,Cd36,Cda,Fosl1,Tpp1,Pcolce2,Acox1,Lpar1,Dhcr24,Ctsd,Fabp5,Hsd11b1,Tnfrsf21,Cfd,Myof,Ckap4,Lgals1,Fth1,Sdc2,Plod1,Cpt2,Fdx1
1.767e-06	-13.25	fatty acid oxidation	biological process	GO:0019395	61	11	20963	630	Acadm,Acox2,Adh7,Ivd,Adipor2,Adipoq,Cd36,Hadhb,Pparg,Acox1,Acadvl
1.767e-06	-13.25	metanephros development	biological process	GO:0001656	61	11	20963	630	Kif26b,Dlg5,Gdf11,Eya1,Rdh10,Pdgfrb,Adipoq,Slit2,Sox9,Pdgfra,Osr1
1.771e-06	-13.24	cell-substrate adhesion	biological process	GO:0031589	145	17	20963	630	Radil,Itgb2,Antxr1,Dlc1,Actn1,Epdr1,Whamm,Ptk2b,Efna1,Thy1,Sorbs3,Cd63,Sorbs1,Agt,Adam8,Sned1,Vcam1
1.836e-06	-13.21	regulation of angiogenesis	biological process	GO:0045765	212	21	20963	630	Cd36,Ptk2b,Ramp2,Thbs1,Efna1,Adm,Tspan12,Agt,Sfrp2,Ccl2,Aqp1,Runx1,Anxa3,Itgb2,Lrg1,Vegfa,Srpx2,Ptn,Amot,Serpinf1,Thbs2
1.836e-06	-13.21	catabolic process	biological process	GO:0009056	1408	74	20963	630	Adh7,Ivd,Ctsd,Slc1a3,Slc1a4,Mmp14,Mmp3,Mmp11,Gda,Clpx,Hadhb,Cbr3,Adamts2,Ube2l6,Cyp2f2,Slc27a4,Stat2,Adh1,Hcar1,Acadm,Bcat2,Rnf217,Xbp1,Noct,Akr1e1,Foxred2,Acox2,Plin1,Ubd,Pla2g12a,Prdx6,Ubqln2,Ogn,Lpin1,Mdh1,Lpl,Nudt18,Pld3,Afmid,Dnajb9,Entpd2,Map1lc3b,Adipoq,Pnpla2,Bckdhb,Mmp2,Acadvl,Lipe,Ctsk,Gaa,Ctsl,Gdf5,Cdkn2a,Aldh6a1,Tpp1,Hsd3b7,Acsl1,Hexa,Aldh1l2,Gpd1,Acox1,Hsd11b1,Cda,Isg15,Akt1,Bscl2,En…
1.838e-06	-13.21	urogenital system development	biological process	GO:0001655	266	24	20963	630	Adipoq,Slit2,Sox9,Pkd2,Rdh10,Osr1,Mmp2,Kif26b,Eya1,Col4a1,Gdf11,Agt,Irx3,Psap,Klf15,Wnk4,Pdgfrb,Pdgfra,Aqp11,Sox4,Vegfa,Dlg5,Efnb2,Zbtb16
1.852e-06	-13.2	negative regulation of multicellular organismal process	biological process	GO:0051241	1059	60	20963	630	Adm,Vsir,Cd63,Ccl2,Sfrp2,Gdf11,Slit2,Rnf128,Cd36,Sema3g,Apod,Noct,Ostn,Thy1,Dpysl3,Ptk2b,Vegfa,Lims2,Lbp,Ptn,Hist1h4d,Wnk4,Rbpj,Cd74,Hmga2,Ntn1,Il1rl1,Lpar1,Tlr2,Lrp1,Nr1h3,Agt,Irx3,Sox9,Adipoq,Sema6d,Thbs1,Efna1,Osr1,Hmgb3,Mmp2,Gdf5,Atp1a2,Lgals1,Jak3,Phb2,Tnfrsf21,Thbs2,Zbtb16,Adrb3,Serpinf1,Cdkn2a,Amot,Runx1,Plac8,Sema4b,Aatk,Pparg,Pdgfra,Snai2
1.917e-06	-13.16	GSE20715_WT_VS_TLR4_KO_24H_OZONE_LUNG_UP	MSigDB lists	GSE20715_WT_VS_TLR4_KO_24H_OZONE_LUNG_UP	191	22	16079	587	Ivd,Col1a2,Phospho1,Sox9,Tspan12,Slc25a24,Tlr2,Rorc,Tmem119,Hsd11b1,Snai2,Srpx2,Slc25a33,Lgals1,Slc1a5,Svep1,Adh1,Abcg1,Acsl1,Fam132a,Olfml3,Fam96b
1.956e-06	-13.14	regulation of fatty acid metabolic process	biological process	GO:0019217	74	12	20963	630	Srebf1,Insig1,Agt,Nr1h3,Akt1,Dgat1,Prkag2,Adipoq,Cpt1a,Acadvl,Pparg,Dgat2
2.091e-06	-13.08	lipid oxidation	biological process	GO:0034440	62	11	20963	630	Cd36,Adipoq,Adipor2,Pparg,Hadhb,Acadvl,Acox1,Acadm,Acox2,Adh7,Ivd
2.122e-06	-13.06	phosphorus metabolic process	biological process	GO:0006793	1620	82	20963	630	Prkg2,Fdx1,Dgat2,Ndufb8,Jak3,Cbr2,Eif2ak2,Fgf7,Pdxp,Cmpk2,Idh3g,Agpat9,Pgp,Ramp2,Tkt,Taok3,Slc27a1,Agt,Cdk4,Prkag2,Tlr2,Pmvk,Phospho1,Pdgfrb,Lpcat3,Pla2g12a,Aqp1,Prdx6,Mdh1,Itpk1,Fabp5,Mknk2,Pcyt2,Dusp22,Map2k6,Ptk2b,Dusp15,Cdkl5,Adm,Plscr1,Stk24,Rps6ka1,Egfr,Ppa1,Mapk6,Eya1,Cox8b,Dgat1,Aatk,Acss2,Scp2,Gpd1,Pdhb,Pdgfra,Pfkfb1,Pemt,Atp1a2,Suclg1,Ctdsp2,Sox9,Ccnd1,Nudt18,Hmgcl,Entpd2,Uqcrc1,Wnk4,En…
2.136e-06	-13.06	lipid catabolic process	biological process	GO:0016042	214	21	20963	630	Bscl2,Lipe,Hadhb,Acadvl,Adipoq,Pnpla2,Ivd,Acadm,Pld3,Lpl,Hsd11b1,Acox1,Lpin1,Prdx6,Pla2g12a,Hexa,Hsd3b7,Slc27a4,Plin1,Acox2,Pla2g16
2.195e-06	-13.03	MCBRYAN_PUBERTAL_BREAST_4_5WK_UP	MSigDB lists	MCBRYAN_PUBERTAL_BREAST_4_5WK_UP	254	26	16079	587	Irx3,Acta2,Gas1,Slc2a1,Ptn,Jun,Adamts5,Rnd3,Cyb561,Plac8,Apod,Cpt1a,Dpysl3,Cdh11,Pias3,Tuba4a,Cnn3,Rnf128,Ngfrap1,Runx1,Sox9,Sox4,Thbs2,Slpi,Vcan,Thbs1
2.227e-06	-13.01	KAYO_CALORIE_RESTRICTION_MUSCLE_UP	MSigDB lists	KAYO_CALORIE_RESTRICTION_MUSCLE_UP	85	14	16079	587	Lrp1,Col1a2,S100a4,Ckap4,Emp3,Gas1,Cnn3,Ccl2,Tuba1a,Slc2a4,Igfbp4,Vat1,Clec3b,Fabp5
2.262e-06	-13	KINSEY_TARGETS_OF_EWSR1_FLII_FUSION_DN	MSigDB lists	KINSEY_TARGETS_OF_EWSR1_FLII_FUSION_DN	303	29	16079	587	Dpp7,Efna1,Sparcl1,Abca1,Gulp1,Ypel3,Postn,Adamts5,Cyr61,Sgsh,Psap,Gns,Thbs3,Stat2,Ctsd,Trp53inp1,Fstl1,Man2b2,Ier3,Isg15,Hexa,Prss23,Eya1,Mknk2,Sox4,Timp2,Tspyl4,Dlc1,Adm
2.327e-06	-12.97	DURAND_STROMA_NS_UP	MSigDB lists	DURAND_STROMA_NS_UP	150	19	16079	587	Sh3bp5,Fam110c,Unc5b,Zfp518b,Osr1,Dcn,Parm1,Rnf128,Tmem45a,Insl6,Slc25a33,Ctsk,Stxbp2,Nedd9,Cmbl,Epor,Prkag2,Rbpms,Foxred2
2.374e-06	-12.95	regulation of transport	biological process	GO:0051049	1677	84	20963	630	Vegfa,Gnb5,Pim3,Gas1,Ier3,Wnk4,Postn,Trpv2,Ffar2,Trim16,Cnksr3,Sorbs1,Akt1,Rab3d,Sfrp2,Cd36,Reep6,Thy1,Ostn,Rbpms,Sox4,Insig1,Atp1a2,Pemt,Tnfrsf14,Stxbp2,Cdkn2a,Scp2,Adipor2,Runx1,Sh2b2,Snai2,Fam132a,Socs1,1810011O10Rik,Ndrg4,Ncs1,Il1rl1,Srebf1,Map1lc3b,Adipoq,Clcn2,Cpt1a,Wipf1,Ctsk,Thbs1,Lbp,S100a1,Rarres2,Aqp1,Pdgfrb,Cd74,Ubqln2,Aacs,Hmga2,Cd63,Dgat1,Ccl2,Egfr,Xbp1,Rab21,Cnn2,Map2k6,Apod,Pkd2,F…
2.424e-06	-12.93	BROWNE_HCMV_INFECTION_16HR_DN	MSigDB lists	BROWNE_HCMV_INFECTION_16HR_DN	74	13	16079	587	Slit2,Map2k6,Thbs1,Adamts2,Acadvl,Naaa,Runx1,Tram2,Filip1l,Col1a2,Nr1h3,Rbpms,Dhrs3
2.465e-06	-12.91	regulation of smooth muscle cell migration	biological process	GO:0014910	63	11	20963	630	Lrp1,Ndrg4,Lpar1,Adipoq,Plxna1,Postn,Slit2,Sema6d,Pdgfrb,Retn,Rbpj
2.514e-06	-12.89	KEGG_FATTY_ACID_METABOLISM	MSigDB lists	KEGG_FATTY_ACID_METABOLISM	43	10	16079	587	Acadm,Cpt2,Acsl1,Adh7,Adh1,Hadhb,Aldh9a1,Acox1,Cpt1a,Acadvl
2.554e-06	-12.88	acid-thiol ligase activity	molecular function	GO:0016878	22	7	20551	621	Slc27a1,Slc27a4,Aacs,Acsl1,Suclg1,Acsf2,Acss2
2.573e-06	-12.87	CONCANNON_APOPTOSIS_BY_EPOXOMICIN_DN	MSigDB lists	CONCANNON_APOPTOSIS_BY_EPOXOMICIN_DN	151	19	16079	587	Cdh11,Pcolce,Map2k6,Ppef1,Tfrc,Insig1,Myof,Bckdhb,Mtus1,Vcan,Adm,S100a4,Pdgfra,Cenpa,Pdgfrl,Mxi1,Dhcr24,Cyb5a,Fabp5
2.642e-06	-12.84	CHIARADONNA_NEOPLASTIC_TRANSFORMATION_CDC25_UP	MSigDB lists	CHIARADONNA_NEOPLASTIC_TRANSFORMATION_CDC25_UP	124	17	16079	587	Impact,Fgf7,Cxcl5,Thy1,Vcam1,Plscr1,Loxl1,Pdpn,Mndal,Efnb2,Dlk1,Thbs2,Lpar1,Vcan,Thbs1,Phldb2,Il1rl1
2.663e-06	-12.84	ORGANIC_ACID_METABOLIC_PROCESS	MSigDB lists	ORGANIC_ACID_METABOLIC_PROCESS	180	21	16079	587	Slc25a10,Acadvl,Slc7a5,Aco1,Cpt1a,Plod1,Hadhb,Gnpat,Bckdhb,Aldh6a1,Pfkfb1,Acox2,Acadm,Tst,Cd74,Msra,Agpat2,Fads2,Hsd3b7,Adipor2,Msmo1
2.732e-06	-12.81	NABA_CORE_MATRISOME	MSigDB lists	NABA_CORE_MATRISOME	257	26	16079	587	Sned1,Igfbp4,Dcn,Vcan,Pcolce2,Thbs1,Omd,Thbs2,Ntn1,Col1a2,Cyr61,Col4a1,Postn,Ltbp1,Tinagl1,Sparcl1,Adipoq,Dpt,Bmper,Slit2,Svep1,Pcolce,Ogn,Lrg1,Thbs3,Srpx2
2.751e-06	-12.8	response to lipoprotein particle	biological process	GO:0055094	9	5	20963	630	Cd36,Abcg1,Cdh13,Abca1,Pparg
2.825e-06	-12.78	acyl-CoA desaturase activity	molecular function	GO:0016215	9	5	20551	621	Fads3,Scd1,Scd3,Cyb5a,Fads2
2.834e-06	-12.77	BROWNE_HCMV_INFECTION_48HR_DN	MSigDB lists	BROWNE_HCMV_INFECTION_48HR_DN	463	38	16079	587	Csrp2,Kcnk3,Gdf11,Svep1,Cxcl5,Map2k6,Jun,Aldh6a1,Emp3,Fads3,Adamts2,Igfbp4,Rnase4,Pdgfrl,Abcb6,Thbs3,Acadvl,Ngf,Gale,Dtna,Bckdhb,Sdc2,Mmp3,Bscl2,Rbpms,Itgb2,Pemt,Postn,Ccnd1,Pparg,Pkmyt1,Thbs2,Igf2r,Fads2,Lpin1,Man2b2,Sned1,Nr1h3
2.856e-06	-12.77	triglyceride biosynthetic process	biological process	GO:0019432	15	6	20963	630	Agpat2,Agpat9,Dgat1,Dgat2,Lpl,Lpin1
2.865e-06	-12.76	RUAN_RESPONSE_TO_TNF_TROGLITAZONE_UP	MSigDB lists	RUAN_RESPONSE_TO_TNF_TROGLITAZONE_UP	19	7	16079	587	Acox1,Cidec,Ltc4s,Serpina3n,Hp,Lipe,Abca1
2.932e-06	-12.74	MOOTHA_HUMAN_MITODB_6_2002	MSigDB lists	MOOTHA_HUMAN_MITODB_6_2002	410	35	16079	587	Idh3g,Slc1a3,Pdhb,Cpt1a,Acadm,Idh3a,Ndufa9,Hadhb,Pcx,Mrps35,Tst,Ngfrap1,Me2,Ivd,Uqcrfs1,Gpt,Ndufb8,Hmgcl,Slc25a10,Suclg1,Abcb6,Crat,Acadvl,Fdx1,Cpt2,Bcat2,Clpx,Acsl1,Bckdhb,Uqcrc1,Cox7a1,Scp2,Endog,Gcat,Cyb5a
2.998e-06	-12.72	organelle inner membrane	cellular component	GO:0019866	409	31	20918	633	Slc25a33,Tst,Higd1a,Acadvl,Coq3,Gcat,Cox7a1,Phb2,Hsd17b10,Suclg1,Slc27a1,Pcx,Bckdhb,Ndufb8,Cox8b,Fdx1,Cpt2,Cpt1a,Uqcrfs1,Uqcrc1,Clpx,Hmgcl,Slc25a24,Slc25a1,Tmem120b,Crat,Hadhb,Ndufa9,Slc1a3,Abca8b,Slc25a10
3.023e-06	-12.71	organophosphate metabolic process	biological process	GO:0019637	650	42	20963	630	Pdhb,Ndufb8,Pfkfb1,Fdx1,Scp2,Gpd1,Cmpk2,Cbr2,Pemt,Suclg1,Atp1a2,Fgf7,Ramp2,Tkt,Idh3g,Agpat9,Pmvk,Nudt18,Slc27a1,Entpd2,Pip5k1c,Prdx6,Idh3a,Mdh1,Impdh1,Pdgfrb,Uqcrc1,Lpcat3,Pla2g12a,Enpp3,Aqp1,Fabp5,Gale,Pcyt2,Adcy3,Itpk1,Pla2g16,Oas2,Agpat2,Cox8b,Adm,Plscr1
3.166e-06	-12.66	GRAESSMANN_APOPTOSIS_BY_SERUM_DEPRIVATION_DN	MSigDB lists	GRAESSMANN_APOPTOSIS_BY_SERUM_DEPRIVATION_DN	212	23	16079	587	Lpin1,Rab3d,Ndrg4,Zbtb16,Thrsp,Naaa,Higd1a,Dgat2,P4ha2,Gpd1,Man2b2,Vegfa,Ppp1r3c,Tpd52,Pcolce,1190005I06Rik,Cyb561,Vcam1,Gys1,Wipf1,Jun,Slc2a1,Slc1a4
3.2e-06	-12.65	cellular component organization	biological process	GO:0016043	4377	179	20963	630	Cpt1a,Sox9,Adipoq,Pnpla2,Sema6d,Aifm2,Unc5b,Mmp2,Hmgb3,Hmgcl,Nedd9,Pdpn,Sh2b2,Plxna1,Cyr61,Snai2,Bbs7,Flrt2,Pex16,Alad,Emp3,Hmgn5,Amot,Slit2,E430025E21Rik,Sema3g,Rab32,Adar,Bscl2,Sp100,Col1a2,Myof,Tmem120b,Akt1,Smarca1,Postn,Hist1h4d,Radil,Trpv2,Dlg5,Vegfa,Lims2,Endog,Sdhaf1,Tuba4a,Rab3ip,Pim3,Gas1,Mmp11,Angptl4,Cidec,Abi3bp,Tlr2,Slc1a3,Agt,Cdk4,Ctsd,Hcar1,Cdh13,Gulp1,Pex14,Tpm1,Efnb2,Cdc42ep1,Ac…
3.239e-06	-12.64	epithelium development	biological process	GO:0060429	956	55	20963	630	Cyr61,Runx1,Plxna1,Pparg,Slc8a1,Snai2,Arhgap24,Phb2,Ctsl,Dlc1,Efnb2,Fgf7,Sox4,Cdkn2a,Tst,Rdh10,Mmp14,Sox9,Epor,Ccnd1,Mmp2,Osr1,Mthfd1l,Grsf1,Ntn1,Klf15,Txnip,Pdpn,Agt,Ctsd,Rbpj,Myo7a,Wnk4,Aqp11,Dlg5,Vegfa,Klf5,Gas1,Pkd2,Fzd1,Slit2,Xbp1,Adm,Cd63,Kif26b,Psap,Sfrp2,Egfr,Akt1,Jun,Gdf11,Vcam1,Eya1,Col4a1,Plod1
3.268e-06	-12.63	MODULE_286	MSigDB lists	MODULE_286	35	9	16079	587	Mdh1,Cbr3,Hadhb,Hsd17b10,Cbr1,Adh1,Idh3a,Gpd1,Hsd11b1
3.387e-06	-12.6	PASQUALUCCI_LYMPHOMA_BY_GC_STAGE_UP	MSigDB lists	PASQUALUCCI_LYMPHOMA_BY_GC_STAGE_UP	260	26	16079	587	Ifitm3,Ckap4,Epdr1,Dusp22,Slc7a5,Slc25a33,Slc1a3,Mamdc2,Syde2,Pla2g12a,Abca1,Coq3,Tst,Xbp1,Ngfrap1,Rab3d,Fads2,Bbs7,Fads3,Antxr1,Trp53inp1,Fabp5,Sdc3,Ppa1,Cnpy2,Snai2
3.474e-06	-12.57	REACTOME_PHOSPHOLIPID_METABOLISM	MSigDB lists	REACTOME_PHOSPHOLIPID_METABOLISM	183	21	16079	587	Arsb,Psap,Sumf1,Pla2g12a,Gnpat,Hadhb,Pla2g16,Pemt,Dgat2,Phospho1,Dgat1,Pld3,Agpat2,Lpin1,Pnpla2,Pcyt2,Pip5k1c,Arsj,Gpd1,Lpcat3,Hexa
3.49e-06	-12.57	Netrin_domain	interpro domains	IPR001134	22	7	19600	621	Adamtsl5,Pcolce,Ntn1,Timp2,Pcolce2,Sfrp2,C4b
3.536e-06	-12.55	adherens junction assembly	biological process	GO:0034333	32	8	20963	630	Dlc1,Dlg5,Actn1,Sorbs1,Whamm,Thy1,Ramp2,Ptk2b
3.611e-06	-12.53	WANG_ADIPOGENIC_GENES_REPRESSED_BY_SIRT1	MSigDB lists	WANG_ADIPOGENIC_GENES_REPRESSED_BY_SIRT1	27	8	16079	587	Pdxp,Higd1a,Slc2a1,Cox7a1,Klf15,Mrap,Igfbp4,Cbr1
3.618e-06	-12.53	Glycerophospholipid biosynthesis	REACTOME pathways	7098738	86	15	6860	299	Dgat1,Dgat2,Pemt,Lpcat3,Agpat9,Agpat2,Pcyt2,Pnpla2,Hadhb,Lpin1,Pla2g12a,Gnpat,Phospho1,Gpd1,Pla2g16
3.687e-06	-12.51	positive regulation of molecular function	biological process	GO:0044093	1257	67	20963	630	Cdkl5,Ptk2b,Pkd2,Fzd1,Arap1,Map2k6,Egfr,Jun,Adam8,Plscr1,Stk24,Hmga2,Itgb2,Anxa3,Cd74,Pdgfrb,Eif2b2,Pcolce2,S100a1,Clpx,Timp2,Efna1,Mmp14,Agt,Gadd45b,Nr1h3,Ngf,Tlr2,Prkag2,Calm1,Pcolce,Slc27a1,Taok3,Tpm1,Pparg,Gadd45g,Fdx1,Rab3il1,Eif2ak2,Phb2,Arhgap24,Thy1,Pacs1,Sfrp2,Akt1,Cnksr3,C1galt1c1,Rab3ip,Elmod2,Adcy3,Rasa4,Vegfa,Ccnd1,Thbs1,Adipoq,Higd1a,Map1lc3b,Lpar1,Parm1,Pdgfra,Pfkfb1,Acsl1,Cyr61,Fo…
3.79e-06	-12.48	GSE24634_TREG_VS_TCONV_POST_DAY3_IL4_CONVERSION_DN	MSigDB lists	GSE24634_TREG_VS_TCONV_POST_DAY3_IL4_CONVERSION_DN	184	21	16079	587	Tram2,Cd36,Cda,Parp8,Dysf,Cd74,Ninj1,Dnajb9,Calhm2,Hexa,H2-DMb2,Nr1h3,Psap,Myo7a,Hmgcl,H2-DMb1,Lgals1,Abca1,Sdc2,Itgb2,Serpinb8
3.79e-06	-12.48	GSE360_DC_VS_MAC_T_GONDII_DN	MSigDB lists	GSE360_DC_VS_MAC_T_GONDII_DN	184	21	16079	587	Rnd3,Peg10,Efnb2,Abcg1,Cdc42ep1,Gdf11,Slc1a5,Ctsk,Insig1,Ckap4,Ndufb8,Sdc3,Tkt,Tpp1,Vcan,Lpl,S100a4,Sh3bp5,Adcy3,Cda,Timp2
3.794e-06	-12.48	GRAESSMANN_RESPONSE_TO_MC_AND_SERUM_DEPRIVATION_UP	MSigDB lists	GRAESSMANN_RESPONSE_TO_MC_AND_SERUM_DEPRIVATION_UP	199	22	16079	587	Eif2ak2,Dlc1,Oas2,Fam73b,Tlr2,Prss23,Txnip,Cmpk2,Adar,Adcy3,Phldb2,Isg15,Hsd11b1,Pdgfrb,Osr1,Trp53inp1,Fstl1,Ogn,Socs1,Steap4,Aqp1,Nedd9
3.806e-06	-12.48	tissue morphogenesis	biological process	GO:0048729	611	40	20963	630	Tspan12,Kif26b,Adm,Col4a1,Adam8,Eya1,Sfrp2,Egfr,Slit2,Pkd2,Fzd1,Thy1,Dlg5,Vegfa,Ptn,Wnk4,Rbpj,Grsf1,Ntn1,Ctsd,Agt,Sox9,Epor,Rdh10,Mmp14,Osr1,Mthfd1l,Mmp2,Dlc1,Efnb2,Fgf7,Sox4,Arhgap24,Ctsl,Phb2,Runx1,Plxna1,Cyr61,Snai2,Tpm1
3.883e-06	-12.46	positive regulation of macromolecule metabolic process	biological process	GO:0010604	2624	118	20963	630	Trem2,Sumo3,Trim16,Endog,Rgmb,Klf5,Vegfa,Ier3,Bcar3,Sox12,Fmr1,Adar,Cd36,Clec3b,Rbpms,Pbx3,Sorbs3,Sfrp2,Psap,Akt1,Smarca1,Sorbs1,Gdf11,Rorc,Cyr61,Acsl1,Mef2b,Runx1,Plac8,Fosl1,Parm1,Pdgfra,Snai2,Pemt,Gdf5,Insig1,Dlc1,Sox4,Bbs7,Cdkn2a,Tnfrsf14,Adrb3,Sox9,Adipoq,Epor,Ccnd1,Thbs1,Lpar1,Srebf1,Ndrg4,Klf15,Higd1a,Glis1,Pdgfrb,Rbpj,Rasl11a,Pcolce2,Itgb2,Anxa3,Ubqln2,Lpin1,Hmga2,Cd74,Bmper,Lbp,Rarres2,N…
3.978e-06	-12.43	CAGCTG_V$AP4_Q5	MSigDB lists	CAGCTG_V$AP4_Q5	1383	83	16079	587	Sox12,Hsd3b7,Dlc1,Adamts2,Rdh10,Rorc,Zfp521,Vgll3,Nudt18,Gpd1,Ap3d1,Sorbs1,Cbx6,Amot,Stat2,Mid1,Tinagl1,Epor,Loxl1,Rasl12,Zbtb16,Dysf,Osr1,Lrrn4cl,Gcat,Atp1a2,Gadd45g,Apod,Sorbs3,Megf10,Impdh1,Trim46,Arhgap24,Ramp2,Klf5,Pla2g16,Ltbp1,Emp3,Tapt1,Parp8,Ctxn1,Xbp1,Runx1,Ormdl3,Dhrs3,Cldn15,Vegfa,Tuba4a,Sbsn,Ctsd,Mxi1,Trit1,Hsd11b1,Scrn1,Ptgfrn,Map2k6,Cyp2f2,Vat1,Lhfpl2,Cd47,Sox4,Eya1,Wnk4,Ccdc102a,A…
4.101e-06	-12.4	response to nitrogen compound	biological process	GO:1901698	658	42	20963	630	Eif2b2,Trem2,Aqp1,Aacs,Lpin1,Trim16,Mat2a,Cib2,Adar,Slit2,Xbp1,Slc2a4,Impact,Col1a2,Jun,Egfr,Akt1,Sorbs1,Slc25a33,Col4a1,Retn,Sh2b2,Gpd1,Socs1,Pparg,Slc8a1,Pdgfra,Atp1a2,Cdkn2a,Pdxp,Mmp3,Aplp1,Sox9,Adipoq,Mmp2,Ccnd1,Thbs1,Serpina3n,Srebf1,Slc27a1,Tlr2,Slc1a3
4.204e-06	-12.38	KAAB_HEART_ATRIUM_VS_VENTRICLE_DN	MSigDB lists	KAAB_HEART_ATRIUM_VS_VENTRICLE_DN	247	25	16079	587	Tuba4a,Pcyt2,Gcat,Cyb5a,Pcdh7,Uqcrfs1,Gpt,Rab21,Eya1,Cd36,Slc22a5,Lpl,Uqcrc1,Ndrg4,Gramd1b,Dlk1,Bcat2,Cdh13,Gys1,Ndufa9,Csrp2,Acadvl,Atxn7l3b,Apod,Slc1a3
4.26e-06	-12.37	GOBERT_OLIGODENDROCYTE_DIFFERENTIATION_DN	MSigDB lists	GOBERT_OLIGODENDROCYTE_DIFFERENTIATION_DN	1002	65	16079	587	Sorbs3,Acy3,Slc25a10,C1galt1c1,Ltbp1,Ypel3,Sdc2,Parm1,Pcdh7,Flrt2,Sned1,Antxr2,Trp53inp1,Glis2,Cyb5a,Pcolce,Slc1a3,Gdf11,Lrfn4,Sorbs1,Cpt1a,Pcdh19,S100a1,Hadhb,Acox1,Dynlt3,Ndrg4,Tst,Elmod2,Dgat2,Txnip,Tnfrsf21,Ermp1,Gpd1,Cnksr3,Ctsk,Serpinb8,Sema6d,Dusp15,Dtna,Unc5b,Slc25a24,Tpp1,Lbp,Coq3,Timp2,Sox4,Rnf128,Dpysl3,Arsb,Lhfpl2,Tmcc3,Gadd45b,Jun,Itga7,Vat1,Lpar1,Fam73b,Emp3,Map1lc3b,Lims2,Phldb2,Se…
4.323e-06	-12.35	homeostatic process	biological process	GO:0042592	1263	67	20963	630	Fgf7,Jak3,Abcg1,Fth1,Cebpa,Heph,Ormdl3,Slc8a1,Pparg,Dgat2,Abca1,Agt,Ivd,Nr1h3,Tmem97,Angptl4,Npy1r,Tfrc,Acox2,Ndn,Aqp1,Pdgfrb,Cib2,Lpl,Aacs,Acadm,Adm,Dgat1,Ccl2,Egfr,Xbp1,Pkd2,Slc2a4,Ptk2b,Sox4,Slc22a5,Atp1a2,Gaa,Adrb3,Tpp1,Aco1,Cdkn2a,Adipor2,Sh2b2,Mt2,Pdgfra,Acox1,Lpar1,Cxcl5,Steap4,Epor,Adipoq,Sox9,Ctsk,Acadvl,Vegfa,Aqp7,Kcnk3,Scd1,Wnk4,Ffar2,Aqp11,Vcam1,Akt1,Cd36,Adar,Fabp4
4.381e-06	-12.34	NTR	prosite domains	PS50189	22	7	13024	428	Sfrp2,Pcolce,C4b,Ntn1,Pcolce2,Timp2,Adamtsl5
4.435e-06	-12.33	mitochondrial part	cellular component	GO:0044429	701	44	20918	633	Pemt,Pcx,Slc27a1,Hsd17b10,Acsl1,Acadvl,Slc25a33,Abca8b,Slc1a3,Ndufa9,Crat,Lpin1,Scp2,Slc25a1,Hmgcl,Hagh,Slc25a24,Grsf1,Clpx,Vat1,Cpt1a,Fdx1,Txnip,Isca2,Ndufb8,Bckdhb,Suclg1,Ivd,Phb2,Coq3,Gcat,Cox7a1,Mrps35,Acadm,Higd1a,Tst,Slc25a10,Hadhb,Uqcrc1,Uqcrfs1,Aifm2,Abcb6,Cpt2,Cox8b
4.452e-06	-12.32	response to lipid	biological process	GO:0033993	615	40	20963	630	Cxcl5,Arsb,Tlr2,Wfdc21,Cdk4,Nr1h3,Abca1,Lpar1,Mmp2,Sox9,Igf2r,Cmpk2,Tnfrsf14,Tnfrsf21,Atp1a2,Eif2ak2,Abcg1,Pparg,Dgat2,Runx1,Adh1,Rorc,Ccl2,Jun,Akt1,Egfr,Sult1a1,Adm,Noct,Ptk2b,Xbp1,Cd36,Scd1,Slpi,Lbp,Adcy3,Ffar2,Aacs,Aqp1,Trem2
4.487e-06	-12.31	regulation of cellular protein metabolic process	biological process	GO:0032268	2189	102	20963	630	Ndrg4,Srebf1,Lpar1,Higd1a,Klf15,Epor,Adipoq,Sox9,Serpina3n,Thbs1,Ccnd1,Bbs7,Sox4,Gdf5,Dlc1,Adrb3,Ctdsp2,Tnfrsf14,Inca1,Serpinf1,Aco1,Cdkn2a,Acsl1,Cyr61,Snai2,Pdgfra,Socs1,Isg15,Cnksr3,Gdf11,Psap,Sfrp2,Akt1,Pkmyt1,Cd36,Slit2,Adar,Fmr1,Thy1,Sorbs3,Rbpms,Fabp4,Clec3b,Vegfa,Cdkn2b,Dhcr24,Bcar3,Gas1,Sumo3,Trem2,Slc27a1,Pcolce,Taok3,Sh3bp5,Prkag2,Tlr2,Agt,Cdk4,Gadd45b,Ngf,Nr1h3,Mmp14,Aplp1,Igfbp4,Efna1…
4.681e-06	-12.27	WAKABAYASHI_ADIPOGENESIS_PPARG_RXRA_BOUND_36HR	MSigDB lists	WAKABAYASHI_ADIPOGENESIS_PPARG_RXRA_BOUND_36HR	143	18	16079	587	Plin1,Lpcat3,Arrdc2,Acox1,Dlc1,Elmod2,Pim3,Coq3,Bcl2l13,Filip1l,Lpl,Txnip,Tmcc3,Cpt2,Acadm,Lipe,Acadvl,Cpt1a
4.702e-06	-12.27	regulation of metabolic process	biological process	GO:0019222	5770	224	20963	630	Aqp1,Pcolce2,Pdgfrb,Rbpj,Ifitm3,Cd74,Anxa3,Hmga2,Lpin1,Slpi,Lbp,Rarres2,Rnf217,Map2k6,Zfp518b,Arap1,Pkd2,Apod,Cnn3,Dusp15,Cdkl5,Impact,Adm,Plscr1,Cd63,Ccl2,Jun,Egfr,Rab3il1,Prkg2,Cnpy2,Pias3,Dgat2,Zfp521,Arhgap24,Trp53inp1,Abcg1,Cfh,Eif2ak2,Vgll3,Zbtb16,Cebpa,Txlng,Mrap,Aplp1,Efna1,Ramp2,Dram2,Glis2,Pcolce,Abca1,Dhcr7,Ngf,Txnip,Gadd45b,Dcn,Trem2,Sumo3,C1galt1c1,Trim16,Cbx6,Klf5,Rasa4,Pcx,Dhcr24,S…
4.729e-06	-12.26	fatty-acyl-CoA binding	molecular function	GO:0000062	33	8	20551	621	Hmgcl,Acox2,Acadm,Acox1,Acadvl,Ivd,Scp2,Hadhb
4.782e-06	-12.25	ICHIBA_GRAFT_VERSUS_HOST_DISEASE_35D_UP	MSigDB lists	ICHIBA_GRAFT_VERSUS_HOST_DISEASE_35D_UP	116	16	16079	587	Itgb2,Scd1,Ubd,Cyb561,Plac8,Vcam1,Lrg1,Gdf5,H2-DMb1,H2-DMb2,Lpl,S100a4,Pld3,Lbp,Cd74,Slpi
4.843e-06	-12.24	MARCHINI_TRABECTEDIN_RESISTANCE_DN	MSigDB lists	MARCHINI_TRABECTEDIN_RESISTANCE_DN	46	10	16079	587	Loxl1,Cdh13,Fstl1,Acta2,Rnd3,Slc7a5,Impdh1,Dlc1,Adm,Slc1a5
4.843e-06	-12.24	DAUER_STAT3_TARGETS_UP	MSigDB lists	DAUER_STAT3_TARGETS_UP	46	10	16079	587	Abca1,Efna1,Efnb2,Jun,Lbp,Agt,Stat2,Adm,Thbs1,Fosl1
4.843e-06	-12.24	NADLER_OBESITY_DN	MSigDB lists	NADLER_OBESITY_DN	46	10	16079	587	Hp,Ppa1,Bcat2,Srebf1,Pcx,Cfd,Adrb3,Fabp4,Agt,Thrsp
4.9e-06	-12.23	Triacylglyceride Synthesis	WikiPathways	WP386	22	8	4813	234	Gnpat,Lipe,Gpd1,Lpl,Dgat1,Pnpla2,Agpat2,Dgat2
5.179e-06	-12.17	positive regulation of intracellular signal transduction	biological process	GO:1902533	780	47	20963	630	Vegfa,Bmper,Cd74,Trem2,Pdgfrb,Ubd,Adam8,Fam110c,Egfr,Psap,Jun,Plscr1,Sorbs3,Dusp15,Ptk2b,Cd36,Xbp1,Map2k6,Pkd2,Dusp22,Adrb3,Tnfrsf14,Cdkn2a,Phb2,Eif2ak2,Lgals1,Pdgfra,Fam132a,Gadd45g,Cdh13,Cxcl5,Tlr2,Agt,Gadd45b,S100a4,1810011O10Rik,Ndrg4,Taok3,Lpar1,Igfbp4,Thbs1,Efna1,Timp2,Unc5b,Adipoq,Epor,Sox9
5.258e-06	-12.16	HALLMARK_ESTROGEN_RESPONSE_LATE	MSigDB lists	HALLMARK_ESTROGEN_RESPONSE_LATE	203	22	16079	587	Gale,Slc7a5,Myof,Dlg5,Acox2,Pla2g16,Slc1a4,Itpk1,Dynlt3,Npy1r,Dhcr7,Ccnd1,Slc22a5,Hspa4l,Xbp1,Prss23,Tst,Serpina3n,Abhd2,Trim29,Igfbp4,Fabp5
5.334e-06	-12.14	GSE11057_CD4_EFF_MEM_VS_PBMC_DN	MSigDB lists	GSE11057_CD4_EFF_MEM_VS_PBMC_DN	188	21	16079	587	Cfd,H2-DMb2,Tkt,Mfsd1,Cd74,Tlr2,Rab3d,Tpp1,3110043O21Rik,Dysf,Sh2b2,Dgat2,Plscr1,Plod1,Fth1,Acsl1,H2-DMb1,Ttyh3,Psap,Arsb,Gbgt1
5.356e-06	-12.14	regulation of chemokine production	biological process	GO:0032642	68	11	20963	630	Tlr2,Cxcl5,Il1rl1,Lbp,Eif2ak2,Ffar2,Snai2,Cd74,Apod,Postn,Adipoq
5.439e-06	-12.12	small molecule catabolic process	biological process	GO:0044282	227	21	20963	630	Ivd,Bcat2,Adh7,Afmid,Acadm,Bckdhb,Acadvl,Hadhb,Lipe,Cbr3,Adipoq,Aldh6a1,Slc27a4,Hagh,Gale,Acox2,Lpin1,Acox1,Adh1,Hsd3b7,Aldh1l2
5.442e-06	-12.12	Fatty acid metabolism	KEGG pathways	mmu01212	51	11	7649	316	Scd1,Acsl1,Fads2,Hacd2,Acadm,Scd3,Cpt2,Hadhb,Acox1,Acadvl,Cpt1a
5.442e-06	-12.12	Fatty acid metabolism	KEGG pathways	ko01212	51	11	7649	316	Cpt2,Hadhb,Acadvl,Acox1,Cpt1a,Scd1,Acsl1,Fads2,Hacd2,Acadm,Scd3
5.508e-06	-12.11	oxidoreductase activity, acting on paired donors, with oxidation of a pair of donors resulting in the reduction of molecular oxygen to two molecules of water	molecular function	GO:0016717	10	5	20551	621	Fads3,Cyb5a,Scd3,Scd1,Fads2
5.772e-06	-12.06	energy derivation by oxidation of organic compounds	biological process	GO:0015980	158	17	20963	630	Aco1,Suclg1,Gaa,Ndufb8,Mdh1,Idh3a,Pdhb,Gpd1,Uqcrc1,Cox8b,Slc1a3,Gys1,Prkag2,Akt1,Acadm,Ppp1r3c,Idh3g
5.84e-06	-12.05	LIM_MAMMARY_LUMINAL_MATURE_DN	MSigDB lists	LIM_MAMMARY_LUMINAL_MATURE_DN	92	14	16079	587	Tinagl1,Fstl1,Fabp5,Pkd2,Sparcl1,Rasl12,Col4a1,Snai2,Zfp521,Fzd1,Sorbs1,Egfr,Lpl,Slc1a3
5.938e-06	-12.03	response to wounding	biological process	GO:0009611	304	25	20963	630	Fgf7,Arhgap24,Aqp1,Adipor2,C1galt1c1,Cyr61,Ninj1,Snai2,Tpm1,Pdgfra,Dysf,Pip5k1c,Entpd2,Adm,Myof,Slc1a3,Abhd2,Ccl2,Egfr,Jun,Cnn2,Anxa8,Dpysl3,Mmp2,Clec10a
6.237e-06	-11.99	regulation of vasculature development	biological process	GO:1901342	229	21	20963	630	Sfrp2,Agt,Ccl2,Adm,Tspan12,Ptk2b,Ramp2,Thbs1,Efna1,Cd36,Serpinf1,Ptn,Amot,Thbs2,Lrg1,Srpx2,Vegfa,Anxa3,Itgb2,Runx1,Aqp1
6.293e-06	-11.98	AKT_UP.V1_DN	MSigDB lists	AKT_UP.V1_DN	175	20	16079	587	Ppp1r3c,Gramd1a,Rorc,Lpl,Pdgfra,Zfyve21,Tspyl4,Il17rc,Cnn2,Gas1,Cd248,Itgbl1,Slc7a5,Angptl4,Sfrp2,Islr,Dpt,Ogn,Ltc4s,Kcnk3
6.545e-06	-11.94	BOQUEST_STEM_CELL_CULTURED_VS_FRESH_DN	MSigDB lists	BOQUEST_STEM_CELL_CULTURED_VS_FRESH_DN	29	8	16079	587	Ogn,Omd,Dpt,Apod,Fabp4,Pdgfrl,Cfd,Sparcl1
6.587e-06	-11.93	YAO_HOXA10_TARGETS_VIA_PROGESTERONE_UP	MSigDB lists	YAO_HOXA10_TARGETS_VIA_PROGESTERONE_UP	69	12	16079	587	Cfd,Rnase4,Rarres2,Cyp2f2,Adipoq,Aqp1,Pdpn,Slc27a1,Pbx3,Adm,Thrsp,Atp1a2
6.635e-06	-11.92	positive regulation of epithelial cell migration	biological process	GO:0010634	97	13	20963	630	Fgf7,Vegfa,Srpx2,Amot,Agt,Jun,Akt1,Aqp1,Sox9,Snai2,Thbs1,Ptk2b,Anxa3
6.681e-06	-11.92	regulation of protein modification process	biological process	GO:0031399	1538	77	20963	630	Gdf11,Psap,Sfrp2,Akt1,Pkmyt1,Isg15,Cnksr3,Sorbs3,Thy1,Rbpms,Fabp4,Cd36,Slit2,Adar,Cdkn2b,Bcar3,Vegfa,Sumo3,Trem2,Higd1a,Klf15,Ndrg4,Lpar1,Srebf1,Thbs1,Ccnd1,Epor,Adipoq,Sox9,Adrb3,Tnfrsf14,Ctdsp2,Inca1,Cdkn2a,Sox4,Gdf5,Dlc1,Snai2,Pdgfra,Socs1,Acsl1,Cyr61,Adam8,Egfr,Jun,Stk24,Impact,Ptk2b,Dusp15,Xbp1,Map2k6,Fzd1,Pkd2,Dusp22,Rarres2,Bmper,Cd74,Lpin1,Itgb2,Pdgfrb,Sh3bp5,Prkag2,Tlr2,Agt,Gadd45b,Ngf,S…
6.685e-06	-11.92	tube development	biological process	GO:0035295	603	39	20963	630	Pdgfra,Slc8a1,Hsd11b1,Cebpa,Sox4,Fgf7,Dlc1,Efnb2,Phb2,Ctsl,Adamts2,Mthfd1l,Osr1,Sox9,Mmp14,Rdh10,Dhcr7,Agt,Ctsd,Pdpn,Ntn1,Aqp11,Wnk4,Rbpj,Gas1,Rarres2,Klf5,Vegfa,Dlg5,Slit2,Fzd1,Pkd2,Col4a1,Eya1,Gdf11,Egfr,Sfrp2,Kif26b,Adm
6.687e-06	-11.92	LEE_LIVER_CANCER_MYC_TGFA_DN	MSigDB lists	LEE_LIVER_CANCER_MYC_TGFA_DN	58	11	16079	587	Egfr,Il1rap,Acox1,Klf15,Hsd17b10,Cyp2f2,G0s2,Cpt2,Trpv2,Hsd11b1,Nr1h3
6.687e-06	-11.92	LEE_LIVER_CANCER_E2F1_DN	MSigDB lists	LEE_LIVER_CANCER_E2F1_DN	58	11	16079	587	Hsd17b10,Cyp2f2,Cfh,Adipor2,Acsl1,Nr1h3,Hsd11b1,Serpinf1,Egfr,Mdh1,Il1rap
6.702e-06	-11.91	TIMP-like_OB-fold	interpro domains	IPR008993	24	7	19600	621	C4b,Timp2,Ntn1,Pcolce2,Sfrp2,Adamtsl5,Pcolce
6.709e-06	-11.91	negative regulation of smooth muscle cell migration	biological process	GO:0014912	17	6	20963	630	Adipoq,Ndrg4,Slit2,Sema6d,Rbpj,Lrp1
6.746e-06	-11.91	DEBIASI_APOPTOSIS_BY_REOVIRUS_INFECTION_DN	MSigDB lists	DEBIASI_APOPTOSIS_BY_REOVIRUS_INFECTION_DN	270	26	16079	587	Adcy3,Slc5a6,Txnip,Vcan,Dhcr7,Igf2r,Fads2,Pcyt2,Dhcr24,Pcdh7,Abcb6,Gns,Insig1,Slc7a5,Mat2a,Cbx6,Amot,Tfrc,Slc1a5,Cbr3,Trim16,Itga7,Loxl1,Ctdsp2,Gys1,Col4a1
6.756e-06	-11.91	regulation of purine nucleotide metabolic process	biological process	GO:1900542	212	20	20963	630	Pkd2,Mrap,Aplp1,Thbs1,Ostn,Ramp2,Ptk2b,Timp2,Lpar1,Adm,Abca1,Prkag2,Slc25a33,Mc5r,Gpd1,Vegfa,Adcy3,Mc2r,Adrb3,Ier3
7.38e-06	-11.82	positive regulation of immune system process	biological process	GO:0002684	651	41	20963	630	Cmtm3,Xbp1,Cd36,Ptk2b,Cfd,Thy1,Plscr1,Isg15,Jun,Ap3d1,Adam8,Ccl2,Vcam1,Trem2,Cd74,Ffar2,Lbp,Vegfa,Rarres2,Cd47,Mmp14,C4b,Mmp2,Thbs1,Il1rl1,Nr1h3,Tlr2,Cxcl5,Masp1,Sh2b2,Runx1,Figf,Jak3,Lgals1,Aoc3,Cfh,Efnb2,Stxbp2,Tnfrsf21,Tnfrsf14,Zbtb16
7.428e-06	-11.81	GSE24142_DN2_VS_DN3_THYMOCYTE_FETAL_DN	MSigDB lists	GSE24142_DN2_VS_DN3_THYMOCYTE_FETAL_DN	192	21	16079	587	Arhgap24,Sfrp2,Psap,Cyb561,Wsb2,P4ha2,Dnajb9,St6gal1,Hsd11b1,Rorc,Cyb5a,Rdh10,Mgst2,Dhrs3,Ormdl3,Tspyl4,Rab3ip,Tmem120b,Pparg,Lrrc61,Pld3
7.951e-06	-11.74	fatty acid catabolic process	biological process	GO:0009062	58	10	20963	630	Acox2,Acadm,Slc27a4,Ivd,Adipoq,Lipe,Hadhb,Acadvl,Acox1,Lpin1
7.952e-06	-11.74	LEE_LIVER_CANCER_MYC_E2F1_DN	MSigDB lists	LEE_LIVER_CANCER_MYC_E2F1_DN	59	11	16079	587	Trpv2,Hsd11b1,Nr1h3,G0s2,Alad,Cyp2f2,Cfh,Adipor2,Acsl1,Il1rap,Egfr
7.952e-06	-11.74	LEE_LIVER_CANCER_MYC_TGFA_UP	MSigDB lists	LEE_LIVER_CANCER_MYC_TGFA_UP	59	11	16079	587	Slpi,Rab3d,Cd63,Ccnd1,Lpl,Tfrc,Plscr1,Cbr1,Uap1l1,Nedd9,Slc1a4
8.097e-06	-11.72	regulation of MAPK cascade	biological process	GO:0043408	608	39	20963	630	Vegfa,Bmper,Pdgfrb,Trem2,Cd74,Cnksr3,Adam8,Gdf11,Psap,Egfr,Akt1,Sfrp2,Jun,Cd36,Map2k6,Dusp22,Sorbs3,Dusp15,Ptk2b,Gdf5,Eif2ak2,Phb2,Adrb3,Tnfrsf14,Gadd45g,Cyr61,Pdgfra,Ndrg4,Taok3,Lpar1,Tlr2,Agt,Gadd45b,Epor,Adipoq,Igfbp4,Efna1,Thbs1,Timp2
8.144e-06	-11.72	CARBOXYLIC_ACID_METABOLIC_PROCESS	MSigDB lists	CARBOXYLIC_ACID_METABOLIC_PROCESS	178	20	16079	587	Slc25a10,Acadvl,Aco1,Slc7a5,Cpt1a,Aldh6a1,Pfkfb1,Acox2,Acadm,Plod1,Hadhb,Gnpat,Bckdhb,Cd74,Msra,Agpat2,Hsd3b7,Fads2,Msmo1,Adipor2
8.336e-06	-11.69	cell-matrix adhesion	biological process	GO:0007160	99	13	20963	630	Vcam1,Sned1,Adam8,Epdr1,Sorbs1,Agt,Dlc1,Actn1,Cd63,Thy1,Ptk2b,Itgb2,Whamm
8.519e-06	-11.67	BMI1_DN.V1_UP	MSigDB lists	BMI1_DN.V1_UP	135	17	16079	587	Abca1,Sema3g,Slc1a4,Mmp3,Acta2,Slc2a1,Lhfpl2,Slc7a5,Srpx2,1810011O10Rik,Gdf5,Anxa3,Slc1a5,Dhrs3,Ccnd1,Slc5a6,Fads3
8.532e-06	-11.67	GTGCCTT,MIR-506	MSigDB lists	GTGCCTT,MIR-506	677	48	16079	587	Fmr1,3110043O21Rik,Fam117a,Slc22a5,Tram2,Aes,Eya1,Antxr2,Rnf128,Grsf1,Cyb5a,Trp53inp1,Cnksr3,Slc27a1,Sumf1,Adamts9,Rps6ka1,Mat2a,Acadvl,Crat,Wipf1,Scd1,Sema6d,Dusp15,Cebpa,Fam122b,Ctdsp2,Abca1,Il17rc,Aldh9a1,Rab3d,Vcan,Ctxn1,Dgat2,P4ha2,Rdh10,Pnpla2,Dhcr24,Sertad4,Tfrc,Gbgt1,Amot,Pcdh19,Dlg5,Col4a1,Gys1,Vat1,Itga7
8.542e-06	-11.67	monocarboxylic acid biosynthetic process	biological process	GO:0072330	146	16	20963	630	Scd1,Acss2,Ltc4s,Hacd2,Fads2,Lpl,Cd74,Acadm,Msmo1,Prkag2,Slc1a3,Nr1h3,Fads3,Scd3,Rdh10,Mgst2
8.563e-06	-11.67	cellular response to organonitrogen compound	biological process	GO:0071417	371	28	20963	630	Mmp3,Aplp1,Sox9,Slit2,Xbp1,Adipoq,Mmp2,Slc2a4,Impact,Srebf1,Col1a2,Akt1,Egfr,Sorbs1,Slc25a33,Tlr2,Col4a1,Trem2,Sh2b2,Gpd1,Aqp1,Socs1,Lpin1,Pparg,Slc8a1,Cib2,Pdgfra,Pdxp
8.603e-06	-11.66	GRAESSMANN_APOPTOSIS_BY_SERUM_DEPRIVATION_UP	MSigDB lists	GRAESSMANN_APOPTOSIS_BY_SERUM_DEPRIVATION_UP	523	40	16079	587	Phldb2,Jak3,Hsd11b1,Igfbp4,Fstl1,Eif2ak2,Dlc1,Fam73b,Runx1,Txnip,Cmpk2,Gadd45b,Nedd9,Aqp1,Efnb2,Ogn,Stat2,1810011O10Rik,Socs1,Lrg1,Pdhb,Isg15,Pdgfrb,Osr1,Mfsd1,Tm4sf1,Trp53inp1,Oas2,Tlr2,Tram2,Prss23,Sox4,Adar,Adcy3,Plscr1,Steap4,Rnd3,Mndal,Mmp3,Lgals12
8.609e-06	-11.66	WENG_POR_TARGETS_LIVER_UP	MSigDB lists	WENG_POR_TARGETS_LIVER_UP	39	9	16079	587	Lgals1,Tmem97,Cd36,Lpl,Gadd45b,Msmo1,Antxr2,Scd1,Dhcr24
8.733e-06	-11.65	HALLMARK_MYOGENESIS	MSigDB lists	HALLMARK_MYOGENESIS	194	21	16079	587	Cfd,Cox7a1,Cnn3,Ppp1r3c,Lpin1,Cd36,Klf5,Gadd45b,Sod3,Scd1,Pcx,Itga7,Cdh13,Acsl1,Dtna,Sorbs3,Gaa,Crat,Sorbs1,Apod,Smtn
8.735e-06	-11.65	cellular response to nitrogen compound	biological process	GO:1901699	413	30	20963	630	Pdgfra,Cib2,Slc8a1,Pparg,Lpin1,Socs1,Gpd1,Aqp1,Sh2b2,Trem2,Pdxp,Thbs1,Slc2a4,Mmp2,Adipoq,Xbp1,Slit2,Sox9,Mmp3,Aplp1,Adar,Col4a1,Tlr2,Slc25a33,Sorbs1,Egfr,Akt1,Col1a2,Impact,Srebf1
8.798e-06	-11.64	positive regulation of transport	biological process	GO:0051050	916	52	20963	630	Ccl2,Rab3d,Egfr,Sfrp2,Akt1,Sorbs1,Cd63,Cnksr3,Thy1,Rbpms,Map2k6,Cd36,Xbp1,Rab21,Pkd2,S100a1,Rarres2,Vegfa,Lbp,Trim16,Ffar2,Aacs,Postn,Aqp1,Pdgfrb,Trpv2,Tlr2,Map1lc3b,Lrp1,Nr1h3,Agt,1810011O10Rik,Il1rl1,Abca1,Ncs1,Ctsk,Wipf1,Adipoq,Cd47,Il17rc,Tnfrsf14,Sox4,Jak3,Abcg1,Aoc3,Pemt,Pparg,Fam132a,Runx1,Scp2,Adipor2,Retn
9.067e-06	-11.61	Netrin_module_non-TIMP	interpro domains	IPR018933	17	6	19600	621	Ntn1,Sfrp2,Pcolce2,C4b,Adamtsl5,Pcolce
9.161e-06	-11.6	phosphate-containing compound metabolic process	biological process	GO:0006796	1578	78	20963	630	Pla2g16,Agpat2,Oas2,Adcy3,Gale,Pim3,Enpp3,Wnk4,Uqcrc1,Impdh1,Pip5k1c,Saa3,Idh3a,Rorc,Galk2,Pkmyt1,Akt1,Thy1,Suclg1,Atp1a2,Pemt,Ctdsp2,Gpd1,Scp2,Aatk,Pdgfra,Pfkfb1,Pdhb,Entpd2,Nudt18,Sox9,Ccnd1,Itpk1,Pcyt2,Fabp5,Mknk2,Pla2g12a,Aqp1,Pdgfrb,Lpcat3,Prdx6,Mdh1,Rps6ka1,Adm,Plscr1,Stk24,Eya1,Mapk6,Cox8b,Egfr,Ppa1,Map2k6,Dusp22,Dusp15,Cdkl5,Ptk2b,Fgf7,Jak3,Eif2ak2,Cbr2,Cmpk2,Pdxp,Prkg2,Fdx1,Ndufb8,Taok3,…
9.257e-06	-11.59	BILD_HRAS_ONCOGENIC_SIGNATURE	MSigDB lists	BILD_HRAS_ONCOGENIC_SIGNATURE	226	23	16079	587	Abca1,G0s2,Adam8,Gas1,Klf5,Adamts5,Lhfpl2,Smtn,Socs1,Mid1,Mdh1,Angptl4,Sema4b,Vegfa,Tuba4a,Ier3,Runx1,Fam110c,Map1lc3b,Fosl1,Fam83a,Mtus1,Mmp14
9.307e-06	-11.58	heart morphogenesis	biological process	GO:0003007	235	21	20963	630	Thbs1,Efna1,Dhrs3,Epor,Sox9,Npy1r,Pkd2,Fzd1,Eya1,Jun,Sfrp2,Tpm1,Snai2,Slc8a1,Cyr61,Rbpj,Flrt2,Vegfa,Sox4,Dlc1,Gaa
9.464e-06	-11.57	regulation of cell growth	biological process	GO:0001558	373	28	20963	630	Cdkl5,Ptk2b,Igfbp4,Mmp14,Sema6d,Rab21,Sema3g,Slit2,Slc25a33,Agt,Akt1,Ngf,Sfrp2,Cda,Clstn3,Ntn1,Pparg,Trpv2,Aatk,Hsd3b7,Sema4b,Cyr61,Mndal,Adipor2,Plxna1,Gas1,Cdkn2a,Vegfa
9.575e-06	-11.56	TURASHVILI_BREAST_DUCTAL_CARCINOMA_VS_DUCTAL_NORMAL_DN	MSigDB lists	TURASHVILI_BREAST_DUCTAL_CARCINOMA_VS_DUCTAL_NORMAL_DN	165	19	16079	587	Fam110c,Egfr,Sox9,Pi15,Tm4sf1,Cfd,Trim29,Dlg5,Samd5,Apod,Atp1a2,1810011O10Rik,Mamdc2,Mid1,Adamts5,Rnd3,Rbpms,Acta2,Ptn
9.608e-06	-11.55	protein dimerization activity	molecular function	GO:0046983	1161	62	20551	621	Adipor2,Adrb3,Figf,Mapk6,Ccbl1,Aoc3,Gale,Lgals1,Tpd52,Prkg2,Adh7,Kcnk3,Hmgcl,Ltc4s,Pkd2,Actn1,Itgb2,Srebf1,Fzd1,Cdsn,Thrsp,Nr1h3,Runx1,Gpd1,Adh1,Txlng,Cenpa,Itga7,Hexa,Vegfa,Slit2,Tkt,Cebpa,Tpm1,Mthfd1l,Tfrc,Sumf1,Jun,Masp1,Abcg1,Syn2,Tlr2,Hp,Slc27a1,Cda,Mxi1,Xbp1,Egfr,Zbtb16,Pdgfra,Aldh9a1,Sox4,Myo7a,Scp2,Sult1a1,Adipoq,Suclg1,S100a1,Cib2,Sox9,Dgat2,Cdh13
9.763e-06	-11.54	NAD binding	molecular function	GO:0051287	59	10	20551	621	Idh3g,Adh7,Hsd17b10,Adh1,Gpd1,Mdh1,Idh3a,Me2,Aldh9a1,Hadhb
9.808e-06	-11.53	positive regulation of cholesterol transport	biological process	GO:0032376	18	6	20963	630	Abca1,Abcg1,Scp2,Adipoq,Nr1h3,Lrp1
9.808e-06	-11.53	neutral lipid biosynthetic process	biological process	GO:0046460	18	6	20963	630	Agpat2,Agpat9,Lpl,Dgat2,Dgat1,Lpin1
9.808e-06	-11.53	positive regulation of sterol transport	biological process	GO:0032373	18	6	20963	630	Lrp1,Nr1h3,Adipoq,Scp2,Abca1,Abcg1
9.808e-06	-11.53	acylglycerol biosynthetic process	biological process	GO:0046463	18	6	20963	630	Dgat1,Lpl,Dgat2,Lpin1,Agpat2,Agpat9
9.817e-06	-11.53	regulation of cell-matrix adhesion	biological process	GO:0001952	86	12	20963	630	Cdkn2a,Dlc1,Phldb2,Vegfa,Ptk2b,Thbs1,Ninj1,Apod,Cdh13,Mmp14,Postn,Cd36
1.039e-05	-11.47	JECHLINGER_EPITHELIAL_TO_MESENCHYMAL_TRANSITION_UP	MSigDB lists	JECHLINGER_EPITHELIAL_TO_MESENCHYMAL_TRANSITION_UP	72	12	16079	587	Ifitm3,Pdgfra,Slpi,Cxcl5,Pcolce,Sdc2,Cfh,Dcn,Pdgfrb,Mmp2,Isg15,Gas1
1.05e-05	-11.46	small molecule binding	molecular function	GO:0036094	2443	110	20551	621	P4ha3,Rab3d,Cbr3,Pmvk,Gpd1,Adh1,Cdkl5,Acox1,Acsf2,Ube2l6,Eif2b2,Pcx,Runx1,Tuba4a,Adcy3,Smarca1,Prkg2,Hsd17b10,Adh7,Acox2,Trit1,Stk24,Idh3a,Acadm,Mapk6,Lpar1,Map2k6,Plod1,Hadhb,Rnd3,Cd36,Suclg1,Kif26b,Entpd2,Mdh1,Abca1,Thbs1,Rasl12,Ivd,Igf2r,Pim3,Taok3,Myo7a,Scp2,Sult1a1,Pdgfra,Galk2,Eif2ak2,Grsf1,Aifm2,Oas2,Mknk2,Apod,Rps6ka1,Foxred2,Oplah,Abca8b,Rbpms,Clpx,Rab32,Tkt,Mthfd1l,P4ha2,Atp1a2,Hsd11b1,…
1.062e-05	-11.45	SHETH_LIVER_CANCER_VS_TXNIP_LOSS_PAM4	MSigDB lists	SHETH_LIVER_CANCER_VS_TXNIP_LOSS_PAM4	244	24	16079	587	Tspyl4,Aldh9a1,Pcolce2,Ntn1,Coq3,Abhd15,Acss2,Clec3b,Dcn,Mdh1,Il1rap,Epdr1,Gas1,Ndn,S100a1,Clcn2,Sod3,Aldh6a1,Hagh,Gas2,Acsl1,Clpx,Cyp2f2,Prkag2
1.067e-05	-11.45	membrane	cellular component	GO:0016020	9057	327	20918	633	Oas2,Hadhb,Ctsd,Slc5a6,Slc22a5,Ptk2b,Dysf,Pcdh19,Sdc3,Efnb2,Mrap,Pex10,Fzd1,Pex16,Gaa,Mamdc2,Coq3,Scp2,Gas2,Dram2,Mthfd1l,Ndufa9,Ncs1,Anxa8,Slc1a3,Frs3,Megf10,Hsd17b10,Slc27a1,Scrn1,Klf5,Pdgfrb,Sdc2,Mmp2,Agpat2,Flrt2,Cldn15,Emp3,Entpd2,Rdh10,Cd74,Vcam1,Plscr1,Dhrs7b,Tspan11,Ckap4,Hcar1,Ninj1,Adar,Ms4a4d,Map1lc3b,Tram2,Acox1,Calm1,Hist1h3i,Prkg2,Vcan,Clstn3,Fosl1,Antxr1,Ivd,Suclg1,Scarf2,Jak3,Mc2r…
1.075e-05	-11.44	GROSS_HYPOXIA_VIA_ELK3_ONLY_DN	MSigDB lists	GROSS_HYPOXIA_VIA_ELK3_ONLY_DN	40	9	16079	587	Abcg1,Igfbp4,Trp53inp1,Cldn15,Eif2ak2,Cbx6,S100a4,Mknk2,Cenpa
1.087e-05	-11.43	Pdlim5 (PDZ and LIM domain 5)	protein interactions	56376	5	4	6061	236	Tpm2,Acta2,Actn1,Tpm1
1.119e-05	-11.4	regulation of cell-substrate adhesion	biological process	GO:0010810	166	17	20963	630	Mmp14,Apod,Cd36,Ptk2b,Thbs1,Abi3bp,Phldb2,St6gal1,Cdh13,Cyr61,Ninj1,Postn,Lgals1,Vegfa,Dlc1,Ptn,Cdkn2a
1.137e-05	-11.38	GSE360_L_DONOVANI_VS_B_MALAYI_LOW_DOSE_DC_UP	MSigDB lists	GSE360_L_DONOVANI_VS_B_MALAYI_LOW_DOSE_DC_UP	182	20	16079	587	Adm,Unc5b,Emp3,Filip1l,Isg15,Ier3,Ninj1,Cyb5a,Islr,Tm7sf2,Mmp11,Aco1,Tfrc,Gadd45g,Gadd45b,Rnd3,Adam8,G0s2,Epor,Entpd2
1.152e-05	-11.37	JOHNSTONE_PARVB_TARGETS_3_UP	MSigDB lists	JOHNSTONE_PARVB_TARGETS_3_UP	400	33	16079	587	Psap,Tm7sf2,Gaa,Cmtm3,Vat1,S100a4,Txnip,Mknk2,Pld3,Apol6,Ctsd,Tkt,Lpcat3,Myof,Acadvl,Ifitm3,Gns,Lrp1,Dpp7,Abca1,Acsl1,Scd1,Pla2g16,Peg10,Ccnd1,Sh3bp5,Timp2,Igf2r,Tpp1,Thbs1,Sema4b,Calhm2,Nr1h3
1.153e-05	-11.37	tube morphogenesis	biological process	GO:0035239	377	28	20963	630	Mmp14,Fzd1,Rdh10,Pkd2,Slit2,Sox9,Mthfd1l,Osr1,Adm,Ntn1,Kif26b,Pdpn,Agt,Ctsd,Egfr,Sfrp2,Eya1,Col4a1,Rbpj,Wnk4,Pdgfra,Phb2,Ctsl,Sox4,Vegfa,Dlg5,Dlc1,Efnb2
1.155e-05	-11.37	adiponectin-activated signaling pathway	biological process	GO:0033211	6	4	20963	630	Acsl1,Adipor2,Adipoq,Slc27a1
1.18e-05	-11.35	stearoyl-CoA 9-desaturase activity	molecular function	GO:0004768	6	4	20551	621	Cyb5a,Scd1,Scd3,Fads2
1.203e-05	-11.33	LINDVALL_IMMORTALIZED_BY_TERT_DN	MSigDB lists	LINDVALL_IMMORTALIZED_BY_TERT_DN	73	12	16079	587	Ctsk,Islr,Vcan,Adm,Dpt,Antxr1,Mmp3,Pdpn,Sh3pxd2b,Trpv2,Lhfpl2,Cyr61
1.215e-05	-11.32	nervous system development	biological process	GO:0007399	1912	90	20963	630	Timp2,Efna1,Mthfd1l,Aplp1,Ngf,Cplx2,Agt,Irx3,Tlr2,Lrp1,Slc1a3,Glis2,Ntn1,Vcan,Pparg,Tnfrsf21,Zbtb16,Efnb2,Slc7a5,Zfp521,Ptk2b,Cdkl5,Pcdh19,Fzd1,Tle6,Rab21,Xbp1,Jun,Egfr,Eya1,Ccl2,Col4a1,Sdc2,Adm,Impact,Stk24,Clstn3,Hmga2,Eif2b2,Rbpj,Myo7a,Cdh11,Ndn,Mmp2,Unc5b,Sema6d,Sox9,Epor,Klf15,Arsb,Cxcl5,Lpar1,Ncs1,Ndrg4,Lrfn4,Trnp1,Sema4b,Aatk,Sh2b2,Runx1,Hexa,Plxna1,Serpinf1,Tpp1,Lgals1,Gdf5,Dlc1,Flrt2,Bbs…
1.229e-05	-11.31	VERHAAK_GLIOBLASTOMA_MESENCHYMAL	MSigDB lists	VERHAAK_GLIOBLASTOMA_MESENCHYMAL	214	22	16079	587	P4ha2,Hexa,Mfsd1,Mgst2,Arsj,Rab32,Thbs1,Tlr2,Col1a2,S100a4,Emp3,Ltbp1,Itgb2,Wipf1,Lhfpl2,Cnn2,Pdpn,Acsl1,Stxbp2,Lgals1,Srpx2,Myof
1.234e-05	-11.3	NABA_ECM_GLYCOPROTEINS	MSigDB lists	NABA_ECM_GLYCOPROTEINS	183	20	16079	587	Svep1,Pcolce,Bmper,Dpt,Slit2,Srpx2,Thbs3,Lrg1,Ltbp1,Postn,Cyr61,Adipoq,Sparcl1,Tinagl1,Thbs2,Pcolce2,Thbs1,Ntn1,Sned1,Igfbp4
1.234e-05	-11.3	GSE3982_MAST_CELL_VS_DC_DN	MSigDB lists	GSE3982_MAST_CELL_VS_DC_DN	183	20	16079	587	Sdc2,Slc1a4,Fam198b,Csrp2,Ckap4,Myof,Arsb,Tpd52,Stat2,Mdh1,H2-DMb1,Cyb5a,H2-DMb2,Hsd11b1,Gpt,Gpd1,Cd47,Cd36,Lpar1,Acox1
1.241e-05	-11.3	positive regulation of lipid biosynthetic process	biological process	GO:0046889	74	11	20963	630	Cyr61,Scp2,Dgat2,Abcg1,Srebf1,Pcx,Nr1h3,Akt1,Agt,Sorbs1,Dgat1
1.243e-05	-11.3	ATF2_UP.V1_DN	MSigDB lists	ATF2_UP.V1_DN	168	19	16079	587	Scd1,Pla2g16,Fam198b,Gas1,Pcx,Stxbp2,Cdh13,Pdpn,Svep1,Il1rap,Tpd52,Fgf7,Itgbl1,Vcam1,Rnase4,Serpina3n,Cfh,Sdc3,Abca8b
1.248e-05	-11.29	positive regulation of chemotaxis	biological process	GO:0050921	118	14	20963	630	Cxcl5,Ccl2,Rarres2,Vegfa,Lbp,Lpar1,Cd74,Snai2,Thbs1,Ptk2b,Figf,Slit2,Cdh13,Pdgfrb
1.255e-05	-11.29	response to nutrient levels	biological process	GO:0031667	221	20	20963	630	Xbp1,Angptl4,Impact,Srebf1,Acadm,Rnase4,Akt1,Jun,Higd1a,Map1lc3b,Arsb,Aacs,Pparg,Alad,Pemt,Eif2ak2,Slc2a1,Fstl1,Adrb3,Cdkn2b
1.339e-05	-11.22	GSE29618_PDC_VS_MDC_DAY7_FLU_VACCINE_DN	MSigDB lists	GSE29618_PDC_VS_MDC_DAY7_FLU_VACCINE_DN	184	20	16079	587	Dhrs3,Tuba4a,Ppa1,Tlr2,Vcan,Sap30,Rab32,Emp3,Tst,Clec10a,S100a4,Cnn2,Tuba1a,Rbpj,Itgb2,Fzd1,Adam8,Actn1,Lgals1,Ifitm3
1.344e-05	-11.22	BAELDE_DIABETIC_NEPHROPATHY_DN	MSigDB lists	BAELDE_DIABETIC_NEPHROPATHY_DN	403	33	16079	587	Apod,Ube2l6,G0s2,Plscr1,Prdx6,Postn,Cyr61,Sdc2,Tspyl4,Oas2,Tram2,Cd47,Flrt2,Isg15,Rarres2,Dlg5,Dpysl3,Acadm,Ndn,Gas1,Loxl1,Nedd9,Gulp1,Pex14,Vcan,Adm,Xbp1,Lpl,Bcar3,Dnajb9,Rab21,Scrn1,Vegfa
1.362e-05	-11.2	extracellular matrix component	cellular component	GO:0044420	134	15	20918	633	Col4a1,Loxl1,Runx1,Ntn1,Adamtsl5,Ltbp1,Entpd2,Thbs2,Serpinf1,Vegfa,Timp2,Dcn,Ptn,Col1a2,Slc1a3
1.368e-05	-11.2	negative regulation of growth	biological process	GO:0045926	241	21	20963	630	Sema4b,Aatk,Plac8,Mndal,Adipor2,Pparg,Lbp,Cdkn2a,Gas1,Scd1,Adrb3,Idh3g,Sema6d,Slit2,Cd36,Sema3g,Cda,Ntn1,Sfrp2,Agt,Tlr2
1.422e-05	-11.16	NTR	pfam domains	PF01759	17	6	17202	590	C4b,Pcolce,Adamtsl5,Pcolce2,Sfrp2,Ntn1
1.437e-05	-11.15	regulation of endothelial cell migration	biological process	GO:0010594	104	13	20963	630	Snai2,Thbs1,Efna1,Ptk2b,Anxa3,Slit2,Amot,Agt,Serpinf1,Akt1,Vegfa,Srpx2,Bmper
1.451e-05	-11.14	GSE17721_LPS_VS_PAM3CSK4_24H_BMDM_DN	MSigDB lists	GSE17721_LPS_VS_PAM3CSK4_24H_BMDM_DN	185	20	16079	587	Mat2a,Myo7a,Acadvl,Pdhb,Abcb6,Lgals1,Ctdsp2,Sparcl1,Ypel3,Sdc2,Bscl2,Postn,Gys1,Vsir,Clybl,Rab3d,Dhcr24,Trp53inp1,St6gal1,Rnf128
1.486e-05	-11.12	cell-substrate adherens junction	cellular component	GO:0005924	359	27	20918	633	Csrp2,Cdc42ep1,Egfr,Sorbs3,Fzd1,Mmp14,Flrt2,Cnn3,Dlc1,Cnn2,Pdgfrb,Igf2r,Rab21,Efnb2,Cdh13,Phldb2,Scarf2,Rnd3,Sorbs1,Lrp1,Lims2,Ptk2b,Actn1,Itga7,Thy1,Cib2,Arhgap24
1.533e-05	-11.09	OXIDOREDUCTASE_ACTIVITY_ACTING_ON_CH_OH_GROUP_OF_DONORS	MSigDB lists	OXIDOREDUCTASE_ACTIVITY_ACTING_ON_CH_OH_GROUP_OF_DONORS	63	11	16079	587	Hadhb,Hsd17b10,Cbr1,Adh7,Rdh10,Gpd1,Me2,Mdh1,Cbr3,Idh3g,Impdh1
1.543e-05	-11.08	DELASERNA_MYOD_TARGETS_DN	MSigDB lists	DELASERNA_MYOD_TARGETS_DN	52	10	16079	587	Rbpms,Fzd1,Postn,Cyb5a,Mmp2,Sdc2,Adamts2,Slit2,Ttyh3,Cd47
1.55e-05	-11.07	regulation of leukocyte migration	biological process	GO:0002685	153	16	20963	630	Mtus1,Cxcl5,Ccl2,Tlr2,Adam8,Slit2,Apod,Thbs1,Ptk2b,Vegfa,Lbp,Aoc3,Tnfrsf14,Rarres2,Cd74,Figf
1.566e-05	-11.06	GRAESSMANN_RESPONSE_TO_MC_AND_DOXORUBICIN_UP	MSigDB lists	GRAESSMANN_RESPONSE_TO_MC_AND_DOXORUBICIN_UP	575	42	16079	587	Endog,Ninj1,Trp53inp1,BC022687,Oplah,Rnf128,Calhm2,Rasa4,Higd1a,Lbx2,Sdhaf1,Zfyve21,Tlr2,Lpin1,Tpp1,Efna1,Dpp7,Hagh,Cpt2,Pla2g16,Adam8,Acox2,Gns,Crat,Slc27a1,Impact,Paqr4,Lactb,Tuba4a,Vegfa,Pias3,Dnajb9,Gpd1,Emp3,Dgat2,Ivd,Ndrg4,Cyp2f2,Tinagl1,Efnb2,Pdxp,Islr
1.577e-05	-11.06	phagocytosis	biological process	GO:0006909	90	12	20963	630	Thbs1,Pip5k1c,Anxa3,Cd36,Myo7a,Gulp1,Megf10,Trem2,Cd47,Lrp1,Nr1h3,Abca1
1.596e-05	-11.05	fatty acid biosynthetic process	biological process	GO:0006633	105	13	20963	630	Prkag2,Nr1h3,Fads3,Scd1,Msmo1,Mgst2,Lpl,Cd74,Acss2,Scd3,Ltc4s,Hacd2,Fads2
1.604e-05	-11.04	carnitine metabolic process	biological process	GO:0009437	12	5	20963	630	Cpt1a,Acadm,Slc22a5,Crat,Aldh9a1
1.613e-05	-11.03	Triglyceride Biosynthesis	REACTOME pathways	7098730	64	12	6860	299	Hacd2,Lpin1,Slc25a1,Acsl1,Scd3,Gpd1,Dgat1,Dgat2,Acsf2,Scd1,Agpat2,Agpat9
1.641e-05	-11.02	extracellular matrix binding	molecular function	GO:0050840	50	9	20551	621	Lgals1,Cyr61,Vegfa,Tinagl1,Slit2,Cd248,Dcn,Itga7,Thbs1
1.643e-05	-11.02	LEE_CALORIE_RESTRICTION_MUSCLE_UP	MSigDB lists	LEE_CALORIE_RESTRICTION_MUSCLE_UP	42	9	16079	587	Adipoq,Fabp5,Tkt,Gpd1,Ndn,Atp1a2,Pparg,Cmpk2,Slc1a5
1.677e-05	-11	CHIARADONNA_NEOPLASTIC_TRANSFORMATION_CDC25_DN	MSigDB lists	CHIARADONNA_NEOPLASTIC_TRANSFORMATION_CDC25_DN	142	17	16079	587	Slc1a5,Mgst3,Tmem45a,Plac8,Col4a1,S100a1,Nedd9,Aqp1,Adm,Ndrg4,Emp3,Map1lc3b,Prss23,Rnase4,Clec3b,Igfbp4,Pnpla2
1.688e-05	-10.99	Regulation of lipolysis in adipocytes	KEGG pathways	mmu04923	57	11	7649	316	Akt1,Npy1r,Lipe,Pnpla2,Plin1,Pla2g16,Adrb3,Fabp4,Adcy3,Aqp7,Prkg2
1.713e-05	-10.97	positive regulation of catalytic activity	biological process	GO:0043085	988	54	20963	630	Parm1,Pparg,Pdgfra,Tpm1,Pfkfb1,Cyr61,Acsl1,Fdx1,Gadd45g,Rab3il1,Cdkn2a,Adrb3,Arhgap24,Eif2ak2,Dlc1,Ccnd1,Clpx,Timp2,Thbs1,Efna1,Mmp14,Adipoq,Nr1h3,Gadd45b,Agt,Higd1a,Prkag2,Lpar1,Taok3,Pcolce,Slc27a1,Cd74,Eif2b2,Pdgfrb,C1galt1c1,Pcolce2,Elmod2,Rab3ip,Adcy3,Rasa4,Vegfa,Cdkl5,Ptk2b,Thy1,Pkd2,Arap1,Map2k6,Jun,Akt1,Sfrp2,Egfr,Adam8,Stk24,Plscr1
1.714e-05	-10.97	COULOUARN_TEMPORAL_TGFB1_SIGNATURE_DN	MSigDB lists	COULOUARN_TEMPORAL_TGFB1_SIGNATURE_DN	128	16	16079	587	Dhcr24,Igfbp4,Scp2,Pcyt2,Trp53inp1,Gpt,Gpd1,Msmo1,Dgat2,Cda,Dhcr7,Gadd45b,Ube2l6,Gadd45g,Tm7sf2,Lrp1
1.759e-05	-10.95	SUNG_METASTASIS_STROMA_UP	MSigDB lists	SUNG_METASTASIS_STROMA_UP	101	14	16079	587	Snai2,Scd1,Cnn3,Fabp5,Tkt,Plod1,Rdh10,Ctdsp2,Svep1,Thy1,Vcan,Thbs2,Gaa,Ptgfrn
1.782e-05	-10.94	monocarboxylic acid binding	molecular function	GO:0033293	63	10	20551	621	Lpar1,Igf2r,Dgat1,Scp2,Pcx,Cd36,Acox1,Acox2,Fabp5,Pparg
1.792e-05	-10.93	regulation of cellular ketone metabolic process	biological process	GO:0010565	138	15	20963	630	Acadvl,Dgat2,Pparg,Fam132a,Coq3,Cpt1a,Adipoq,Akt1,Nr1h3,Agt,Prkag2,Dgat1,Srebf1,Acadm,Insig1
1.804e-05	-10.92	generation of precursor metabolites and energy	biological process	GO:0006091	208	19	20963	630	Gys1,Cox8b,Slc1a3,Prkag2,Akt1,Acadm,Ppp1r3c,Idh3g,Gale,Aco1,Suclg1,Gaa,Ndufb8,Mdh1,Pdhb,Acox1,Idh3a,Gpd1,Uqcrc1
1.84e-05	-10.9	GSE15930_STIM_VS_STIM_AND_IFNAB_72H_CD8_T_CELL_UP	MSigDB lists	GSE15930_STIM_VS_STIM_AND_IFNAB_72H_CD8_T_CELL_UP	188	20	16079	587	G0s2,Cnn2,Cyr61,Pemt,Cdh13,Galk2,Adh1,Gaa,Kcnk3,Dpt,N6amt2,Aco1,Hist1h3i,Adrb3,Pcdh7,Pdgfrb,Omd,Cidec,Ntn1,Emp3
1.841e-05	-10.9	KANNAN_TP53_TARGETS_UP	MSigDB lists	KANNAN_TP53_TARGETS_UP	53	10	16079	587	Ninj1,Aplp1,Ctdsp2,Loxl1,Acta2,Ndn,Tst,Smtn,Gale,Vcan
1.847e-05	-10.9	nucleobase-containing small molecule metabolic process	biological process	GO:0055086	408	29	20963	630	Aldh6a1,Cmpk2,Gale,Cbr2,Pemt,Adcy3,Oas2,Atp1a2,Suclg1,Mdh1,Idh3a,Pdhb,Mat2a,Ndufb8,Impdh1,Fdx1,Uqcrc1,Aqp1,Gpd1,Enpp3,Cox8b,Cda,Adm,Nudt18,Entpd2,Ramp2,Tkt,Idh3g,Gda
1.858e-05	-10.89	negative regulation of cell adhesion	biological process	GO:0007162	227	20	20963	630	Cd74,Snai2,Cdh13,Postn,Cdkn2a,Tnfrsf21,Tnfrsf14,Lgals1,Jak3,Dlc1,Vegfa,Mmp2,Thbs1,Dusp22,Mmp14,Apod,Adipoq,Adam8,Vsir,Phldb2
1.861e-05	-10.89	LIEN_BREAST_CARCINOMA_METAPLASTIC	MSigDB lists	LIEN_BREAST_CARCINOMA_METAPLASTIC	33	8	16079	587	Pkd2,Rarres2,Adamts5,Postn,Pdgfra,Thbs2,Sfrp2,Thbs1
1.873e-05	-10.89	GENERATION_OF_PRECURSOR_METABOLITES_AND_ENERGY	MSigDB lists	GENERATION_OF_PRECURSOR_METABOLITES_AND_ENERGY	115	15	16079	587	Loxl1,Adipoq,Cebpa,Plod1,Adh7,Aqp7,Adrb3,Pparg,Crat,Pdhb,Acadvl,Gaa,Aldh9a1,Uqcrc1,Aoc3
1.901e-05	-10.87	cell-substrate junction	cellular component	GO:0030055	364	27	20918	633	Arhgap24,Cib2,Ptk2b,Actn1,Itga7,Thy1,Lims2,Rnd3,Sorbs1,Lrp1,Phldb2,Cdh13,Scarf2,Efnb2,Igf2r,Rab21,Cnn2,Dlc1,Pdgfrb,Fzd1,Mmp14,Flrt2,Cnn3,Egfr,Sorbs3,Csrp2,Cdc42ep1
1.973e-05	-10.83	MONOCARBOXYLIC_ACID_METABOLIC_PROCESS	MSigDB lists	MONOCARBOXYLIC_ACID_METABOLIC_PROCESS	89	13	16079	587	Msmo1,Acox2,Pfkfb1,Acadm,Hadhb,Adipor2,Gnpat,Cd74,Hsd3b7,Fads2,Slc25a10,Acadvl,Cpt1a
2.056e-05	-10.79	protein homodimerization activity	molecular function	GO:0042803	747	44	20551	621	Adrb3,Figf,Ccbl1,Aoc3,Gale,Tpd52,Lgals1,Prkg2,Kcnk3,Adh7,Hmgcl,Actn1,Pkd2,Fzd1,Cdsn,Thrsp,Runx1,Gpd1,Adh1,Vegfa,Tkt,Slit2,Cebpa,Tpm1,Tfrc,Mthfd1l,Sumf1,Masp1,Jun,Abcg1,Hp,Slc27a1,Cda,Zbtb16,Pdgfra,Aldh9a1,Myo7a,Scp2,Sult1a1,Adipoq,S100a1,Dgat2,Cib2,Cdh13
2.065e-05	-10.79	GROSS_HYPOXIA_VIA_ELK3_DN	MSigDB lists	GROSS_HYPOXIA_VIA_ELK3_DN	159	18	16079	587	Oas2,Adm,Slpi,Prkg2,Xbp1,Pim3,Higd1a,Tm4sf1,Vegfa,Adipor2,Cxcl5,1810011O10Rik,Slc2a1,Rbpj,Cyr61,Nedd9,Mndal,Aldh1l2
2.099e-05	-10.77	regulation of cellular metabolic process	biological process	GO:0031323	5119	199	20963	630	Tlr2,Prkag2,Sh3bp5,Nr1h3,Agt,Irx3,Cdk4,Me2,Taok3,Slc27a1,Osr1,Igfbp4,Clpx,Timp2,Cidec,Mmp3,Mmp14,Stat2,Fgf7,Actn1,Jak3,Phb2,Pex14,Pparg,Vcan,Mxi1,Aes,Serpinb8,Gadd45g,Cdh13,Eya1,Adam8,Dgat1,Slc25a33,Acadm,Rps6ka1,Stk24,Pi15,Ptk2b,Rnf128,Xbp1,Dusp22,Fzd1,Hp,S100a1,Ndn,Mknk2,Srpx2,Bmper,Itgb2,Ubqln2,Rasl11a,Eif2b2,Glis1,Tle2,Higd1a,1810011O10Rik,Serpina3n,Ctsk,Ccnd1,Hmgb3,Thrsp,Cpt1a,Sox9,Adipoq,Pn…
2.105e-05	-10.77	FRASOR_RESPONSE_TO_ESTRADIOL_DN	MSigDB lists	FRASOR_RESPONSE_TO_ESTRADIOL_DN	77	12	16079	587	Slit2,Anxa3,Gns,Cbx6,Lhfpl2,Rnd3,Ier3,Tm4sf1,Ppp1r3c,Epor,Abcg1,Efna1
2.107e-05	-10.77	positive regulation of protein serine/threonine kinase activity	biological process	GO:0071902	248	21	20963	630	Vegfa,Cd74,Acsl1,Gadd45g,Pdgfrb,Higd1a,Agt,Akt1,Egfr,Gadd45b,Adam8,Lpar1,Slc27a1,Taok3,Ccnd1,Ptk2b,Thbs1,Efna1,Pkd2,Adipoq,Map2k6
2.215e-05	-10.72	LU_AGING_BRAIN_UP	MSigDB lists	LU_AGING_BRAIN_UP	255	24	16079	587	Anxa3,Amot,Apod,Heph,Dpysl3,Myof,Ltbp1,Prdx6,Abcg1,Mndal,Sdc2,Vat1,Aldh9a1,Lpin1,Vcan,Txnip,Eya1,Agt,Tst,Hp,Vegfa,Scp2,Tm4sf1,Dhrs3
2.297e-05	-10.68	KAAB_HEART_ATRIUM_VS_VENTRICLE_UP	MSigDB lists	KAAB_HEART_ATRIUM_VS_VENTRICLE_UP	239	23	16079	587	Islr,Dpt,Kcnk3,Cd63,Dpysl3,Serpinb8,Sod3,Acta2,Gas1,Actn1,Vat1,Gnb5,Unc5b,Adm,Vcan,Cd47,Prss23,Parm1,Rarres2,Flrt2,Cib2,Cfh,Il1rl1
2.315e-05	-10.67	regulation of nervous system development	biological process	GO:0051960	851	48	20963	630	Ntn1,Ndrg4,Lpar1,Ncs1,Tlr2,Cxcl5,Arsb,Lrp1,Ngf,Irx3,Sox9,Epor,Sema6d,Efna1,Timp2,Gdf5,Flrt2,Lgals1,Tnfrsf21,Thbs2,Serpinf1,Plxna1,Sema4b,Aatk,Pparg,Clstn3,Impact,Stk24,Eya1,Sdc2,Akt1,Sfrp2,Gdf11,Tle6,Slit2,Sema3g,Rab21,Fzd1,Dpysl3,Thy1,Ptk2b,Cdkl5,Srpx2,Vegfa,Ptn,Rbpj,Trpv2,Hmga2
2.386e-05	-10.64	MODULE_72	MSigDB lists	MODULE_72	290	26	16079	587	Sox9,Pkmyt1,Tram2,Col1a2,Tspyl4,Pdgfrb,Pcyt2,Adipor2,Clec3b,Igfbp4,Scp2,Msmo1,Abhd2,Cfd,Tfrc,Slc7a5,Trim16,Pcolce,Hagh,Mapk6,Dlk1,Pla2g16,Ptn,Smarca1,Sod3,Peg10
2.416e-05	-10.63	negative regulation of epithelial cell proliferation	biological process	GO:0050680	125	14	20963	630	Efnb2,Gdf5,Lims2,Phb2,Ctsl,Cdkn2b,Gas1,Sfrp2,Serpinf1,Cdkn2a,Ptn,Sox9,Thbs1,Snai2
2.447e-05	-10.62	TSENG_ADIPOGENIC_POTENTIAL_DN	MSigDB lists	TSENG_ADIPOGENIC_POTENTIAL_DN	44	9	16079	587	Snai2,Gas2,Ramp2,Sparcl1,Cmbl,Sfrp2,Aoc3,Lpar1,Fabp4
2.455e-05	-10.61	Fatty acid degradation	KEGG pathways	ko00071	49	10	7649	316	Acox1,Acadvl,Cpt1a,Adh7,Cpt2,Hadhb,Adh1,Acadm,Aldh9a1,Acsl1
2.455e-05	-10.61	Malaria	KEGG pathways	ko05144	49	10	7649	316	Itgb2,Thbs3,Lrp1,Cd36,Thbs1,Ccl2,Vcam1,Thbs2,Tlr2,Sdc2
2.455e-05	-10.61	Fatty acid degradation	KEGG pathways	mmu00071	49	10	7649	316	Hadhb,Cpt2,Adh7,Cpt1a,Acadvl,Acox1,Acsl1,Aldh9a1,Acadm,Adh1
2.455e-05	-10.61	Malaria	KEGG pathways	mmu05144	49	10	7649	316	Itgb2,Lrp1,Thbs3,Cd36,Thbs1,Ccl2,Vcam1,Thbs2,Tlr2,Sdc2
2.46e-05	-10.61	mouse chr10	chromosome location	mouse chr10	282	21	24192	644	Dctn2,Itga7,Dcn,Cfd,Ap3d1,Itgb2,Aes,Rab3ip,Stat2,Marcks,Psap,Gadd45b,Mmp11,Sumo3,Unc5b,Hmga2,Cnpy2,Ctdsp2,Ppa1,Cd63,Tspyl4
2.465e-05	-10.61	regulation of lipid transport	biological process	GO:0032368	94	12	20963	630	Thbs1,Runx1,Map2k6,Scp2,Adipoq,Retn,Dgat1,Lrp1,Nr1h3,Akt1,Abcg1,Abca1
2.471e-05	-10.61	cellular component organization or biogenesis	biological process	GO:0071840	4524	179	20963	630	Tmem120b,Myof,Col1a2,Akt1,Smarca1,Rab32,Adar,Slit2,Sema3g,E430025E21Rik,Sp100,Bscl2,Endog,Sdhaf1,Dlg5,Vegfa,Lims2,Gas1,Tuba4a,Pim3,Rab3ip,Trpv2,Postn,Hist1h4d,Radil,Hmgcl,Nedd9,Pdpn,Sema6d,Aifm2,Cpt1a,Sox9,Adipoq,Pnpla2,Hmgb3,Mmp2,Unc5b,Alad,Pex16,Bbs7,Flrt2,Hmgn5,Amot,Emp3,Cyr61,Sh2b2,Plxna1,Snai2,Acadm,Nup107,Atg101,Slc25a33,Eya1,Col4a1,Adam8,Sdc2,Dgat1,Dynlt3,Cnn2,Rab21,Ptk2b,Noct,Tuba1a,Ndn,U…
2.546e-05	-10.58	Extracellular matrix organization	REACTOME pathways	7098884	248	26	6860	299	Itga7,Ctsl,Col4a1,Thbs1,Itgb2,Mmp14,Pcolce2,Mmp11,Loxl1,Adam8,Ctsk,Adamts2,Cd47,Adamts5,Timp2,Gdf5,Ltbp1,Col1a2,Sdc2,Plod1,Vcan,Vcam1,Mmp2,Ctsd,Pcolce,Dcn
2.568e-05	-10.57	multicellular organismal metabolic process	biological process	GO:0044236	53	9	20963	630	Mmp11,Mmp14,Mmp3,Tram2,Ctsk,Pparg,Mmp2,Adamts2,Adrb3
2.569e-05	-10.57	lytic vacuole	cellular component	GO:0000323	434	30	20918	633	3110043O21Rik,Sgsh,Psap,Dpp7,Prdx6,Igf2r,Gns,Naaa,Tpp1,Pdgfrb,Tmem97,Arsb,Ifitm3,Man2b2,Adam8,Gaa,Epdr1,Cd74,H2-DMb2,Myo7a,Ctsl,Hexa,Dram2,H2-DMb1,Stxbp2,Cd63,Ctsd,Ctsk,Ap3d1,Lrp1
2.569e-05	-10.57	lysosome	cellular component	GO:0005764	434	30	20918	633	Cd74,Epdr1,Gaa,Adam8,Man2b2,Ifitm3,Arsb,Pdgfrb,Tmem97,Tpp1,Naaa,Gns,Prdx6,Igf2r,Dpp7,3110043O21Rik,Sgsh,Psap,Lrp1,Ap3d1,Ctsk,Ctsd,Cd63,Stxbp2,H2-DMb1,Hexa,Dram2,Ctsl,Myo7a,H2-DMb2
2.593e-05	-10.56	gland development	biological process	GO:0048732	373	27	20963	630	Jun,Psap,Egfr,Ntn1,Rps6ka1,Acadm,Ccnd1,Mmp2,Xbp1,Sox9,Clcn2,Slit2,Igf2r,Pkd2,Hp,Scd1,Cebpa,Fgf7,Vegfa,Phb2,Pdgfra,Hmga2,Aacs,Plxna1,Runx1,Pdgfrb,Rbpj
2.6e-05	-10.56	regulation of cell projection organization	biological process	GO:0031344	571	36	20963	630	Sema6d,Epor,Efna1,Ncs1,Lpar1,Ndrg4,Ntn1,Ngf,Arsb,Cxcl5,Lrp1,Aatk,Sema4b,Plxna1,Lgals1,Arhgap24,Cdc42ep1,Serpinf1,Arap1,Rab21,Sema3g,Slit2,Ptk2b,Cdkl5,Thy1,Dpysl3,Stk24,Akt1,Sdc2,Fam110c,Trpv2,Rbpj,Aqp1,Vegfa,Klf5,Ptn
2.63e-05	-10.55	fatty acid binding	molecular function	GO:0005504	41	8	20551	621	Lpar1,Scp2,Dgat1,Cd36,Acox2,Fabp5,Pparg,Acox1
2.698e-05	-10.52	positive regulation of biosynthetic process	biological process	GO:0009891	1735	82	20963	630	Lpin1,Hmga2,Anxa3,Itgb2,Rasl11a,Pdgfrb,Rbpj,Ndn,Lbp,Ptk2b,Xbp1,Map2k6,Fzd1,Pkd2,Dgat1,Ccl2,Adam8,Eya1,Egfr,Jun,Rps6ka1,Plscr1,Adm,Impact,Cnpy2,Pparg,Dgat2,Cdh13,Zbtb16,Cebpa,Fgf7,Eif2ak2,Phb2,Trp53inp1,Abcg1,Jak3,Osr1,Timp2,Ramp2,Mrap,Tlr2,Cdk4,Agt,Ngf,Nr1h3,Glis2,Abca1,Trim16,Sox12,Klf5,Rgmb,Vegfa,Pcx,Adcy3,Ostn,Pbx3,Fmr1,Rorc,Sorbs1,Smarca1,Akt1,Sfrp2,Pdgfra,Parm1,Fosl1,Scp2,Plac8,Mc5r,Runx1,Me…
2.698e-05	-10.52	regulation of neuron differentiation	biological process	GO:0045664	618	38	20963	630	Sdc2,Eya1,Gdf11,Akt1,Stk24,Impact,Dpysl3,Thy1,Cdkl5,Ptk2b,Rab21,Sema3g,Tle6,Slit2,Ptn,Vegfa,Trpv2,Rbpj,Arsb,Lrp1,Cxcl5,Irx3,Ngf,Ntn1,Ndrg4,Ncs1,Lpar1,Efna1,Timp2,Epor,Sox9,Sema6d,Serpinf1,Gdf5,Lgals1,Plxna1,Aatk,Sema4b
2.702e-05	-10.52	VEGF-activated platelet-derived growth factor receptor signaling pathway	biological process	GO:0038086	3	3	20963	630	Pdgfra,Pdgfrb,Vegfa
2.702e-05	-10.52	positive regulation of cell proliferation by VEGF-activated platelet derived growth factor receptor signaling pathway	biological process	GO:0038091	3	3	20963	630	Vegfa,Pdgfrb,Pdgfra
2.711e-05	-10.52	regulation of cyclic nucleotide metabolic process	biological process	GO:0030799	160	16	20963	630	Aplp1,Mrap,Pkd2,Thbs1,Ostn,Timp2,Ramp2,Ptk2b,Abca1,Lpar1,Adm,Mc5r,Vegfa,Mc2r,Adcy3,Adrb3
2.758e-05	-10.5	dense core granule membrane	cellular component	GO:0032127	3	3	20918	633	Adam8,Aqp1,Actn1
2.909e-05	-10.44	GSE9650_GP33_VS_GP276_LCMV_SPECIFIC_EXHAUSTED_CD8_TCELL_UP	MSigDB lists	GSE9650_GP33_VS_GP276_LCMV_SPECIFIC_EXHAUSTED_CD8_TCELL_UP	194	20	16079	587	Ctsk,Acadvl,Dpt,Sfrp2,Anxa3,Ogn,Cmbl,Cyp2f2,Dpp7,Klf5,Aes,Pdgfra,Hspa4l,Hsd3b7,Fstl1,Cfh,Rorc,Phldb2,P4ha2,Cplx2
2.955e-05	-10.43	epithelial tube morphogenesis	biological process	GO:0060562	334	25	20963	630	Dlc1,Dlg5,Efnb2,Vegfa,Sox4,Ctsl,Phb2,Wnk4,Rbpj,Eya1,Col4a1,Sfrp2,Agt,Ctsd,Ntn1,Kif26b,Adm,Osr1,Mthfd1l,Slit2,Sox9,Rdh10,Pkd2,Fzd1,Mmp14
2.958e-05	-10.43	CELL_MATRIX_ADHESION	MSigDB lists	CELL_MATRIX_ADHESION	35	8	16079	587	Thbs3,Sorbs1,Thy1,Cdh13,Pkd2,Itga7,Actn1,Cdkn2a
2.961e-05	-10.43	KEGG_VALINE_LEUCINE_AND_ISOLEUCINE_DEGRADATION	MSigDB lists	KEGG_VALINE_LEUCINE_AND_ISOLEUCINE_DEGRADATION	45	9	16079	587	Ivd,Aldh9a1,Hmgcl,Bckdhb,Hsd17b10,Bcat2,Hadhb,Acadm,Aldh6a1
3.003e-05	-10.41	lipid storage	biological process	GO:0019915	31	7	20963	630	Dgat1,Ffar2,Bscl2,Dgat2,Cd36,Pnpla2,Hexa
3.003e-05	-10.41	negative regulation of cell-matrix adhesion	biological process	GO:0001953	31	7	20963	630	Dlc1,Postn,Phldb2,Apod,Mmp14,Thbs1,Cdkn2a
3.045e-05	-10.4	regulation of plasma lipoprotein particle levels	biological process	GO:0097006	42	8	20963	630	Lpl,Dgat2,Cd36,Adipoq,Lpcat3,Dgat1,Abca1,Abcg1
3.053e-05	-10.4	regulation of axon extension	biological process	GO:0030516	96	12	20963	630	Ngf,Vegfa,Ntn1,Cdkl5,Slit2,Rab21,Plxna1,Sema3g,Sema6d,Sema4b,Aatk,Trpv2
3.066e-05	-10.39	KAN_RESPONSE_TO_ARSENIC_TRIOXIDE	MSigDB lists	KAN_RESPONSE_TO_ARSENIC_TRIOXIDE	106	14	16079	587	Vat1,Efnb2,Jun,Ptn,Scd1,Map1lc3b,Dpysl3,Fabp4,Insig1,Pdgfra,Adm,Vcan,Thbs1,Trim16
3.255e-05	-10.33	negative regulation of response to stimulus	biological process	GO:0048585	1241	63	20963	630	Mmp14,Mmp3,Sema6d,Epor,Adipoq,Sox9,Unc5b,Timp2,Ccnd1,Thbs1,Adh7,Il1rl1,Ndrg4,Dlk1,1810011O10Rik,Taok3,Glis2,St6gal1,Agt,Higd1a,Peg10,Nr1h3,Lrp1,Tle2,Aes,Sema4b,Retn,Socs1,Fam132a,Snai2,Pdgfra,Pparg,Phb2,Jak3,Arhgap24,Dlc1,Serpinf1,Adar,Apod,Hp,Fzd1,Dusp22,Xbp1,Sema3g,Slit2,Dhrs3,Thy1,Cnksr3,Vsir,Adm,Phldb2,Psap,Sfrp2,Akt1,Eya1,Hmga2,Cd74,Bmper,Rasa4,Vegfa,Ier3,Gas1,Pim3
3.317e-05	-10.31	regulation of cell activation	biological process	GO:0050865	443	30	20963	630	Mmp14,Dusp22,Cd47,Xbp1,Hmgb3,Thy1,Thbs1,Plscr1,Vsir,Il1rl1,Rps6ka1,Pdpn,Nr1h3,Dgat1,Vcam1,Rorc,Ap3d1,Ccl2,Adam8,Pdgfra,Cd74,Lbp,Lgals1,Jak3,Efnb2,Cdkn2a,Zbtb16,Tnfrsf21,Stxbp2,Tnfrsf14
3.412e-05	-10.29	REACTOME_PPARA_ACTIVATES_GENE_EXPRESSION	MSigDB lists	REACTOME_PPARA_ACTIVATES_GENE_EXPRESSION	107	14	16079	587	Acadm,G0s2,Cpt2,Tnfrsf21,Acsl1,Abca1,Srebf1,Acox1,Angptl4,Slc27a1,Pparg,Cpt1a,Agt,Cd36
3.53e-05	-10.25	mouse chr8	chromosome location	mouse chr8	289	21	24192	644	Mmp2,Cdh13,Irx3,Mt2,Cdh11,Ctxn1,Dlc1,Mef2b,Retn,Lpl,Col4a1,Hp,Adrb3,Slc7a5,Agt,Npy1r,Gnpat,Stxbp2,Jak3,Sap30,Efnb2
3.557e-05	-10.24	collagen catabolic process	biological process	GO:0030574	22	6	20963	630	Mmp2,Ctsk,Mmp3,Mmp14,Adamts2,Mmp11
3.575e-05	-10.24	OXIDOREDUCTASE_ACTIVITY_GO_0016616	MSigDB lists	OXIDOREDUCTASE_ACTIVITY_GO_0016616	57	10	16079	587	Hadhb,Hsd17b10,Adh7,Cbr1,Rdh10,Gpd1,Me2,Cbr3,Idh3g,Impdh1
3.589e-05	-10.23	GDHRDH	prints domains	PR00081	56	9	5904	177	Cbr3,Dhrs13,Dhrs3,Dhrs7b,Cbr1,Cbr2,Hsd17b10,Hsd11b1,Rdh10
3.629e-05	-10.22	GROSS_HYPOXIA_VIA_ELK3_UP	MSigDB lists	GROSS_HYPOXIA_VIA_ELK3_UP	197	20	16079	587	Plxna1,Aacs,Cpt1a,Tfrc,Cbx6,Mat2a,Amot,Scd1,Cpt2,Dpp7,Ramp2,Abcg1,Txnip,Ccnd1,Cenpa,Mknk2,Timp2,Phldb2,Trp53inp1,Pias3
3.643e-05	-10.22	adherens junction organization	biological process	GO:0034332	43	8	20963	630	Actn1,Dlc1,Dlg5,Sorbs1,Whamm,Thy1,Ptk2b,Ramp2
3.643e-05	-10.22	sprouting angiogenesis	biological process	GO:0002040	43	8	20963	630	Cdh13,Slit2,Ramp2,Ptk2b,Thbs1,Bmper,Efnb2,Vegfa
3.682e-05	-10.21	CELL_SUBSTRATE_ADHESION	MSigDB lists	CELL_SUBSTRATE_ADHESION	36	8	16079	587	Actn1,Itga7,Pkd2,Cdh13,Cdkn2a,Sorbs1,Thbs3,Thy1
3.682e-05	-10.21	HALLMARK_ANGIOGENESIS	MSigDB lists	HALLMARK_ANGIOGENESIS	36	8	16079	587	Postn,Tnfrsf21,Vegfa,Fstl1,Vcan,Cxcl5,S100a4,Lpl
3.682e-05	-10.21	CUI_TCF21_TARGETS_UP	MSigDB lists	CUI_TCF21_TARGETS_UP	36	8	16079	587	Lhfpl2,Ptn,Cfh,Dcn,Vcan,Islr,Serpinf1,Lbp
3.682e-05	-10.21	HAN_JNK_SINGALING_DN	MSigDB lists	HAN_JNK_SINGALING_DN	36	8	16079	587	Lbp,Cd74,Ogn,Cyp2f2,Igfbp4,Abca1,Hsd11b1,Sod3
3.698e-05	-10.21	ESC_J1_UP_EARLY.V1_UP	MSigDB lists	ESC_J1_UP_EARLY.V1_UP	166	18	16079	587	Gadd45b,Dpp7,Pdpn,Abcg1,Dram2,Tle6,Gadd45g,Nr1h3,P4ha2,Gpt,Rab3il1,Pdgfrb,Adm,Fosl1,Zbtb16,Cd47,Naaa,Vsir
3.724e-05	-10.2	REACTOME_TRANSCRIPTIONAL_REGULATION_OF_WHITE_ADIPOCYTE_DIFFERENTIATION	MSigDB lists	REACTOME_TRANSCRIPTIONAL_REGULATION_OF_WHITE_ADIPOCYTE_DIFFERENTIATION	69	11	16079	587	Plin1,Klf5,Slc2a4,Adipoq,Srebf1,Angptl4,Lpl,Pparg,Cdk4,Cd36,Fabp4
3.779e-05	-10.18	cytosol	cellular component	GO:0005829	1526	74	20918	633	Slc2a1,Plscr1,Gpd1,Sorbs1,Map1lc3b,Lipe,Alad,Lpar1,Pdxp,Txlng,Akt1,Kcnk3,Fosl1,Pfkfb1,Jak3,Cdk4,Myo7a,Ndn,Serpinb8,Sult1a1,Dpysl3,Fam96b,Pmvk,Pparg,Fabp4,Prdx6,Pkd2,Cidec,Slc2a4,Aldh9a1,Aqp11,Thrsp,Zbtb16,Rab3ip,Gnb5,Slc8a1,Stxbp2,Mat2a,Cda,Pnpla2,Rasa4,Aifm2,Aco1,Hspa4l,Gda,Npy1r,Ptk2b,Trp53inp1,Apod,Endog,Dpp7,Cbr3,Pdgfra,Plin1,Xbp1,Ncs1,Cib2,Dhcr24,Anxa8,Scp2,Ngfrap1,Cmpk2,Thy1,Adm,Tle6,Dlc1,I…
3.785e-05	-10.18	regulation of response to wounding	biological process	GO:1903034	360	26	20963	630	Fabp4,Thbs1,Apod,Il17rc,Cd47,Adipoq,Cd36,Slit2,Agt,Pdpn,Egfr,Nr1h3,Adam8,Tlr2,Stk24,Il1rl1,Phldb2,Pdgfra,Ffar2,Fam132a,Pparg,Serpinf1,Ier3,Cfh,Lbp,Aoc3
3.833e-05	-10.17	regulation of intracellular signal transduction	biological process	GO:1902531	1326	66	20963	630	Cxcl5,Il1rl1,Lpar1,1810011O10Rik,S100a4,Ndrg4,Unc5b,Thbs1,Epor,Adipoq,Sox9,Amot,Cdkn2a,Adrb3,Tnfrsf14,Lgals1,Gdf5,Dlc1,Socs1,Pdgfra,Fam132a,Snai2,Cyr61,Sh2b2,Gdf11,Akt1,Sfrp2,Psap,Cnksr3,Sorbs3,Cd36,Slit2,Rasa4,Vegfa,Trem2,Agt,Gadd45b,Tlr2,Abca1,Taok3,Timp2,Igfbp4,Efna1,Mmp3,Agpat9,Eif2ak2,Phb2,Arhgap24,Gadd45g,Cdh13,Jun,Egfr,Adam8,Fam110c,Plscr1,Ptk2b,Dusp15,Dusp22,Pkd2,Xbp1,Map2k6,Bmper,Hmga2,C…
3.856e-05	-10.16	positive regulation of cholesterol efflux	biological process	GO:0010875	14	5	20963	630	Lrp1,Nr1h3,Adipoq,Abca1,Abcg1
3.856e-05	-10.16	amino-acid betaine metabolic process	biological process	GO:0006577	14	5	20963	630	Cpt1a,Acadm,Slc22a5,Aldh9a1,Crat
3.903e-05	-10.15	GSE29618_MONOCYTE_VS_MDC_DAY7_FLU_VACCINE_UP	MSigDB lists	GSE29618_MONOCYTE_VS_MDC_DAY7_FLU_VACCINE_UP	198	20	16079	587	Steap4,G0s2,Fam198b,Lhfpl2,Acsl1,Psap,Gns,Ckap4,Cd63,Ier3,Ctsd,Mxi1,Tkt,Ninj1,Dysf,Igf2r,Vcan,Cda,Cd36,Naaa
3.957e-05	-10.14	CoA-ligase activity	molecular function	GO:0016405	14	5	20551	621	Acsf2,Acss2,Suclg1,Slc27a1,Slc27a4
4.027e-05	-10.12	FARMER_BREAST_CANCER_APOCRINE_VS_LUMINAL	MSigDB lists	FARMER_BREAST_CANCER_APOCRINE_VS_LUMINAL	299	26	16079	587	Gale,Map2k6,Apod,Pla2g16,Scd1,Acadm,Acsl1,Adm,Slpi,Thbs1,Mtus1,Eif2ak2,Npy1r,Dhcr7,Mknk2,Lbp,Naaa,Egfr,Pcdh7,Abhd2,Msmo1,Tuba4a,Igfbp4,Vegfa,Cyb5a,Dhcr24
4.148e-05	-10.09	CAIRO_LIVER_DEVELOPMENT_DN	MSigDB lists	CAIRO_LIVER_DEVELOPMENT_DN	215	21	16079	587	Abca8b,Tst,Agt,Lbp,St6gal1,Dhcr24,Slc2a4,Hp,Gcat,Pcyt2,Cfh,Lrp1,Psap,Plac8,Serpinf1,Acadm,Hagh,Acsl1,Aqp1,Cyp2f2,Clpx
4.153e-05	-10.09	GSE3982_DC_VS_TH2_UP	MSigDB lists	GSE3982_DC_VS_TH2_UP	183	19	16079	587	Plxna1,Psap,Dusp22,Fam198b,Acox2,Prdx6,Fth1,Tpp1,Tlr2,Adm,Slc22a5,Cd36,Clec10a,Map1lc3b,Gpd1,Hsd11b1,Tnfrsf21,Parm1,Rorc
4.204e-05	-10.08	liver development	biological process	GO:0001889	84	11	20963	630	Sox9,Runx1,Xbp1,Hp,Pkd2,Igf2r,Aacs,Acadm,Rps6ka1,Cebpa,Jun
4.204e-05	-10.08	alcohol biosynthetic process	biological process	GO:0046165	84	11	20963	630	Scp2,Slc27a1,Fgf7,Insig1,Msmo1,Pemt,Pmvk,Tm7sf2,Dhcr7,Dhcr24,Fabp5
4.206e-05	-10.08	LIU_VAV3_PROSTATE_CARCINOGENESIS_UP	MSigDB lists	LIU_VAV3_PROSTATE_CARCINOGENESIS_UP	109	14	16079	587	Cd36,Ctsk,Fabp4,Timp2,Apod,Pparg,Tlr2,Cd74,Ltc4s,Cfh,Adipoq,Pla2g16,Itgb2,Serpina3n
4.227e-05	-10.07	BOCHKIS_FOXA2_TARGETS	MSigDB lists	BOCHKIS_FOXA2_TARGETS	408	32	16079	587	Slc25a10,Ube2l6,Lrp1,Dram2,Efna1,Abca1,Acsl1,Hagh,Prdx6,Pemt,Cd47,Pparg,Akt1,Dhcr7,Klf15,Gcat,Cyb5a,Isg15,Insig1,Lrg1,Aacs,Stat2,Gys1,Aldh6a1,Gas1,Tst,Afmid,Retn,Omd,Igfbp4,Pnpla2,Gpt
4.238e-05	-10.07	sulfur compound metabolic process	biological process	GO:0006790	260	21	20963	630	Dcn,Pmvk,Dgat1,Gsto2,Hmgcl,Sult1a1,Oplah,Mgst2,Sgsh,Hagh,Pemt,Suclg1,Omd,Ogn,Mamdc2,Pdhb,Mat2a,Dgat2,Isca2,Scp2,Acss2
4.247e-05	-10.07	positive regulation of leukocyte migration	biological process	GO:0002687	115	13	20963	630	Thbs1,Cd74,Figf,Ptk2b,Tlr2,Tnfrsf14,Ccl2,Adam8,Cxcl5,Rarres2,Vegfa,Aoc3,Lbp
4.25e-05	-10.07	regulation of biological process	biological process	GO:0050789	10482	364	20963	630	Pfkfb1,Acsl1,Arrdc2,Cyr61,Plxna1,Sh2b2,Adrb3,Mc2r,Adamts9,Flrt2,Bbs7,Insig1,Hmgb3,Serpina3n,Aifm2,Pnpla2,Cpt1a,Sox9,Higd1a,Nedd9,Tle2,1810011O10Rik,Slc25a24,Trpv2,Postn,Sap30,Pim3,Rab3ip,Elmod2,Mcts2,Gnb5,Endog,Rgmb,Agpat2,Sp100,Cfd,Bscl2,Coq3,Adar,Rab32,Cd36,Sema3g,Slit2,Smarca1,Pkmyt1,Akt1,Rorc,Myof,Col1a2,Vcan,Figf,Tpm1,Slc8a1,Cdh13,Gadd45g,Pdxp,Actn1,Cdc42ep1,Cidec,Osr1,Agpat9,Mmp3,Megf10,Mmp…
4.389e-05	-10.03	CAIRO_HEPATOBLASTOMA_DN	MSigDB lists	CAIRO_HEPATOBLASTOMA_DN	249	23	16079	587	Hagh,Acsl1,Adh1,Pfkfb1,Pla2g16,Acadm,Cpt2,Pemt,Rnd3,Serpinb8,Gadd45g,Insig1,Angptl4,Il1rap,Hp,Scp2,Endog,Gpd1,Abhd2,Cda,Agpat2,Slpi,Adm
4.456e-05	-10.02	cellular lipid catabolic process	biological process	GO:0044242	132	14	20963	630	Slc27a4,Ivd,Acox2,Acadm,Acadvl,Acox1,Lpin1,Prdx6,Lipe,Lpl,Hadhb,Pnpla2,Adipoq,Hexa
4.549e-05	-10	PID_FRA_PATHWAY	MSigDB lists	PID_FRA_PATHWAY	37	8	16079	587	Txlng,Ccnd1,Col1a2,Fosl1,Dcn,Mmp2,Cdkn2a,Jun
4.554e-05	-10	ZWANG_CLASS_1_TRANSIENTLY_INDUCED_BY_EGF	MSigDB lists	ZWANG_CLASS_1_TRANSIENTLY_INDUCED_BY_EGF	447	34	16079	587	Slpi,Pim3,Bcar3,Abhd2,Vegfa,Rgmb,Jun,Gadd45b,Col4a1,Nedd9,Ptk2b,Efnb2,Prkag2,Rnf217,Fosl1,Tlr2,Thbs1,Filip1l,Sox9,Sh3bp5,Cnn3,Pcdh7,Parm1,Snai2,Tm4sf1,Trim16,Angptl4,Sh3tc1,Mat2a,Cyr61,Cnn2,Serpinb8,Irx3,Mapk6
4.598e-05	-9.99	NABA_ECM_REGULATORS	MSigDB lists	NABA_ECM_REGULATORS	233	22	16079	587	P4ha3,Adamts9,Serpinf1,Ctsk,Mmp11,Adam8,Adamts5,Serpinb8,Ctsl,Loxl1,Plod1,Mmp3,Adamts2,Slpi,Mmp14,Timp2,Agt,Serpina3n,Adamtsl5,P4ha2,Ctsd,Mmp2
4.646e-05	-9.98	regulation of inflammatory response	biological process	GO:0050727	242	20	20963	630	Il17rc,Cd47,Apod,Slit2,Adipoq,Fabp4,Il1rl1,Nr1h3,Egfr,Agt,Adam8,Tlr2,Pparg,Ffar2,Fam132a,Aoc3,Lbp,Cfh,Serpinf1,Ier3
4.646e-05	-9.98	cytokine-mediated signaling pathway	biological process	GO:0019221	242	20	20963	630	Slc27a1,Ccl2,Cxcl5,Il17rc,Il1rap,Epor,Adipoq,Ptk2b,Jak3,Cebpa,Tnfrsf21,Tnfrsf14,Stat2,Ifit1,Acsl1,Sh2b2,Adipor2,Socs1,Ifitm3,Cd74
4.663e-05	-9.97	regulation of neurogenesis	biological process	GO:0050767	753	43	20963	630	Vegfa,Ptn,Rbpj,Trpv2,Hmga2,Impact,Stk24,Akt1,Gdf11,Eya1,Sdc2,Tle6,Slit2,Rab21,Sema3g,Ptk2b,Cdkl5,Dpysl3,Thy1,Lgals1,Gdf5,Flrt2,Serpinf1,Tnfrsf21,Sema4b,Aatk,Plxna1,Pparg,Lpar1,Ncs1,Ntn1,Ndrg4,Ngf,Irx3,Tlr2,Lrp1,Cxcl5,Arsb,Sema6d,Sox9,Epor,Timp2,Efna1
4.685e-05	-9.97	positive regulation of lipid transport	biological process	GO:0032370	57	9	20963	630	Abcg1,Abca1,Nr1h3,Lrp1,Retn,Runx1,Map2k6,Scp2,Adipoq
4.691e-05	-9.97	focal adhesion assembly	biological process	GO:0048041	23	6	20963	630	Whamm,Dlc1,Actn1,Ptk2b,Sorbs1,Thy1
4.691e-05	-9.97	cell-substrate adherens junction assembly	biological process	GO:0007045	23	6	20963	630	Thy1,Sorbs1,Ptk2b,Actn1,Dlc1,Whamm
4.695e-05	-9.97	ESC_V6.5_UP_EARLY.V1_DN	MSigDB lists	ESC_V6.5_UP_EARLY.V1_DN	169	18	16079	587	Loxl1,Cdc42ep1,Tinagl1,Fam198b,Ubd,Gys1,Cyr61,Col4a1,Serpinf1,Anxa3,1190005I06Rik,Pcolce,Tm4sf1,Col1a2,Ntn1,S100a4,Timp2,Lbp
4.809e-05	-9.94	regulation of primary metabolic process	biological process	GO:0080090	5033	194	20963	630	Bmper,Ndn,Mknk2,S100a1,Eif2b2,Rasl11a,Itgb2,Ubqln2,Stk24,Acadm,Rps6ka1,Slc25a33,Eya1,Adam8,Dgat1,Fzd1,Dusp22,Rnf128,Xbp1,Ptk2b,Pi15,Jak3,Phb2,Fgf7,Actn1,Stat2,Mxi1,Aes,Serpinb8,Cdh13,Gadd45g,Vcan,Pex14,Pparg,Me2,Taok3,Slc27a1,Nr1h3,Irx3,Agt,Cdk4,Prkag2,Tlr2,Sh3bp5,Mmp14,Angptl4,Timp2,Cidec,Clpx,Osr1,Igfbp4,Endog,Adcy3,Vegfa,Rgmb,Gas1,Sap30,Ier3,Scd1,Mcts2,Cdkn2b,Psap,Pkmyt1,Akt1,Smarca1,Rorc,Adar…
4.824e-05	-9.94	CHANG_CORE_SERUM_RESPONSE_DN	MSigDB lists	CHANG_CORE_SERUM_RESPONSE_DN	185	19	16079	587	Slc27a1,Svep1,Sumf1,Insig1,Dusp22,Apod,Fam198b,Scd1,Ypel3,Slpi,Lpin1,Fads2,Timp2,Pld3,Egfr,Msmo1,Trp53inp1,Acss2,Mxi1
4.824e-05	-9.94	GSE13306_RA_VS_UNTREATED_MEM_CD4_TCELL_DN	MSigDB lists	GSE13306_RA_VS_UNTREATED_MEM_CD4_TCELL_DN	185	19	16079	587	Adm,Lpin1,3110043O21Rik,Phldb2,Cnn3,Antxr2,P4ha2,Ier3,St6gal1,Gcat,Mamdc2,Ifitm3,Slc25a33,Gys1,Slc2a1,Aldh1l2,Fam132a,Pdpn,Slc1a4
4.831e-05	-9.94	cellular metabolic process	biological process	GO:0044237	6747	249	20963	630	Acadvl,Thbs1,Srebf1,Entpd2,Afmid,St6gal1,Klf15,Aatk,Mef2b,Scp2,Adipor2,Isca2,Gpd1,Fosl1,Aldh1l2,Hexa,Acox1,Pdgfra,Sh3pxd2b,Pemt,Ctsl,Gaa,Sox4,Slc22a5,Suclg1,Aldh6a1,Cdkn2a,Tpp1,Ctdsp2,Bco1,Pbx3,Fabp4,Rbpms,P4ha2,Thy1,Msmo1,Cda,Gbgt1,Isg15,Fads3,Crat,Abcb6,Galk2,C1galt1c1,Sumo3,Gnpat,Wnk4,Idh3a,Mamdc2,Pip5k1c,Trim16,Cbx6,Impdh1,Pcx,Klf5,Oas2,Sox12,Fam57b,Cyb5a,Aplp1,Rdh10,Idh3g,Gda,Pgp,Hsd17b10,Ra…
4.836e-05	-9.94	GSE20715_0H_VS_24H_OZONE_LUNG_DN	MSigDB lists	GSE20715_0H_VS_24H_OZONE_LUNG_DN	201	20	16079	587	Prdx6,Fdx1,Col4a1,Slc2a1,Tinagl1,Svep1,Sorbs1,Lims2,Serpina3n,Rab21,Lactb,Hp,Klf15,Sap30,Slpi,Zbtb16,Fosl1,Rab3ip,Bcar3,Txlng
4.872e-05	-9.93	MODULE_291	MSigDB lists	MODULE_291	59	10	16079	587	Pld3,Col1a2,Cdh11,Ninj1,Plod1,Dhcr24,Postn,S100a1,Ier3,Lpcat3
4.959e-05	-9.91	AcylCoA_DH/ox_N	interpro domains	IPR013786	14	5	19600	621	Acadvl,Acox1,Acox2,Ivd,Acadm
5.056e-05	-9.89	BERENJENO_TRANSFORMED_BY_RHOA_REVERSIBLY_DN	MSigDB lists	BERENJENO_TRANSFORMED_BY_RHOA_REVERSIBLY_DN	28	7	16079	587	Thy1,Pbx3,Thbs1,Phldb2,Cyr61,Adm,Sorbs1
5.063e-05	-9.89	LENAOUR_DENDRITIC_CELL_MATURATION_DN	MSigDB lists	LENAOUR_DENDRITIC_CELL_MATURATION_DN	125	15	16079	587	Ptk2b,Tuba4a,Hsd17b10,Sdc2,Ninj1,Plscr1,Ier3,Lhfpl2,Isg15,S100a4,Txnip,Serpinf1,Ctsk,Emp3,Slc1a3
5.094e-05	-9.88	hexose metabolic process	biological process	GO:0019318	117	13	20963	630	Man2b2,Pcx,Fabp5,Akt1,Gale,Galk2,Apod,Gpd1,Adipoq,Npy1r,Cpt1a,Pdhb,Pfkfb1
5.111e-05	-9.88	KOINUMA_TARGETS_OF_SMAD2_OR_SMAD3	MSigDB lists	KOINUMA_TARGETS_OF_SMAD2_OR_SMAD3	767	50	16079	587	Fam83a,Fosl1,Thbs1,Slc25a24,Prss23,Egfr,Ier3,Antxr2,Snai2,Tm4sf1,Ppa1,Slc7a5,Acadvl,Myof,Abcb6,Mgst3,Scd1,Rbpj,Serpinb8,Cyr61,Efna1,Cdh13,Srebf1,Mapk6,Acox1,Lpar1,Adm,Lrrc61,Runx1,Bcar3,Parp8,Nudt18,Scrn1,Phldb2,Abhd2,Il1rl1,Dhrs3,Sertad4,Ormdl3,Anxa3,Cxcl5,Slc1a3,Tpd52,Itgbl1,Ptgfrn,Tinagl1,Pcx,Prkag2,Actn1,Gnb5
5.137e-05	-9.88	cellular response to lipoteichoic acid	biological process	GO:0071223	8	4	20963	630	Tlr2,Cd36,Lbp,Trem2
5.137e-05	-9.88	response to lipoteichoic acid	biological process	GO:0070391	8	4	20963	630	Cd36,Trem2,Lbp,Tlr2
5.16e-05	-9.87	GRUETZMANN_PANCREATIC_CANCER_UP	MSigDB lists	GRUETZMANN_PANCREATIC_CANCER_UP	339	28	16079	587	Mmp2,Pdgfrb,Fabp5,Msmo1,Trim29,Anxa8,Cd47,Emp3,Thbs2,Eif2ak2,Dynlt3,Vcan,Slpi,Abcg1,Cbr1,Ndufa9,Slc2a1,Itgb2,Ltbp1,Klf5,Postn,Tuba1a,Mmp11,E430025E21Rik,Ctsk,Dpysl3,Pcolce,Slc1a3
5.194e-05	-9.87	GSE17721_12H_VS_24H_PAM3CSK4_BMDM_DN	MSigDB lists	GSE17721_12H_VS_24H_PAM3CSK4_BMDM_DN	186	19	16079	587	Bscl2,Cxcl5,Mdh1,Acsf2,Ltc4s,Fabp4,Pdhb,Acadvl,Slc25a10,Hsd11b1,Tnfrsf21,St6gal1,Fabp5,Trp53inp1,Cyb5a,Mxi1,Tmem205,Clybl,Col1a2
5.194e-05	-9.87	GSE37416_0H_VS_12H_F_TULARENSIS_LVS_NEUTROPHIL_DN	MSigDB lists	GSE37416_0H_VS_12H_F_TULARENSIS_LVS_NEUTROPHIL_DN	186	19	16079	587	Mapk6,Fth1,Gadd45b,Rbpj,Cd63,Insig1,Sgsh,Tfrc,Adipor2,Mxi1,Arrdc2,Hexa,Tnfrsf14,Ier3,Rab21,Map1lc3b,Cidec,Adm,3110043O21Rik
5.254e-05	-9.85	Metabolism of xenobiotics by cytochrome P450	KEGG pathways	mmu00980	64	11	7649	316	Gsto2,Cbr3,Mgst3,Cbr1,Mgst2,Adh7,Adh1,Aldh3b2,Hsd11b1,Cbr2,Cyp2f2
5.254e-05	-9.85	Metabolism of xenobiotics by cytochrome P450	KEGG pathways	ko00980	64	11	7649	316	Aldh3b2,Adh1,Cyp2f2,Hsd11b1,Cbr2,Mgst3,Gsto2,Cbr3,Mgst2,Adh7,Cbr1
5.399e-05	-9.83	positive regulation of endothelial cell migration	biological process	GO:0010595	58	9	20963	630	Vegfa,Srpx2,Agt,Amot,Akt1,Anxa3,Ptk2b,Snai2,Thbs1
5.465e-05	-9.81	regulation of catalytic activity	biological process	GO:0050790	1662	78	20963	630	Pi15,Cnn3,Cdkl5,Ptk2b,Map2k6,Hp,Arap1,Pkd2,Adam8,Jun,Egfr,Rps6ka1,Stk24,Plscr1,Cd74,Anxa3,Pcolce2,Aqp1,Eif2b2,Pdgfrb,Slpi,Efna1,Timp2,Clpx,Angptl4,Mmp14,Sh3bp5,Lrp1,Prkag2,Agt,Nr1h3,Gadd45b,Ngf,Slc27a1,Pcolce,Taok3,Tpm1,Pparg,Vcan,Rab3il1,Fdx1,Gadd45g,Serpinb8,Eif2ak2,Arhgap24,Thy1,Fabp4,Slit2,Adar,Pkmyt1,Sfrp2,Akt1,C1galt1c1,Elmod2,Rab3ip,Cdkn2b,Dhcr24,Vegfa,Rasa4,Adcy3,Serpina3n,Thbs1,Ccnd1,Adi…
5.486e-05	-9.81	RIGGI_EWING_SARCOMA_PROGENITOR_DN	MSigDB lists	RIGGI_EWING_SARCOMA_PROGENITOR_DN	171	18	16079	587	Gulp1,Ptn,Dpysl3,Heph,Glt8d2,Cxcl5,Svep1,Gdf5,Ppp1r3c,Dcn,Dhrs3,Osr1,Abhd2,Zfp521,Egfr,Pdgfra,Vcan,Pcolce2
5.513e-05	-9.81	Myc (myelocytomatosis oncogene)	protein interactions	17869	46	9	6061	236	Ccnd1,Cdkn2a,Cdkn2b,Bcat2,Cdk4,Adm,Thbs1,Pdgfrb,Fth1
5.538e-05	-9.8	negative regulation of cellular component organization	biological process	GO:0051129	569	35	20963	630	Pex14,Tpm1,Sema4b,Aatk,Insig1,Dlc1,Lgals1,Arhgap24,Efna1,Adipoq,Sema6d,Mmp14,Lrp1,Nr1h3,Higd1a,Ntn1,Lpar1,Ubqln2,Postn,Rbpj,Ier3,Ptn,Dpysl3,Thy1,Cnn2,Slit2,Sema3g,Mid1,Arap1,Apod,Akt1,Sfrp2,Phldb2,Vat1,Impact
5.58e-05	-9.79	ALONSO_METASTASIS_EMT_UP	MSigDB lists	ALONSO_METASTASIS_EMT_UP	38	8	16079	587	Serpina3n,Fzd1,Tuba1a,Smarca1,Mmp2,Tuba4a,Vcan,Cd63
5.589e-05	-9.79	GSE22886_DAY0_VS_DAY7_MONOCYTE_IN_CULTURE_DN	MSigDB lists	GSE22886_DAY0_VS_DAY7_MONOCYTE_IN_CULTURE_DN	187	19	16079	587	Trpv2,Msmo1,Nr1h3,Fabp5,Ctsd,Cyb5a,Dhcr24,Uqcrc1,Aldh9a1,Cdk4,Timp2,Pparg,Vat1,Hadhb,Mdh1,Mgst3,Aco1,Arsb,Tfrc
5.589e-05	-9.79	GSE15930_STIM_VS_STIM_AND_TRICHOSTATINA_48H_CD8_T_CELL_UP	MSigDB lists	GSE15930_STIM_VS_STIM_AND_TRICHOSTATINA_48H_CD8_T_CELL_UP	187	19	16079	587	Cbx6,Gadd45g,Thy1,Irx3,Acsl1,Fth1,Pla2g12a,Gnb5,Rbpj,Jun,S100a1,S100a4,Pld3,Dgat1,Cyb5a,Ctsd,Il1rl1,Alad,Jak3
5.59e-05	-9.79	YAO_TEMPORAL_RESPONSE_TO_PROGESTERONE_CLUSTER_16	MSigDB lists	YAO_TEMPORAL_RESPONSE_TO_PROGESTERONE_CLUSTER_16	72	11	16079	587	Msmo1,Col4a1,Pcdh7,Actn1,Fabp5,Fam132a,Pcolce,Aoc3,Vcan,Col1a2,Tmem45a
5.603e-05	-9.79	monocarboxylic acid catabolic process	biological process	GO:0072329	72	10	20963	630	Adipoq,Acadvl,Lpin1,Acox1,Lipe,Hadhb,Acox2,Acadm,Slc27a4,Ivd
5.608e-05	-9.79	MODULE_75	MSigDB lists	MODULE_75	377	30	16079	587	Ptn,Itgb2,Cyr61,Ubd,H2-DMb1,Fgf7,Lrp1,Cxcl5,Il1rap,Csrp2,Mgst3,Serpinf1,Insig1,Ifitm3,P4ha2,St6gal1,Ccl2,H2-DMb2,Isg15,Hp,Mgst2,Cfh,Endog,Npy1r,Adm,Tlr2,Pdgfra,Sh2b2,Emp3,Lbp
5.67e-05	-9.78	regulation of defense response	biological process	GO:0031347	501	32	20963	630	Fabp4,Apod,Adar,Slit2,Egfr,Adam8,Plscr1,Mdh1,Ffar2,Cd74,Ier3,Elmod2,Lbp,Mmp2,Il17rc,Cd47,Adipoq,Nr1h3,Agt,Tlr2,Slc1a3,Cxcl5,Il1rl1,Pparg,Fam132a,Hcar1,Serpinf1,Hist1h3i,Stat2,Aoc3,Cfh,Fgf7
5.715e-05	-9.77	HALLMARK_UV_RESPONSE_DN	MSigDB lists	HALLMARK_UV_RESPONSE_DN	141	16	16079	587	Bckdhb,Sdc2,Ltbp1,Rbpms,Rnd3,Cyr61,Insig1,Pdgfrb,Pias3,Snai2,Pparg,Col1a2,Runx1,Dlc1,Pex14,Lpar1
5.718e-05	-9.77	regulation of protein serine/threonine kinase activity	biological process	GO:0071900	369	26	20963	630	Cd74,Pdgfrb,Gadd45g,Acsl1,Cdkn2b,Cdkn2a,Inca1,Vegfa,Efna1,Thbs1,Ptk2b,Ccnd1,Map2k6,Adipoq,Pkd2,Prkag2,Adam8,Akt1,Egfr,Gadd45b,Sfrp2,Higd1a,Agt,Taok3,Slc27a1,Lpar1
5.73e-05	-9.77	carboxylic acid binding	molecular function	GO:0031406	206	18	20551	621	Igf2r,Mat2a,Scp2,Slc1a3,Pcx,Cd36,P4ha3,Adipoq,P4ha2,Thbs1,Acox1,Pparg,Plod1,Lpar1,Dgat1,Hmgcl,Fabp5,Acox2
5.77e-05	-9.76	protein complex binding	molecular function	GO:0032403	1003	53	20551	621	Atg101,Thbs1,Cib2,Kif26b,Fmr1,Thy1,Mmp14,Myo7a,Lrp1,Ubd,Pdgfra,Ctsl,Ndufa9,H2-DMb1,Frs3,Egfr,Cnn3,Adam8,Dcn,Abi3bp,Antxr1,Cdk4,Uqcrfs1,Cyr61,Sorbs1,Ccnd1,Cebpa,Tpm1,Ctsk,Rab32,Cd63,Uqcrc1,Mmp3,Itga7,Bckdhb,Map1lc3b,Rbpj,Pcolce,Itgb2,Srebf1,Actn1,Whamm,Hmgn5,Smarca1,H2-DMb2,Anxa8,Hadhb,Timp2,Vcam1,Ptk2b,Pcolce2,Pex14,Cd74
5.844e-05	-9.75	hepaticobiliary system development	biological process	GO:0061008	87	11	20963	630	Aacs,Igf2r,Pkd2,Hp,Xbp1,Runx1,Sox9,Cebpa,Jun,Rps6ka1,Acadm
5.873e-05	-9.74	regulation of neuron projection development	biological process	GO:0010975	457	30	20963	630	Sema6d,Rab21,Epor,Sema3g,Slit2,Ptk2b,Cdkl5,Thy1,Dpysl3,Efna1,Ncs1,Stk24,Lpar1,Ntn1,Ndrg4,Akt1,Ngf,Arsb,Sdc2,Cxcl5,Lrp1,Aatk,Trpv2,Rbpj,Sema4b,Plxna1,Lgals1,Vegfa,Ptn,Serpinf1
5.944e-05	-9.73	enzyme linked receptor protein signaling pathway	biological process	GO:0007167	525	33	20963	630	Efna1,Sox9,Ngf,Txnip,Srebf1,Pdgfra,Figf,Hexa,Sh2b2,Fam83a,Efnb2,Gdf5,Fgf7,Flrt2,Jak3,Ptk2b,Dusp15,Ltbp1,Xbp1,Dusp22,Ccl2,Jun,Egfr,Akt1,Gdf11,Sorbs1,Col1a2,Vsir,Pdgfrb,Frs3,Ndn,Vegfa,Rgmb
5.949e-05	-9.73	Valine, leucine and isoleucine degradation	KEGG pathways	mmu00280	54	10	7649	316	Aldh9a1,Acadm,Hmgcl,Aacs,Bckdhb,Hadhb,Hsd17b10,Aldh6a1,Bcat2,Ivd
5.949e-05	-9.73	Valine, leucine and isoleucine degradation	KEGG pathways	ko00280	54	10	7649	316	Aldh9a1,Bckdhb,Aacs,Hmgcl,Acadm,Bcat2,Aldh6a1,Hsd17b10,Hadhb,Ivd
5.974e-05	-9.73	SABATES_COLORECTAL_ADENOMA_DN	MSigDB lists	SABATES_COLORECTAL_ADENOMA_DN	254	23	16079	587	Clec3b,Cfh,Osr1,Pcdh7,Ccl2,Flrt2,Cda,Cd36,Pi15,Lpar1,Aoc3,Abca8b,Tmcc3,Sema6d,Ndn,Ptn,Fabp4,Cdkn2b,Pcdh19,Atp1a2,Dpt,Mamdc2,Ogn
6.01e-05	-9.72	GSE24142_EARLY_THYMIC_PROGENITOR_VS_DN2_THYMOCYTE_ADULT_UP	MSigDB lists	GSE24142_EARLY_THYMIC_PROGENITOR_VS_DN2_THYMOCYTE_ADULT_UP	188	19	16079	587	Ffar2,Acsl1,Abca1,Pkd2,Itgb2,Parp8,Sox4,Lbp,Ccnd1,Lpl,S100a4,Vsir,Lpin1,Mmp2,Gramd1a,Trit1,Antxr2,Dnajb9,St6gal1
6.034e-05	-9.72	carboxylic acid catabolic process	biological process	GO:0046395	153	15	20963	630	Aldh1l2,Adipoq,Bckdhb,Lpin1,Acadvl,Acox1,Hadhb,Lipe,Acadm,Afmid,Acox2,Ivd,Aldh6a1,Bcat2,Slc27a4
6.034e-05	-9.72	organic acid catabolic process	biological process	GO:0016054	153	15	20963	630	Acadm,Afmid,Acox2,Aldh6a1,Ivd,Bcat2,Slc27a4,Aldh1l2,Adipoq,Hadhb,Lipe,Bckdhb,Lpin1,Acox1,Acadvl
6.081e-05	-9.71	Glc/ribitol_DH	interpro domains	IPR002347	56	9	19600	621	Hsd17b10,Cbr3,Cbr2,Cbr1,Rdh10,Dhrs7b,Hsd11b1,Dhrs13,Dhrs3
6.097e-05	-9.71	regulation of cholesterol metabolic process	biological process	GO:0090181	24	6	20963	630	Dhcr7,Dgat2,Acadvl,Scp2,Abcg1,Srebf1
6.295e-05	-9.67	SENESE_HDAC2_TARGETS_DN	MSigDB lists	SENESE_HDAC2_TARGETS_DN	113	14	16079	587	Sdc2,Olfml3,Loxl1,Dtna,Fam132a,Aqp1,Scd1,Rasa4,Insig1,Ctxn1,S100a4,Plac8,Fads2,Cdh11
6.392e-05	-9.66	TONKS_TARGETS_OF_RUNX1_RUNX1T1_FUSION_HSC_DN	MSigDB lists	TONKS_TARGETS_OF_RUNX1_RUNX1T1_FUSION_HSC_DN	173	18	16079	587	Zbtb16,Fads2,Ccnd1,S100a4,Cd36,Mmp2,Igfbp4,Tuba4a,Lgals1,Slc7a5,Rps6ka1,Plac8,Socs1,Ckap4,Acsl1,Cebpa,Slc1a4,Actn1
6.456e-05	-9.65	KEGG_CITRATE_CYCLE_TCA_CYCLE	MSigDB lists	KEGG_CITRATE_CYCLE_TCA_CYCLE	29	7	16079	587	Idh3a,Mdh1,Idh3g,Aco1,Pdhb,Pcx,Suclg1
6.456e-05	-9.65	NAKAYAMA_FGF2_TARGETS	MSigDB lists	NAKAYAMA_FGF2_TARGETS	29	7	16079	587	Pdgfrb,Olfml3,Msmo1,Col4a1,Mettl7b,Gpt,Acta2
6.46e-05	-9.65	HALLMARK_OXIDATIVE_PHOSPHORYLATION	MSigDB lists	HALLMARK_OXIDATIVE_PHOSPHORYLATION	189	19	16079	587	Cyb5a,Hsd17b10,Ndufb8,Uqcrfs1,Uqcrc1,Phb2,Hadhb,Acadm,Idh3a,Ndufa9,Aldh6a1,Fdx1,Cpt1a,Suclg1,Mgst3,Acadvl,Pdhb,Idh3g,Mdh1
6.498e-05	-9.64	CADWELL_ATG16L1_TARGETS_UP	MSigDB lists	CADWELL_ATG16L1_TARGETS_UP	86	12	16079	587	Cfd,Lhfpl2,Scp2,Pcx,Hp,Adipoq,Cidec,Thrsp,Fabp4,Cd36,Lpl,Dgat2
6.656e-05	-9.62	regulation of cell development	biological process	GO:0060284	938	50	20963	630	Cdkn2a,Serpinf1,Tnfrsf21,Lgals1,Gdf5,Flrt2,Pparg,Sema4b,Aatk,Runx1,Plxna1,Ngf,Irx3,St6gal1,Tlr2,Cxcl5,Arsb,Lrp1,Lpar1,Ncs1,Ntn1,Ndrg4,Timp2,Efna1,Sema6d,Sox9,Epor,Adipoq,Ptn,Vegfa,Hmga2,Rbpj,Trpv2,Postn,Akt1,Sfrp2,Gdf11,Eya1,Sdc2,Impact,Stk24,Phldb2,Ptk2b,Cdkl5,Thy1,Dpysl3,Tle6,Slit2,Sema3g,Rab21
6.675e-05	-9.61	anchoring junction	cellular component	GO:0070161	435	29	20918	633	Actn1,Ptk2b,Itga7,Thy1,Rnd3,Sorbs1,Lrp1,Lims2,Cdsn,Arhgap24,Cib2,Dlg5,Mmp14,Fzd1,Cnn3,Flrt2,Csrp2,Cdc42ep1,Egfr,Sorbs3,Efnb2,Phldb2,Cdh13,Scarf2,Dlc1,Cnn2,Pdgfrb,Igf2r,Rab21
6.715e-05	-9.61	positive regulation of ERK1 and ERK2 cascade	biological process	GO:0070374	137	14	20963	630	Pdgfrb,Trem2,Epor,Cd36,Ptk2b,Cd74,Pdgfra,Bmper,Phb2,Vegfa,Ndrg4,Egfr,Jun,Tlr2
6.914e-05	-9.58	organic acid binding	molecular function	GO:0043177	209	18	20551	621	Dgat1,Lpar1,Plod1,Acox2,Fabp5,Hmgcl,Scp2,Pcx,Slc1a3,Igf2r,Mat2a,Pparg,Thbs1,Acox1,P4ha3,Cd36,P4ha2,Adipoq
6.939e-05	-9.58	GSE24634_TREG_VS_TCONV_POST_DAY10_IL4_CONVERSION_DN	MSigDB lists	GSE24634_TREG_VS_TCONV_POST_DAY10_IL4_CONVERSION_DN	190	19	16079	587	Fabp4,Cd63,Myof,Psap,Map2k6,H2-DMb1,Trem2,Vat1,Acsl1,Cebpa,Lhfpl2,Itgb2,Scd1,Timp2,Clec10a,Lpl,Ccl2,H2-DMb2,Nr1h3
7.021e-05	-9.56	DH_sc/Rdtase_SDR	interpro domains	IPR002198	57	9	19600	621	Cbr1,Hsd17b10,Cbr2,Cbr3,Hsd11b1,Dhrs13,Dhrs3,Dhrs7b,Rdh10
7.176e-05	-9.54	-	gene3d domains	1.10.540.10	14	5	10080	346	Ivd,Acadvl,Acox2,Acadm,Acox1
7.219e-05	-9.54	vacuole	cellular component	GO:0005773	504	32	20918	633	Lrp1,Ap3d1,Trp53inp1,Ctsk,Map1lc3b,Ctsd,Stxbp2,H2-DMb1,Hexa,H2-DMb2,Epdr1,Gaa,Naaa,Dpp7,Psap,3110043O21Rik,Cd63,Dram2,Myo7a,Ctsl,Cd74,Adam8,Man2b2,Ifitm3,Arsb,Pdgfrb,Tmem97,Tpp1,Gns,Igf2r,Prdx6,Sgsh
7.219e-05	-9.54	regulation of steroid metabolic process	biological process	GO:0019218	89	11	20963	630	Insig1,Abcg1,Srebf1,Dhcr7,Rorc,Agt,Scd1,Scp2,Dgat2,Snai2,Acadvl
7.238e-05	-9.53	WONG_ENDMETRIUM_CANCER_DN	MSigDB lists	WONG_ENDMETRIUM_CANCER_DN	74	11	16079	587	Pdgfra,Ogn,Glt8d2,Dcn,Flrt2,Cd248,Ndn,Parm1,Vgll3,Adamts5,Cox7a1
7.248e-05	-9.53	SULFATASE_2	prosite domains	PS00149	8	4	13024	428	Arsj,Arsb,Sgsh,Gns
7.271e-05	-9.53	positive regulation of response to wounding	biological process	GO:1903036	138	14	20963	630	Cd36,Il17rc,Cd47,Thbs1,Ffar2,Fabp4,Il1rl1,Aoc3,Stk24,Lbp,Tlr2,Adam8,Egfr,Pdpn
7.306e-05	-9.52	GOZGIT_ESR1_TARGETS_UP	MSigDB lists	GOZGIT_ESR1_TARGETS_UP	129	15	16079	587	Prkag2,Pcx,Clstn3,Cebpa,Abcg1,Nr1h3,Peg10,Gas1,Crat,Vsir,Pparg,Me2,2010003K11Rik,Reep6,Acsf2
7.626e-05	-9.48	BOYLAN_MULTIPLE_MYELOMA_C_D_DN	MSigDB lists	BOYLAN_MULTIPLE_MYELOMA_C_D_DN	241	22	16079	587	Slc25a24,Slpi,Rab3d,Fads3,Zbtb16,Gramd1b,Gda,Rab32,Dhrs3,Hp,Il1rl1,Hsd11b1,Rnf128,P4ha2,Lrg1,Ifitm3,Vcam1,Mndal,Bscl2,Plscr1,Pla2g16,Steap4
7.626e-05	-9.48	ROZANOV_MMP14_TARGETS_UP	MSigDB lists	ROZANOV_MMP14_TARGETS_UP	241	22	16079	587	Pcolce,H2-DMb1,Megf10,Srpx2,Tmem45a,Plac8,Sod3,Prdx6,Col4a1,Smarca1,Pla2g16,Mmp14,Tlr2,Ndrg4,Txnip,Pparg,Pdgfrl,Nr1h3,Hsd11b1,H2-DMb2,St6gal1,Lrrn4cl
7.819e-05	-9.46	multicellular organismal catabolic process	biological process	GO:0044243	25	6	20963	630	Ctsk,Mmp2,Mmp11,Mmp3,Mmp14,Adamts2
7.819e-05	-9.46	blood vessel endothelial cell migration	biological process	GO:0043534	25	6	20963	630	Ptk2b,Amot,Adam8,Efnb2,Slit2,Vegfa
7.901e-05	-9.45	HELLER_HDAC_TARGETS_UP	MSigDB lists	HELLER_HDAC_TARGETS_UP	276	24	16079	587	Gns,Sorbs1,Mgst3,Csrp2,Armc9,Tuba1a,Peg10,Ubd,Taok3,Itga7,Aplp1,Nedd9,Tspan12,Tst,Pld3,Sox4,S100a4,Txnip,Isg15,Rnf128,Pdgfrl,Rnase4,Lpcat3,Cfh
7.999e-05	-9.43	GSE3982_MAST_CELL_VS_MAC_DN	MSigDB lists	GSE3982_MAST_CELL_VS_MAC_DN	176	18	16079	587	Fam198b,Jun,Fdx1,Serpinb8,Trem2,Impdh1,Lrp1,Fabp4,Gpt,Hexa,Mfsd1,Mxi1,Gramd1b,Acox1,Pcolce2,Cd47,Cd36,Parp8
8.039e-05	-9.43	WINTER_HYPOXIA_METAGENE	MSigDB lists	WINTER_HYPOXIA_METAGENE	225	21	16079	587	P4ha2,Mmp2,Mxi1,Ctsd,Fabp5,Vegfa,Thbs2,Thbs1,Adm,Txnip,Rbpj,Jun,Slc2a1,Pfkfb1,Efna1,Angptl4,Lrp1,Tpd52,Lgals1,Tfrc,Insig1
8.062e-05	-9.43	positive regulation of cell adhesion	biological process	GO:0045785	334	24	20963	630	Ap3d1,Adam8,Ccl2,Vcam1,Kif26b,Abi3bp,Cd63,Thbs1,Thy1,Ptk2b,Xbp1,Cd36,Cd47,Zbtb16,Ptn,Efnb2,Vegfa,Lgals1,Jak3,Tpm1,Cd74,Ninj1,Cyr61,Cdh13
8.11e-05	-9.42	positive regulation of epithelial cell proliferation	biological process	GO:0050679	157	15	20963	630	Ccnd1,Osr1,Cdh13,Sox9,Xbp1,Gas1,Egfr,Jun,Akt1,Ptn,Eya1,Ccl2,Lrg1,Vegfa,Fgf7
8.158e-05	-9.41	SIMBULAN_PARP1_TARGETS_UP	MSigDB lists	SIMBULAN_PARP1_TARGETS_UP	30	7	16079	587	Anxa3,Fgf7,Igfbp4,Timp2,Dcn,Tinagl1,Ccnd1
8.207e-05	-9.41	ONDER_CDH1_SIGNALING_VIA_CTNNB1	MSigDB lists	ONDER_CDH1_SIGNALING_VIA_CTNNB1	75	11	16079	587	Tfrc,Sox9,Col1a2,Il17rc,Cdh11,Vcan,Efna1,Ermp1,Acta2,Ltbp1,Postn
8.228e-05	-9.41	DORN_ADENOVIRUS_INFECTION_24HR_DN	MSigDB lists	DORN_ADENOVIRUS_INFECTION_24HR_DN	40	8	16079	587	Bcar3,Sh3bp5,Ccnd1,Snai2,Rnd3,Cyr61,Ier3,Efna1
8.368e-05	-9.39	positive regulation of fatty acid metabolic process	biological process	GO:0045923	36	7	20963	630	Dgat1,Pparg,Agt,Nr1h3,Adipoq,Cpt1a,Srebf1
8.489e-05	-9.37	focal adhesion	cellular component	GO:0005925	354	25	20918	633	Efnb2,Scarf2,Cdh13,Phldb2,Pdgfrb,Dlc1,Cnn2,Rab21,Igf2r,Flrt2,Cnn3,Fzd1,Mmp14,Csrp2,Cdc42ep1,Sorbs3,Egfr,Arhgap24,Thy1,Ptk2b,Actn1,Rnd3,Sorbs1,Lrp1,Lims2
8.498e-05	-9.37	cellular response to cytokine stimulus	biological process	GO:0071345	378	26	20963	630	Il17rc,Il1rap,Epor,Xbp1,Adipoq,Ptk2b,Slc27a1,Entpd2,Akt1,Ccl2,Cxcl5,Acsl1,Sh2b2,Gpd1,Adipor2,Socs1,Saa3,Cd74,Ifitm3,Jak3,Alad,Cebpa,Tnfrsf14,Tnfrsf21,Stat2,Ifit1
8.519e-05	-9.37	adherens junction	cellular component	GO:0005912	419	28	20918	633	Sorbs3,Egfr,Cdc42ep1,Csrp2,Cnn3,Flrt2,Mmp14,Fzd1,Rab21,Igf2r,Pdgfrb,Dlc1,Cnn2,Scarf2,Phldb2,Cdh13,Efnb2,Lims2,Rnd3,Lrp1,Sorbs1,Itga7,Thy1,Ptk2b,Actn1,Dlg5,Cib2,Arhgap24
8.57e-05	-9.36	HALLMARK_ESTROGEN_RESPONSE_EARLY	MSigDB lists	HALLMARK_ESTROGEN_RESPONSE_EARLY	193	19	16079	587	Abhd2,Dhrs3,Igfbp4,Npy1r,Dlc1,Dhcr7,Itpk1,Dynlt3,Sh3bp5,Xbp1,Prss23,Slc22a5,Ccnd1,Pla2g16,Slc2a1,Slc1a4,Olfml3,Myof,Slc7a5
8.729e-05	-9.35	CUI_TCF21_TARGETS_2_UP	MSigDB lists	CUI_TCF21_TARGETS_2_UP	405	31	16079	587	Serpinf1,Lrfn4,Mmp11,Vcam1,Arsb,Atp1a2,Slit2,Lgals1,Bmper,Islr,Fam132a,Clcn2,Lhfpl2,Klf5,Prdx6,Postn,Ptn,Cenpa,Eya1,Tmem97,Lbp,Vcan,Antxr1,Adamts2,Ppa1,Sumo3,Dcn,Adipor2,Sertad4,Cfh,Parm1
8.781e-05	-9.34	external side of plasma membrane	cellular component	GO:0009897	292	22	20918	633	Epor,Cdh13,Slc2a4,Cd36,Thbs1,Il1rl1,Amot,Abcg1,Abca1,Tlr2,Pdpn,Dlk1,Cd74,Vcam1,Pdgfra,Tnfrsf14,Ctsl,Ly6c1,Tfrc,Vsir,Thy1,Antxr2
8.983e-05	-9.32	biosynthetic process	biological process	GO:0009058	3456	140	20963	630	Tle2,Glis1,Hmgcl,Tram2,Lipe,Ccnd1,Thrsp,Sox9,Tm7sf2,Ccbl1,Hmgn5,Lbx2,Insig1,Alad,Trnp1,Snai2,Pdhb,Acss2,Runx1,Acsl1,Gys1,Rorc,Smarca1,Akt1,Coq3,Sp100,Adar,Mcts2,Hagh,Scd1,Sap30,Agpat2,Pla2g16,Adcy3,Omd,Hacd2,Slc1a3,Prkag2,Irx3,Nr1h3,Slc27a1,Mthfd1l,Osr1,Cidec,Ppp1r3c,Scd3,Agpat9,Stat2,Cmpk2,Fgf7,Phb2,Pparg,Fdx1,Mxi1,Aes,Dgat1,Eya1,Slc25a33,Bcat2,Acadm,Xbp1,Ndn,Gpt,Mat2a,Lpl,Rasl11a,Fads2,Lpcat3,E…
9.052e-05	-9.31	NUYTTEN_EZH2_TARGETS_UP	MSigDB lists	NUYTTEN_EZH2_TARGETS_UP	954	58	16079	587	Slc22a5,Cd47,Adar,Tlr2,Thbs1,Mfsd1,Cyb5a,Ninj1,Scp2,Pcdh7,Tmem45a,C1galt1c1,Ube2l6,Fgf7,Aqp11,Angptl4,Cdkl5,Pbx3,Slit2,Mndal,Mmp3,Mapk6,G0s2,Rbpj,Plscr1,Adam8,Fdx1,Rnd3,S100a4,Txnip,Agt,Parp8,Eif2ak2,Apol6,Msra,Adm,Mxi1,Lactb,Adipor2,Sertad4,Vegfa,Dnajb9,Ncs1,P4ha2,Phldb2,Cyb561,Srpx2,Ckap4,Rgmb,Socs1,Cdh11,Slc1a3,Plxna1,Stat2,Loxl1,Gulp1,Jun,Slc2a1
9.077e-05	-9.31	C345C	smart domains	SM00643	15	5	9181	306	Sfrp2,Pcolce2,Ntn1,Pcolce,C4b
9.134e-05	-9.3	MENSE_HYPOXIA_UP	MSigDB lists	MENSE_HYPOXIA_UP	89	12	16079	587	Angptl4,Adm,Fam110c,Insig1,Abcb6,Rnase4,Scd1,Rbpj,P4ha2,Ppp1r3c,Vegfa,Mxi1
9.185e-05	-9.3	GSE9037_CTRL_VS_LPS_4H_STIM_BMDM_UP	MSigDB lists	GSE9037_CTRL_VS_LPS_4H_STIM_BMDM_UP	194	19	16079	587	Igf2r,Tpp1,Msra,Sox9,Ivd,Ubqln2,H2-DMb2,Rnf128,Aatk,Fabp5,Scp2,Igfbp4,H2-DMb1,Sfrp2,Mdh1,Sumf1,Tpd52,Tmem120a,Hadhb
9.186e-05	-9.3	cell chemotaxis	biological process	GO:0060326	141	14	20963	630	Il17rc,Pdgfrb,Saa3,Itgb2,Ffar2,Pdgfra,Lbp,Lpar1,Vegfa,Ccl6,Cxcl5,Adam8,Ccl2,Vcam1
9.235e-05	-9.29	CHIARADONNA_NEOPLASTIC_TRANSFORMATION_KRAS_UP	MSigDB lists	CHIARADONNA_NEOPLASTIC_TRANSFORMATION_KRAS_UP	117	14	16079	587	Cenpa,Ccnd1,Vcam1,Thbs2,Igf2r,Mapk6,Dlk1,Pdpn,Efnb2,Il1rl1,Pcdh7,Fdx1,Plscr1,St6gal1
9.241e-05	-9.29	transport	biological process	GO:0006810	3164	130	20963	630	Rab3ip,Adcy3,Vegfa,Calhm2,Trpv2,Uqcrc1,Slc25a1,Clca3a1,Akt1,Rab3d,Mfsd1,Rab32,Adar,Antxr2,Cd36,E430025E21Rik,Aco1,Atp1a2,Bbs7,Pex16,Cyb561,Acsl1,3110043O21Rik,Steap4,Higd1a,Pdpn,Scrn1,Slc25a24,Ccnd1,Tram2,Cpt1a,Clcn2,Tfrc,Syn2,Dysf,Fads2,Myo7a,Slc25a33,Cpt2,Dgat1,Nup107,Dynlt3,Rab21,Xbp1,Slc27a4,BC022687,Tst,Phb2,Fgf7,Xpot,Pparg,Pex14,Slc8a1,Uqcrfs1,Gulp1,Fdx1,Apoc1,Nr1h3,Agt,Tlr2,Lrp1,Slc1a3,Slc…
9.245e-05	-9.29	outflow tract morphogenesis	biological process	GO:0003151	62	9	20963	630	Dhrs3,Thbs1,Fzd1,Rbpj,Npy1r,Jun,Sfrp2,Eya1,Vegfa
9.26e-05	-9.29	GSE360_CTRL_VS_M_TUBERCULOSIS_DC_DN	MSigDB lists	GSE360_CTRL_VS_M_TUBERCULOSIS_DC_DN	178	18	16079	587	Ier3,Cyb5a,Vegfa,Ppp1r3c,Omd,Slpi,Oas2,Vcan,Sox9,Lbp,G0s2,Lhfpl2,Acsl1,Pdpn,Ptk2b,Epor,Stat2,Ckap4
9.669e-05	-9.24	positive regulation of chemokine production	biological process	GO:0032722	49	8	20963	630	Postn,Adipoq,Cd74,Ffar2,Il1rl1,Lbp,Eif2ak2,Tlr2
9.669e-05	-9.24	endothelial cell migration	biological process	GO:0043542	49	8	20963	630	Itgb2,Ptk2b,Cdh13,Slit2,Amot,Adam8,Efnb2,Vegfa
9.702e-05	-9.24	RUAN_RESPONSE_TO_TNF_UP	MSigDB lists	RUAN_RESPONSE_TO_TNF_UP	14	5	16079	587	Abca1,Hp,Dcn,Serpina3n,Thrsp
9.753e-05	-9.24	Mitochondrial LC-Fatty Acid Beta-Oxidation	WikiPathways	WP401	17	6	4813	234	Acadm,Acadvl,Scp2,Cpt2,Cpt1a,Acsl1
9.838e-05	-9.23	GSE17721_0.5H_VS_24H_CPG_BMDM_DN	MSigDB lists	GSE17721_0.5H_VS_24H_CPG_BMDM_DN	195	19	16079	587	Slpi,Antxr1,Sh3bp5,Dgat2,Bcl2l13,Tmem119,Fstl1,Igfbp4,Mmp2,Cyb5a,Pdgfrb,Cxcl5,Cbr3,Cdkn2b,Gadd45b,Pcx,Bckdhb,Ptk2b,Abca1
9.841e-05	-9.23	TAKEDA_TARGETS_OF_NUP98_HOXA9_FUSION_10D_UP	MSigDB lists	TAKEDA_TARGETS_OF_NUP98_HOXA9_FUSION_10D_UP	163	17	16079	587	Sox4,Cmpk2,Apol6,Eif2ak2,Dlc1,Oas2,Thbs1,Tm4sf1,Dhrs3,Cfd,Isg15,Zfp521,Tmem45a,Irx3,Slc8a1,Rbpms,Mettl7b
9.9e-05	-9.22	KEGG_BLADDER_CANCER	MSigDB lists	KEGG_BLADDER_CANCER	41	8	16079	587	Cdk4,Egfr,Ccnd1,Thbs1,Vegfa,Figf,Mmp2,Cdkn2a
9.9e-05	-9.22	PID_INTEGRIN3_PATHWAY	MSigDB lists	PID_INTEGRIN3_PATHWAY	41	8	16079	587	Thy1,Thbs1,Col1a2,Cd47,Col4a1,Cyr61,Pdgfrb,Vegfa
9.908e-05	-9.22	cellular response to vascular endothelial growth factor stimulus	biological process	GO:0035924	26	6	20963	630	Pdgfra,Ramp2,Akt1,Vegfa,Xbp1,Pdgfrb
9.933e-05	-9.22	MEISSNER_BRAIN_HCP_WITH_H3K4ME3_AND_H3K27ME3	MSigDB lists	MEISSNER_BRAIN_HCP_WITH_H3K4ME3_AND_H3K27ME3	1022	61	16079	587	Eya1,Sox9,Wnk4,Prss23,Pdgfra,Egfr,Ccnd1,Unc5b,Ccdc102a,Kif26b,Fosl1,Dysf,Cdkn2a,Abhd15,Glis1,Sned1,Antxr2,Cdkn2b,Sfrp2,Acsf2,Ngf,Cnksr3,Cdc42ep1,Cdh13,Irx3,Cnn2,Cyr61,Adamts5,Trnp1,Rbpms,Cd248,Fam110c,Bcar3,Vsir,Txnip,Lpl,Ntn1,Runx1,Mmp14,Tspan12,Agpat2,Adamts2,Dlc1,Mtus1,Dhrs3,Igfbp4,Slc2a4,Phldb2,Adamtsl5,Cd63,Csrp2,Cpt1a,Svep1,Slc1a3,Slc1a5,Entpd2,Gulp1,Itga7,Gadd45b,Lhfpl2,Gas1
0.0001006	-9.2	response to fatty acid	biological process	GO:0070542	37	7	20963	630	Tlr2,Dgat2,Ffar2,Akt1,Aacs,Scd1,Cd36
0.0001006	-9.2	collagen metabolic process	biological process	GO:0032963	37	7	20963	630	Adamts2,Mmp14,Mmp3,Mmp11,Mmp2,Tram2,Ctsk
0.0001018	-9.19	THUM_SYSTOLIC_HEART_FAILURE_UP	MSigDB lists	THUM_SYSTOLIC_HEART_FAILURE_UP	371	29	16079	587	Arhgap24,Sdc2,Slc8a1,Loxl1,Gadd45b,Itgb2,Fam198b,Itgbl1,Srpx2,Vcam1,Mat2a,Tmem45a,Dpt,Cnksr3,Sdc3,Vegfa,Ppp1r3c,Tm4sf1,Rnase4,Vgll3,St6gal1,Cnn3,Thbs1,Adm,Cd74,Vcan,Tspan12,Omd,Tpp1
0.0001024	-9.19	SMIRNOV_CIRCULATING_ENDOTHELIOCYTES_IN_CANCER_UP	MSigDB lists	SMIRNOV_CIRCULATING_ENDOTHELIOCYTES_IN_CANCER_UP	148	16	16079	587	Vegfa,Dhrs3,Ier3,Timp2,Cda,Prss23,Adm,Thbs1,Tlr2,Dhcr7,Abca1,Abcg1,Acsl1,Insig1,Slc7a5,Sgsh
0.0001025	-9.19	regulation of hydrolase activity	biological process	GO:0051336	879	47	20963	630	Arhgap24,Dlc1,Amot,Cdkn2a,Serpinf1,Cyr61,Serpinb8,Rab3il1,Vcan,Tpm1,Pdgfra,Pparg,Lpar1,Pcolce,Agt,Ngf,Nr1h3,Lrp1,Mmp14,Angptl4,Clpx,Timp2,Serpina3n,Thbs1,Vegfa,Rasa4,Slpi,Elmod2,Rab3ip,Dhcr24,Eif2b2,Pdgfrb,Pcolce2,Aqp1,Plscr1,Rps6ka1,Pkmyt1,Akt1,Sfrp2,Jun,Arap1,Slit2,Cdkl5,Ptk2b,Thy1,Cnn3,Pi15
0.0001026	-9.18	AcylCo_DH/oxidase_C	interpro domains	IPR009075	16	5	19600	621	Acox2,Acadm,Ivd,Acox1,Acadvl
0.0001026	-9.18	AcylCoA_DH/oxidase_NM_dom	interpro domains	IPR009100	16	5	19600	621	Acadm,Acox2,Ivd,Acadvl,Acox1
0.0001026	-9.18	Acyl-CoA_Oxase/DH_cen-dom	interpro domains	IPR006091	16	5	19600	621	Acox1,Acadvl,Acox2,Acadm,Ivd
0.0001033	-9.18	neurogenesis	biological process	GO:0022008	1478	70	20963	630	Pbx3,Dpysl3,Thy1,Fmr1,Slit2,Sema3g,Akt1,Smarca1,Gdf11,Pip5k1c,Trpv2,Postn,Gas1,Ptn,Vegfa,Unc5b,Mmp2,Sema6d,Sox9,Epor,Klf15,Arsb,Cxcl5,Lpar1,Ncs1,Ndrg4,Lrfn4,Sema4b,Aatk,Hexa,Runx1,Plxna1,Serpinf1,Lgals1,Gdf5,Sox4,Flrt2,Ptk2b,Cdkl5,Tle6,Xbp1,Rab21,Jun,Egfr,Eya1,Ccl2,Sdc2,Impact,Adm,Stk24,Hmga2,Eif2b2,Rbpj,Myo7a,Cdh11,Ndn,Timp2,Efna1,Ngf,Agt,Irx3,Tlr2,Slc1a3,Lrp1,Ntn1,Vcan,Pparg,Tnfrsf21,Efnb2,Zfp5…
0.0001044	-9.17	OXIDOREDUCTASE_ACTIVITY_ACTING_ON_THE_CH_CH_GROUP_OF_DONORS	MSigDB lists	OXIDOREDUCTASE_ACTIVITY_ACTING_ON_THE_CH_CH_GROUP_OF_DONORS	22	6	16079	587	Dhcr24,Ivd,Acadvl,Acox2,Acadm,Dhcr7
0.0001045	-9.17	AMP-binding_CS	interpro domains	IPR020845	25	6	19600	621	Slc27a4,Aacs,Acsf2,Acss2,Acsl1,Slc27a1
0.000105	-9.16	cellular ketone metabolic process	biological process	GO:0042180	63	9	20963	630	Coq3,Cbr3,Gpd1,Scp2,Ccbl1,Hagh,Ndufa9,Cbr1,Afmid
0.0001051	-9.16	regulation of cell size	biological process	GO:0008361	179	16	20963	630	Vegfa,Aqp7,Plxna1,Aqp1,Trpv2,Aatk,Sema4b,Ntn1,Cdk4,Akt1,Ngf,Sema3g,Rab21,Slit2,Sema6d,Cdkl5
0.0001074	-9.14	carbonyl reductase (NADPH) activity	molecular function	GO:0004090	4	3	20551	621	Cbr1,Cbr3,Cbr2
0.0001075	-9.14	regulation of extent of cell growth	biological process	GO:0061387	109	12	20963	630	Cdkl5,Slit2,Plxna1,Sema3g,Rab21,Sema4b,Sema6d,Trpv2,Aatk,Ngf,Vegfa,Ntn1
0.0001081	-9.13	regulation of leukocyte chemotaxis	biological process	GO:0002688	93	11	20963	630	Rarres2,Ccl2,Cxcl5,Lbp,Vegfa,Mtus1,Ptk2b,Figf,Thbs1,Cd74,Slit2
0.0001106	-9.11	response to interferon-alpha	biological process	GO:0035455	17	5	20963	630	Ifit1,Ifitm3,Adar,Plscr1,Eif2ak2
0.0001121	-9.1	negative regulation of cell-substrate adhesion	biological process	GO:0010812	50	8	20963	630	Dlc1,Phldb2,Lgals1,Cdkn2a,Postn,Mmp14,Apod,Thbs1
0.0001127	-9.09	GOTZMANN_EPITHELIAL_TO_MESENCHYMAL_TRANSITION_DN	MSigDB lists	GOTZMANN_EPITHELIAL_TO_MESENCHYMAL_TRANSITION_DN	197	19	16079	587	Hsd17b10,Scp2,Tkt,Tm4sf1,Mxi1,Cdkn2a,Gas8,Alad,Gpd1,Lbp,Prkg2,Pparg,Fosl1,Gnb5,Cpt2,Acadm,Tpd52,Cxcl5,Slc1a5
0.000113	-9.09	WILCOX_RESPONSE_TO_PROGESTERONE_UP	MSigDB lists	WILCOX_RESPONSE_TO_PROGESTERONE_UP	134	15	16079	587	Insig1,Tmem97,Itgbl1,Lpin1,Dhcr7,Npy1r,Fads2,Bbs7,Galk2,Abcg1,Msmo1,Klf5,Peg10,Scd1,Dnajb9
0.0001134	-9.08	oxidoreductase activity, acting on the CH-CH group of donors, with a flavin as acceptor	molecular function	GO:0052890	17	5	20551	621	Ivd,Acadvl,Acox1,Acadm,Acox2
0.0001146	-9.07	organic substance catabolic process	biological process	GO:1901575	1165	58	20963	630	Gaa,Ube2l6,Ctsl,Aldh6a1,Slc27a4,Tpp1,Adh1,Hsd3b7,Hexa,Aldh1l2,Gpd1,Acox1,Hsd11b1,Nudt18,Pld3,Adh7,Afmid,Dnajb9,Entpd2,Ivd,Ctsd,Mmp3,Pnpla2,Gda,Adipoq,Bckdhb,Acadvl,Clpx,Hadhb,Lipe,Cbr3,Ctsk,Endog,Pla2g16,Foxred2,Oas2,Plin1,Acox2,Hagh,Gale,Ubd,Pla2g12a,Enpp3,Ubqln2,Lpin1,Omd,Ogn,Prdx6,Lpl,Cda,Isg15,Acadm,Bcat2,Akt1,Rnf217,Xbp1,Noct,Bscl2
0.0001148	-9.07	establishment of localization	biological process	GO:0051234	3297	134	20963	630	Acsl1,3110043O21Rik,Cyb561,Pex16,Bbs7,Atp1a2,Aco1,Cpt1a,Clcn2,Ccnd1,Tram2,Scrn1,Slc25a24,Higd1a,Pdpn,Steap4,Uqcrc1,Trpv2,Slc25a1,Calhm2,Adcy3,Vegfa,Rab3ip,Adar,Rab32,E430025E21Rik,Cd36,Antxr2,Mfsd1,Akt1,Clca3a1,Rab3d,Fdx1,Gulp1,Uqcrfs1,Apoc1,Xpot,Slc8a1,Pex14,Pparg,Phb2,Fgf7,Slc27a4,Tst,BC022687,Megf10,Ppp1r3c,Orm1,Slc27a1,Agt,Nr1h3,Lrp1,Slc1a3,Tlr2,Fads2,Myo7a,Dysf,Syn2,Tfrc,Dynlt3,Xbp1,Rab21,Nu…
0.0001162	-9.06	Sc_DH/Rdtase_CS	interpro domains	IPR020904	36	7	19600	621	Cbr1,Hsd11b1,Rdh10,Cbr2,Cbr3,Dhrs7b,Hsd17b10
0.0001177	-9.05	transmembrane receptor protein tyrosine kinase signaling pathway	biological process	GO:0007169	321	23	20963	630	Xbp1,Sox9,Efna1,Ptk2b,Srebf1,Ccl2,Sorbs1,Akt1,Ngf,Txnip,Egfr,Sh2b2,Frs3,Pdgfrb,Pdgfra,Figf,Vegfa,Fgf7,Flrt2,Efnb2,Jak3,Fam83a,Ndn
0.0001181	-9.04	KEGG_PEROXISOME	MSigDB lists	KEGG_PEROXISOME	78	11	16079	587	Crat,Pmvk,Hmgcl,Pex14,Acox1,Pex10,Gnpat,Acsl1,Scp2,Acox2,Pex16
0.0001184	-9.04	RASHI_RESPONSE_TO_IONIZING_RADIATION_1	MSigDB lists	RASHI_RESPONSE_TO_IONIZING_RADIATION_1	42	8	16079	587	Vegfa,S100a1,Hsd11b1,Slc2a1,Ier3,Jun,G0s2,Cdk4
0.0001184	-9.04	BERTUCCI_INVASIVE_CARCINOMA_DUCTAL_VS_LOBULAR_DN	MSigDB lists	BERTUCCI_INVASIVE_CARCINOMA_DUCTAL_VS_LOBULAR_DN	42	8	16079	587	Mmp3,Sparcl1,Adipoq,Fabp4,Txnip,Dpt,Cidec,Omd
0.0001191	-9.04	maintenance of location	biological process	GO:0051235	127	13	20963	630	Pip5k1c,Dgat2,Ffar2,Bscl2,Pkd2,Hexa,Pnpla2,Cd36,Akt1,Dgat1,Fth1,Lgals1,Gaa
0.0001192	-9.03	kidney epithelium development	biological process	GO:0072073	94	11	20963	630	Eya1,Klf15,Agt,Gdf11,Efnb2,Kif26b,Osr1,Aqp11,Sox9,Slit2,Wnk4
0.0001201	-9.03	multicellular organismal macromolecule metabolic process	biological process	GO:0044259	38	7	20963	630	Mmp2,Ctsk,Tram2,Mmp14,Mmp3,Adamts2,Mmp11
0.0001216	-9.01	TOOKER_GEMCITABINE_RESISTANCE_DN	MSigDB lists	TOOKER_GEMCITABINE_RESISTANCE_DN	120	14	16079	587	Mknk2,Cd47,Slc7a5,Sox9,Tfrc,Vcan,Lgals1,Anxa3,Gnpat,Cyb5a,P4ha2,Scd1,Idh3a,Xpot
0.0001232	-9	GSE360_L_DONOVANI_VS_T_GONDII_MAC_UP	MSigDB lists	GSE360_L_DONOVANI_VS_T_GONDII_MAC_UP	182	18	16079	587	BC022687,Ccl2,Nr1h3,Tram2,Txnip,Vcan,Acox1,Omd,Gramd1b,Galk2,Pdpn,Ptk2b,Tuba1a,Pfkfb1,Acadvl,Insig1,Myo7a,Pcolce
0.0001233	-9	GSE6269_HEALTHY_VS_STREP_AUREUS_INF_PBMC_DN	MSigDB lists	GSE6269_HEALTHY_VS_STREP_AUREUS_INF_PBMC_DN	166	17	16079	587	Sumo3,Tkt,Ninj1,Ctsd,Vcan,Adm,Tlr2,Dysf,Dhcr7,Pld3,Timp2,Cd36,Acsl1,Fth1,Il1rap,Ckap4,Cd63
0.0001243	-8.99	regulation of molecular function	biological process	GO:0065009	2149	94	20963	630	Adam8,Egfr,Jun,Rps6ka1,Stk24,Plscr1,Pi15,Cnn3,Ptk2b,Cdkl5,Map2k6,Arap1,Pkd2,Hp,Fzd1,S100a1,Slpi,Cd74,Itgb2,Anxa3,Hmga2,Aqp1,Pcolce2,Pdgfrb,Eif2b2,Tlr2,Prkag2,Lrp1,Sh3bp5,Gadd45b,Nr1h3,Ngf,Agt,Glis2,Taok3,Slc27a1,Pcolce,Calm1,Efna1,Clpx,Timp2,Angptl4,Mmp14,Arhgap24,Eif2ak2,Phb2,Pex14,Pparg,Tpm1,Vcan,Rab3il1,Serpinb8,Aes,Gadd45g,Fdx1,Akt1,Pkmyt1,Sfrp2,Pacs1,Cnksr3,Thy1,Fabp4,Slit2,Adar,Dhcr24,Cdkn2…
0.0001264	-8.98	BROWNE_HCMV_INFECTION_12HR_DN	MSigDB lists	BROWNE_HCMV_INFECTION_12HR_DN	92	12	16079	587	Thbs2,Fgf7,Mid1,Hmgcl,Dlc1,Pdgfra,Runx1,Flrt2,Jun,Tuba1a,Sdc2,Dhrs3
0.0001266	-8.97	AMP_BINDING	prosite domains	PS00455	25	6	13024	428	Slc27a1,Aacs,Acss2,Slc27a4,Acsl1,Acsf2
0.0001278	-8.97	adh_short	pfam domains	PF00106	57	9	17202	590	Cbr1,Cbr3,Rdh10,Dhrs7b,Hsd11b1,Cbr2,Hsd17b10,Dhrs13,Dhrs3
0.0001288	-8.96	BOQUEST_STEM_CELL_DN	MSigDB lists	BOQUEST_STEM_CELL_DN	199	19	16079	587	St6gal1,Tm4sf1,Mgst2,Fabp5,Tspan12,Cd74,Rasa4,Bcar3,Cd320,G0s2,Aqp1,Nedd9,Abcg1,Efna1,Efnb2,Trim16,Anxa3,Tpd52,Adamts9
0.0001299	-8.95	AMIT_EGF_RESPONSE_480_HELA	MSigDB lists	AMIT_EGF_RESPONSE_480_HELA	151	16	16079	587	Tm4sf1,Igfbp4,Tnfrsf21,Abhd2,Bcar3,Dgat1,Egfr,Ccnd1,Gramd1b,Actn1,Nedd9,Col4a1,Cyb561,Smtn,Slc1a5,Sorbs3
0.0001303	-8.95	MODULE_99	MSigDB lists	MODULE_99	321	26	16079	587	Clcn2,Klf5,Col4a1,Pfkfb1,Fzd1,Mmp3,Gulp1,Loxl1,Slc1a3,Cbr3,Fgf7,Abcb6,Arsb,Atp1a2,Rnase4,Cox7a1,Pdgfrl,Cfh,Endog,Hp,Lpar1,Mmp14,Thbs2,Omd,Adamts2,Filip1l
0.000132	-8.93	organic acid biosynthetic process	biological process	GO:0016053	221	18	20963	630	Scd1,Acss2,Ltc4s,Fads2,Hacd2,Cd74,Lpl,Acadm,Msmo1,Slc1a3,Prkag2,Fads3,Nr1h3,Bcat2,Scd3,Rdh10,Mthfd1l,Mgst2
0.000132	-8.93	carboxylic acid biosynthetic process	biological process	GO:0046394	221	18	20963	630	Lpl,Cd74,Acss2,Ltc4s,Hacd2,Fads2,Scd1,Mgst2,Mthfd1l,Scd3,Rdh10,Prkag2,Slc1a3,Nr1h3,Bcat2,Fads3,Acadm,Msmo1
0.0001326	-8.93	CROMER_TUMORIGENESIS_UP	MSigDB lists	CROMER_TUMORIGENESIS_UP	54	9	16079	587	Actn1,Mmp3,Pdpn,Col4a1,Postn,G0s2,Mmp11,Col1a2,Thy1
0.0001327	-8.93	REACTOME_EXTRACELLULAR_MATRIX_ORGANIZATION	MSigDB lists	REACTOME_EXTRACELLULAR_MATRIX_ORGANIZATION	79	11	16079	587	Col4a1,Mmp2,Mmp3,Plod1,Adamts2,Pcolce,Mmp14,Pcolce2,Col1a2,Mmp11,Timp2
0.0001345	-8.91	epithelial cell migration	biological process	GO:0010631	65	9	20963	630	Efnb2,Vegfa,Amot,Adam8,Arsb,Cdh13,Slit2,Ptk2b,Itgb2
0.000135	-8.91	response to oxidative stress	biological process	GO:0006979	282	21	20963	630	Sod3,Cdkn2a,Trp53inp1,Prdx6,Pdgfra,Slc8a1,Aqp1,Txnip,Stk24,Msrb3,Impact,Slc25a24,Mmp2,Ptk2b,Msra,Thbs1,Apod,Hp,Xbp1,Cd36,Adipoq
0.0001362	-8.9	extracellular matrix organization	biological process	GO:0030198	183	16	20963	630	Col1a2,Abi3bp,Col4a1,Agt,Sfrp2,Mmp11,Sox9,Aplp1,Dpt,Ramp2,Flrt2,Adamts2,Postn,Cyr61,Pdgfra,Sh3pxd2b
0.0001369	-8.9	LIPID_TRANSPORTER_ACTIVITY	MSigDB lists	LIPID_TRANSPORTER_ACTIVITY	23	6	16079	587	Plscr1,Slc27a4,Lrp1,Apod,Abca1,Abcg1
0.0001396	-8.88	response to reactive oxygen species	biological process	GO:0000302	129	13	20963	630	Hp,Apod,Aqp1,Ptk2b,Mmp2,Prdx6,Thbs1,Slc8a1,Pdgfra,Impact,Stk24,Cdkn2a,Sod3
0.0001403	-8.87	CHICAS_RB1_TARGETS_GROWING	MSigDB lists	CHICAS_RB1_TARGETS_GROWING	234	21	16079	587	Dpysl3,Anxa3,Slit2,Pcolce,Slc1a4,Olfml3,Mndal,Aldh1l2,Fam198b,Scd1,Ptn,Postn,Tram2,Cenpa,Tmem97,Adamts2,Dhcr24,Fabp5,Dcn,Cdkn2a,Pcdh7
0.0001404	-8.87	MODULE_172	MSigDB lists	MODULE_172	93	12	16079	587	Mmp3,Hp,Ctsd,Mmp2,Ubd,Prdx6,Acox2,Ctsk,Mmp11,Prss23,Mmp14,Gale
0.0001409	-8.87	LEONARD_HYPOXIA	MSigDB lists	LEONARD_HYPOXIA	43	8	16079	587	Slc2a1,P4ha2,Efna1,Mxi1,Ppp1r3c,Vegfa,Sap30,Slc7a5
0.0001412	-8.87	KEGG_GLYOXYLATE_AND_DICARBOXYLATE_METABOLISM	MSigDB lists	KEGG_GLYOXYLATE_AND_DICARBOXYLATE_METABOLISM	15	5	16079	587	Mdh1,Aco1,Mthfd1l,Afmid,Pgp
0.0001419	-8.86	HELLER_HDAC_TARGETS_SILENCED_BY_METHYLATION_UP	MSigDB lists	HELLER_HDAC_TARGETS_SILENCED_BY_METHYLATION_UP	397	30	16079	587	Tspan12,S100a4,Txnip,Ngfrap1,Tst,Sox4,Ier3,Lpcat3,Rnf128,Pdgfrl,Cfh,Scp2,Itgbl1,Tfrc,Psap,Armc9,Myof,Gns,Sorbs1,Csrp2,Serpinf1,Mgst3,Taok3,Tuba1a,Ubd,Peg10,Efnb2,Nedd9,Itga7,Aplp1
0.000144	-8.85	ADH_SHORT	prosite domains	PS00061	36	7	13024	428	Rdh10,Cbr3,Cbr2,Dhrs7b,Cbr1,Hsd17b10,Hsd11b1
0.0001446	-8.84	Metabolism of carbohydrates	REACTOME pathways	7098585	244	24	6860	299	Gaa,Nup107,Sgsh,Slc2a1,Arsb,Ogn,Pfkfb1,Gys1,Slc25a1,Gale,Tkt,Slc2a4,Omd,Gns,Pcx,Mdh1,Sdc3,Sdc2,Slc25a10,Vcan,Ppp1r3c,Hexa,Calm1,Dcn
0.000145	-8.84	FARMER_BREAST_CANCER_APOCRINE_VS_BASAL	MSigDB lists	FARMER_BREAST_CANCER_APOCRINE_VS_BASAL	305	25	16079	587	Acox2,Scd1,Plscr1,Klf5,Acsl1,Srebf1,Mid1,Tpd52,Gale,Cyb561,Apod,Crat,Cdkn2a,Tnfrsf21,Msmo1,Cyb5a,Dhcr24,Fabp5,Zbtb16,Fmr1,Mtus1,S100a4,Xbp1,Mknk2,Naaa
0.0001451	-8.84	extracellular structure organization	biological process	GO:0043062	184	16	20963	630	Flrt2,Adamts2,Postn,Cyr61,Sh3pxd2b,Pdgfra,Col1a2,Abi3bp,Col4a1,Sfrp2,Agt,Sox9,Mmp11,Aplp1,Dpt,Ramp2
0.0001469	-8.83	MCBRYAN_PUBERTAL_BREAST_3_4WK_UP	MSigDB lists	MCBRYAN_PUBERTAL_BREAST_3_4WK_UP	201	19	16079	587	Irx3,Cyr61,Fzd1,Ptn,Scd1,Gas1,Cd248,Cdkn2b,Epdr1,Srpx2,Acsf2,Hsd11b1,Sox9,Runx1,Ngfrap1,Mmp14,Slc25a24,Adm,Fads2
0.0001474	-8.82	ligase activity, forming carbon-sulfur bonds	molecular function	GO:0016877	39	7	20551	621	Slc27a1,Aacs,Slc27a4,Acss2,Acsf2,Acsl1,Suclg1
0.000148	-8.82	MODULE_241	MSigDB lists	MODULE_241	67	10	16079	587	Cdh11,Pld3,Col1a2,Postn,S100a1,Lpcat3,Ier3,Plod1,Ninj1,Dhcr24
0.0001488	-8.81	YANG_BCL3_TARGETS_UP	MSigDB lists	YANG_BCL3_TARGETS_UP	342	27	16079	587	Angptl4,Glt8d2,Stat2,Ogn,Impact,Acadvl,Cpt1a,Ube2l6,Aqp7,Ptn,Acadm,Scd1,Mmp3,Abca1,Lipe,Acsl1,Abca8b,Npy1r,Eif2ak2,Fads3,Cmpk2,Dgat2,Ctxn1,Tnfrsf21,Gpd1,Hsd17b10,Hp
0.0001488	-8.81	Acyl-CoA_dh_M	pfam domains	PF02770	16	5	17202	590	Acadvl,Acadm,Acox2,Acox1,Ivd
0.0001489	-8.81	MODULE_112	MSigDB lists	MODULE_112	235	21	16079	587	Fabp4,Ctsk,Dpysl3,Arsb,Smtn,Slc1a3,Mmp3,Aplp1,Sparcl1,Rnd3,Klf5,Gas1,Sox9,Thbs1,Npy1r,Thbs2,Trim29,Cox7a1,Cdkn2a,Jak3,St6gal1
0.0001493	-8.81	fatty acid beta-oxidation using acyl-CoA dehydrogenase	biological process	GO:0033539	18	5	20963	630	Acox1,Acadvl,Ivd,Acox2,Acadm
0.00015	-8.81	succinate-CoA ligase activity	molecular function	GO:0004774	10	4	20551	621	Slc27a1,Slc27a4,Acsf2,Suclg1
0.0001532	-8.78	acyl-CoA dehydrogenase activity	molecular function	GO:0003995	18	5	20551	621	Ivd,Acadvl,Acox1,Acadm,Acox2
0.0001535	-8.78	AMIT_SERUM_RESPONSE_240_MCF10A	MSigDB lists	AMIT_SERUM_RESPONSE_240_MCF10A	55	9	16079	587	Xbp1,Tlr2,Thbs1,Angptl4,Prkag2,Tm4sf1,Cdc42ep1,Tnfrsf21,Pcdh7
0.0001541	-8.78	tricarboxylic acid cycle	biological process	GO:0006099	28	6	20963	630	Aco1,Idh3a,Pdhb,Mdh1,Idh3g,Suclg1
0.0001544	-8.78	cellular response to extracellular stimulus	biological process	GO:0031668	148	14	20963	630	Fosl1,Xbp1,Angptl4,Aes,Tfrc,Srebf1,Impact,Slc2a1,Map1lc3b,Cdkn2b,Jun,Sfrp2,Rnase4,Higd1a
0.0001544	-8.78	positive regulation of behavior	biological process	GO:0048520	148	14	20963	630	Rarres2,Cxcl5,Ccl2,Lbp,Lpar1,Vegfa,Ptk2b,Figf,Snai2,Cd74,Thbs1,Cdh13,Pdgfrb,Slit2
0.0001547	-8.77	oxidoreductase activity, acting on the aldehyde or oxo group of donors	molecular function	GO:0016903	52	8	20551	621	Aldh9a1,Aldh1l2,Aldh3b2,Adh7,Bckdhb,Aldh6a1,Aldh1a7,Pdhb
0.0001547	-8.77	CHARAFE_BREAST_CANCER_LUMINAL_VS_BASAL_DN	MSigDB lists	CHARAFE_BREAST_CANCER_LUMINAL_VS_BASAL_DN	418	31	16079	587	Fosl1,Fam83a,Antxr1,Zbtb16,Apol6,Mmp14,Tlr2,Slpi,Adm,Egfr,Emp3,Trim29,Snai2,Phldb2,Fstl1,Tkt,Tuba4a,Anxa3,Il1rap,Mdh1,Slc1a3,Srpx2,Plscr1,Gas1,Col4a1,Klf5,Rnd3,Mndal,Cdh13,Actn1,Cbr1
0.0001557	-8.77	WESTON_VEGFA_TARGETS_12HR	MSigDB lists	WESTON_VEGFA_TARGETS_12HR	33	7	16079	587	Mmp3,Col1a2,Vcam1,Mmp2,Ubd,Aqp7,Thy1
0.0001564	-8.76	regulation of cellular response to growth factor stimulus	biological process	GO:0090287	224	18	20963	630	Thbs1,Fzd1,Slit2,Sfrp2,Ngf,Peg10,Agt,Myof,Cd63,Vsir,Figf,Rbpj,Cyr61,Cdkn2b,Bmper,Lrg1,Gdf5,Vegfa
0.0001579	-8.75	O-acyltransferase activity	molecular function	GO:0008374	66	9	20551	621	Agpat2,Cpt2,Lpcat3,Dgat2,Crat,Agpat9,Dgat1,Gnpat,Cpt1a
0.0001636	-8.72	SNF5_DN.V1_DN	MSigDB lists	SNF5_DN.V1_DN	154	16	16079	587	Fads3,Pcolce2,Prkg2,Serpina3n,Cdkn2a,Anxa8,Tnfrsf21,Rnf128,Mgst2,Angptl4,Cbr3,1810011O10Rik,Fabp4,Itga7,Mmp3,Tinagl1
0.0001641	-8.71	TGGAAA_V$NFAT_Q4_01	MSigDB lists	TGGAAA_V$NFAT_Q4_01	1719	91	16079	587	Vgll3,Zfp521,Ap3d1,Fstl1,Sertad4,Rorc,Cd74,Dlc1,Adamts2,Hsd3b7,Tmem97,Ubd,Rasl12,Tinagl1,Loxl1,Fth1,Mdh1,Ltc4s,Aco1,Isg15,Ier3,Calhm2,Gcat,Lrrn4cl,3110043O21Rik,Fam117a,Pdgfra,Col1a2,Mc5r,Clcn2,Klf5,Ltbp1,Hagh,Enpp3,Sorbs3,Trim46,C1galt1c1,Atp1a2,Apod,Ostn,Hsd11b1,Trit1,Vegfa,Cldn15,Dhrs3,Mxi1,Vcan,Adm,Mmp14,Retn,Omd,Antxr1,Bcar3,Runx1,Ngfrap1,Lpl,Xbp1,Gadd45b,Itga7,Prkag2,Olfml3,1190005I06Rik,Ff…
0.0001648	-8.71	cellular response to growth factor stimulus	biological process	GO:0071363	350	24	20963	630	Dusp15,Ramp2,Dusp22,Sox9,Ltbp1,Xbp1,Akt1,Egfr,Ngf,Jun,Ccl2,Vsir,Col1a2,Snai2,Pdgfra,Pdgfrb,Frs3,Runx1,Ndn,Gdf5,Vegfa,Fgf7,Rgmb,Flrt2
0.0001649	-8.71	GSE34205_HEALTHY_VS_RSV_INF_INFANT_PBMC_DN	MSigDB lists	GSE34205_HEALTHY_VS_RSV_INF_INFANT_PBMC_DN	170	17	16079	587	Lgals1,Anxa3,Thbs3,Ifitm3,Smtn,Tuba1a,Rbpms,Acsl1,Adm,Slpi,Retn,Dysf,Map1lc3b,Cd36,Mthfd1l,Uqcrfs1,Hp
0.000168	-8.69	TURASHVILI_BREAST_LOBULAR_CARCINOMA_VS_LOBULAR_NORMAL_DN	MSigDB lists	TURASHVILI_BREAST_LOBULAR_CARCINOMA_VS_LOBULAR_NORMAL_DN	68	10	16079	587	Postn,Col4a1,Tmem119,Wipf1,Mmp2,Sfrp2,Vcan,Thbs2,Mmp11,Col1a2
0.000168	-8.69	SESTO_RESPONSE_TO_UV_C8	MSigDB lists	SESTO_RESPONSE_TO_UV_C8	68	10	16079	587	Cyb561,Slc7a5,Itpk1,Thbs2,Aldh9a1,Vegfa,Prdx6,Ltbp1,Scrn1,Slc2a1
0.0001706	-8.68	epithelium migration	biological process	GO:0090132	67	9	20963	630	Amot,Adam8,Arsb,Efnb2,Vegfa,Ptk2b,Itgb2,Cdh13,Slit2
0.0001719	-8.67	cellular response to acid chemical	biological process	GO:0071229	206	17	20963	630	Ffar2,Pdgfra,Dgat2,Socs1,Aqp1,Col4a1,Egfr,Akt1,Ngf,Col1a2,Abca1,Mmp2,Ptk2b,Xbp1,Sox9,Mmp3,Pkd2
0.0001736	-8.66	ALONSO_METASTASIS_UP	MSigDB lists	ALONSO_METASTASIS_UP	187	18	16079	587	Tuba4a,Ppp1r3c,Mmp2,Il1rl1,Rnase4,Serpina3n,Vcan,Stk24,Smarca1,Tuba1a,Lhfpl2,Fzd1,Acadm,Scd1,Pla2g16,Cd63,Slc25a33,Mdh1
0.000176	-8.65	lipid modification	biological process	GO:0030258	132	13	20963	630	Cd36,Adipoq,Adipor2,Pparg,Hadhb,Acadvl,Acox1,Acox2,Gbgt1,Acadm,Adh7,Scd1,Ivd
0.0001764	-8.64	GSE6269_HEALTHY_VS_STREP_PNEUMO_INF_PBMC_DN	MSigDB lists	GSE6269_HEALTHY_VS_STREP_PNEUMO_INF_PBMC_DN	155	16	16079	587	Ptk2b,Acsl1,Serpinb8,Ckap4,Gns,Cd63,Vegfa,Rnase4,Cda,Timp2,Cd36,Dysf,Tpp1,Vcan,Adm,Rab3d
0.000177	-8.64	HORTON_SREBF_TARGETS	MSigDB lists	HORTON_SREBF_TARGETS	24	6	16079	587	Insig1,Acss2,Aacs,Pmvk,Dhcr7,Tm7sf2
0.0001771	-8.64	CORRE_MULTIPLE_MYELOMA_DN	MSigDB lists	CORRE_MULTIPLE_MYELOMA_DN	56	9	16079	587	Olfml3,Fzd1,Gas1,Tmem119,Insig1,Cnksr3,Mamdc2,Slc1a3,Lpar1
0.0001771	-8.64	HOSHIDA_LIVER_CANCER_LATE_RECURRENCE_UP	MSigDB lists	HOSHIDA_LIVER_CANCER_LATE_RECURRENCE_UP	56	9	16079	587	Slc8a1,Cdh13,Snai2,Ubd,Itgbl1,Ctsk,Ngf,Mmp14,Cd74
0.0001779	-8.63	negative regulation of cell projection organization	biological process	GO:0031345	150	14	20963	630	Lpar1,Lgals1,Arhgap24,Ntn1,Lrp1,Aatk,Rbpj,Sema6d,Sema4b,Sema3g,Slit2,Thy1,Dpysl3,Efna1
0.0001782	-8.63	SCHAEFFER_PROSTATE_DEVELOPMENT_48HR_UP	MSigDB lists	SCHAEFFER_PROSTATE_DEVELOPMENT_48HR_UP	460	33	16079	587	Fdx1,Plscr1,Ptn,Adh1,Cdh13,Sfrp2,Dram2,Gadd45g,Slc25a33,Rnf128,Klf15,Zfyve21,Rab3ip,Sox9,Aldh6a1,Cyp2f2,Tinagl1,Slc1a5,Anxa3,Tle6,1810011O10Rik,Insl6,Plac8,Rnase4,Ermp1,Sertad4,Dhrs3,Rdh10,Pcolce2,Tspan12,Fam110c,Tst,Ubqln2
0.0001809	-8.62	positive regulation of transferase activity	biological process	GO:0051347	464	29	20963	630	Efna1,Thbs1,Ccnd1,Ptk2b,Adipoq,Map2k6,Pkd2,Prkag2,Adam8,Higd1a,Agt,Egfr,Gadd45b,Akt1,Slc27a1,Taok3,Stk24,Lpar1,Cd74,Pdgfra,Pfkfb1,Parm1,Acsl1,C1galt1c1,Gadd45g,Cyr61,Pdgfrb,Vegfa,Eif2ak2
0.0001813	-8.62	response to biotic stimulus	biological process	GO:0009607	677	38	20963	630	Plac8,Eif2ak2,Cmpk2,Ifit1,Tnfrsf21,Tnfrsf14,Il17rc,Cd47,Wipf1,Abca1,Adh7,Nr1h3,Txnip,Cxcl5,Wfdc21,Tlr2,Rbpj,Trem2,Anxa3,Ifitm3,Lbp,Tusc5,Adamts5,Oas2,Slpi,Scd1,Ier3,Adar,Hp,Cd36,Xbp1,Noct,Plscr1,Adm,Isg15,Jun,Akt1,Ccl2
0.0001836	-8.6	positive regulation of kinase activity	biological process	GO:0033674	419	27	20963	630	Pdgfrb,Cyr61,Acsl1,Gadd45g,Pdgfra,Pfkfb1,Cd74,Eif2ak2,Vegfa,Pkd2,Map2k6,Adipoq,Ptk2b,Ccnd1,Efna1,Thbs1,Lpar1,Stk24,Taok3,Slc27a1,Gadd45b,Akt1,Egfr,Higd1a,Agt,Prkag2,Adam8
0.0001848	-8.6	PETROVA_ENDOTHELIUM_LYMPHATIC_VS_BLOOD_DN	MSigDB lists	PETROVA_ENDOTHELIUM_LYMPHATIC_VS_BLOOD_DN	140	15	16079	587	Plod1,Isg15,Tnfrsf21,Acta2,Jun,Eif2b2,Ier3,Emp3,Srpx2,Tram2,Sgsh,Col1a2,Vcan,Mmp14,Anxa3
0.0001883	-8.58	ZHENG_GLIOBLASTOMA_PLASTICITY_UP	MSigDB lists	ZHENG_GLIOBLASTOMA_PLASTICITY_UP	239	21	16079	587	Thrsp,Cd36,Pdgfra,Ccnd1,Cdkn2a,Rnf128,Nup107,Gpd1,Cplx2,Ier3,Igfbp4,Tuba4a,Gcat,Bmper,Cyr61,Lhfpl2,Rnd3,Aplp1,Pdpn,Sparcl1,Cebpa
0.0001898	-8.57	negative regulation of neuron projection development	biological process	GO:0010977	133	13	20963	630	Lgals1,Lpar1,Ntn1,Lrp1,Aatk,Sema4b,Sema6d,Rbpj,Sema3g,Slit2,Thy1,Dpysl3,Efna1
0.0001899	-8.57	VERHAAK_AML_WITH_NPM1_MUTATED_UP	MSigDB lists	VERHAAK_AML_WITH_NPM1_MUTATED_UP	172	17	16079	587	Acsl1,Ltbp1,G0s2,Gns,Pbx3,Trim16,Ninj1,Ctsd,Mmp2,Abhd2,Ier3,Cd36,Runx1,Ngfrap1,Vcan,Thbs1,Igf2r
0.0001901	-8.57	YAO_TEMPORAL_RESPONSE_TO_PROGESTERONE_CLUSTER_6	MSigDB lists	YAO_TEMPORAL_RESPONSE_TO_PROGESTERONE_CLUSTER_6	69	10	16079	587	Dram2,Retn,Slc27a1,Lpl,Prss23,Cfd,Adipoq,Efnb2,Efna1,Lipe
0.000191	-8.56	Ald_DH_CS_CYS	interpro domains	IPR016160	18	5	19600	621	Aldh1l2,Aldh9a1,Aldh6a1,Aldh3b2,Aldh1a7
0.0001914	-8.56	MODULE_46	MSigDB lists	MODULE_46	366	28	16079	587	P4ha2,St6gal1,Ccl2,H2-DMb2,Isg15,Hp,Mgst2,Cfh,Npy1r,Tlr2,Pdgfra,Sh2b2,Emp3,Lbp,Ptn,Itgb2,Cyr61,Ubd,H2-DMb1,Fgf7,Lrp1,Cxcl5,Il1rap,Csrp2,Mgst3,Serpinf1,Insig1,Ifitm3
0.0001914	-8.56	regulation of lipase activity	biological process	GO:0060191	68	9	20963	630	Cyr61,Pdgfrb,Angptl4,Pdgfra,Lpar1,Dlc1,Agt,Nr1h3,Lrp1
0.0001925	-8.56	EXTRACELLULAR_REGION	MSigDB lists	EXTRACELLULAR_REGION	404	30	16079	587	Slit2,Angptl4,Psap,Adamts9,Apod,Tfrc,Serpinf1,Mmp11,Cd248,Ptn,Adamts5,Postn,Loxl1,Cdh13,Lipe,Figf,Dlk1,Aplp1,Mmp3,Vcan,Adm,Col1a2,Lpl,Cda,Lbp,Ccl2,Mmp2,Vegfa,Fstl1,Cfh
0.0001964	-8.54	HENDRICKS_SMARCA4_TARGETS_UP	MSigDB lists	HENDRICKS_SMARCA4_TARGETS_UP	45	8	16079	587	Emp3,Agt,Lgals1,Thy1,Fads3,Igfbp4,Abhd2,Jun
0.0001965	-8.53	positive regulation of cellular biosynthetic process	biological process	GO:0031328	1702	77	20963	630	Trim16,Rgmb,Vegfa,Klf5,Pcx,Adcy3,Sox12,Fmr1,Ostn,Pbx3,Rorc,Smarca1,Sorbs1,Sfrp2,Akt1,Plac8,Fosl1,Runx1,Mc5r,Mef2b,Cyr61,Pdgfra,Parm1,Sox4,Insig1,Mc2r,Pemt,Adrb3,Cdkn2a,Sox9,Thbs1,Srebf1,Glis1,Klf15,Rasl11a,Pdgfrb,Rbpj,Hmga2,Lpin1,Itgb2,Anxa3,Lbp,Ndn,Xbp1,Pkd2,Fzd1,Ptk2b,Rps6ka1,Plscr1,Impact,Adm,Dgat1,Eya1,Adam8,Jun,Egfr,Cdh13,Pparg,Dgat2,Fgf7,Eif2ak2,Phb2,Jak3,Trp53inp1,Zbtb16,Cebpa,Mrap,Osr1,Ti…
0.0001977	-8.53	regulation of macrophage chemotaxis	biological process	GO:0010758	19	5	20963	630	Mtus1,Ccl2,Thbs1,Rarres2,Ptk2b
0.0001977	-8.53	NADH metabolic process	biological process	GO:0006734	19	5	20963	630	Mdh1,Idh3a,Gpd1,Idh3g,Cbr2
0.0001977	-8.53	regulation of macrophage derived foam cell differentiation	biological process	GO:0010743	19	5	20963	630	Pparg,Lpl,Abcg1,Cd36,Adipoq
0.0001979	-8.53	positive regulation of nitric oxide metabolic process	biological process	GO:1904407	41	7	20963	630	Ptk2b,Akt1,Itgb2,Egfr,Agt,Tlr2,Pkd2
0.0001979	-8.53	positive regulation of nitric oxide biosynthetic process	biological process	GO:0045429	41	7	20963	630	Akt1,Itgb2,Egfr,Ptk2b,Agt,Tlr2,Pkd2
0.0001984	-8.53	GSE10325_MYELOID_VS_LUPUS_MYELOID_DN	MSigDB lists	GSE10325_MYELOID_VS_LUPUS_MYELOID_DN	189	18	16079	587	Mapk6,Cbr1,Mndal,Acsl1,Pdpn,Steap4,Plscr1,Cd63,Ffar2,Ube2l6,Ctsd,Isg15,Adar,Xbp1,Adm,Igf2r,Eif2ak2,Apol6
0.0001991	-8.52	integrin binding	molecular function	GO:0005178	99	11	20551	621	Vcam1,Cyr61,Timp2,Mmp14,Egfr,Thbs1,Cib2,Itga7,Actn1,Adam8,Thy1
0.0002024	-8.51	chr11q13	MSigDB lists	chr11q13	223	20	16079	587	Dhcr7,Fosl1,Thrsp,2010003K11Rik,Arap1,Ccnd1,Dgat2,Nudt8,Pacs1,Acy3,Aqp11,Tm7sf2,Lrfn4,Myo7a,P4ha3,Lgals12,Cpt1a,Bscl2,Cd248,Fth1
0.0002036	-8.5	INGRAM_SHH_TARGETS_DN	MSigDB lists	INGRAM_SHH_TARGETS_DN	57	9	16079	587	Tuba1a,Ptn,Slpi,Vcan,Slc1a3,Aoc3,Angptl4,Sfrp2,Megf10
0.0002037	-8.5	GSE17974_2.5H_VS_72H_IL4_AND_ANTI_IL12_ACT_CD4_TCELL_DN	MSigDB lists	GSE17974_2.5H_VS_72H_IL4_AND_ANTI_IL12_ACT_CD4_TCELL_DN	173	17	16079	587	Dhcr24,Nup107,Tmem97,Txnip,S100a4,Ngfrap1,Uqcrc1,Fam195a,Ccbl1,Itgb2,Dlg5,Acadvl,Csrp2,Mgst3,Rps6ka1,Isca2,Dram2
0.0002037	-8.5	ATF2_S_UP.V1_DN	MSigDB lists	ATF2_S_UP.V1_DN	173	17	16079	587	Stxbp2,Gas1,Pla2g16,Vcam1,Itgbl1,Sorbs1,Ngf,Fgf7,Tpd52,Angptl4,Il1rap,Svep1,Slc1a3,Sdc3,Gpt,Serpina3n,Abca8b
0.0002037	-8.5	GSE360_HIGH_DOSE_B_MALAYI_VS_M_TUBERCULOSIS_MAC_DN	MSigDB lists	GSE360_HIGH_DOSE_B_MALAYI_VS_M_TUBERCULOSIS_MAC_DN	173	17	16079	587	P4ha2,Vegfa,Tm4sf1,Vcan,Mmp14,Tlr2,Runx1,Txnip,Gys1,Tuba1a,Acsl1,Tpd52,Svep1,Socs1,Fabp4,Ckap4,Arsb
0.0002043	-8.5	regulation of ERK1 and ERK2 cascade	biological process	GO:0070372	209	17	20963	630	Bmper,Phb2,Vegfa,Cd74,Pdgfra,Pdgfrb,Trem2,Cyr61,Jun,Egfr,Tlr2,Cnksr3,Ndrg4,Ptk2b,Adipoq,Cd36,Epor
0.000207	-8.48	STEIN_ESRRA_TARGETS_UP	MSigDB lists	STEIN_ESRRA_TARGETS_UP	349	27	16079	587	Uqcrfs1,Rab21,Lpcat3,Pcyt2,Endog,Oplah,Vegfa,Mgst2,Uqcrc1,Ndrg4,Dgat1,Rasa4,Coq3,Higd1a,Fdx1,Idh3a,Acadm,Ndufa9,Epor,Uap1l1,Pla2g12a,Mdh1,Dusp22,Suclg1,Mgst3,Cpt1a,Rps6ka1
0.0002079	-8.48	FRIDMAN_SENESCENCE_UP	MSigDB lists	FRIDMAN_SENESCENCE_UP	83	11	16079	587	Cdkn2b,Map1lc3b,Ccnd1,Col1a2,Filip1l,Thbs1,Igfbp4,Mndal,Isg15,Cdkn2a,Ndn
0.000208	-8.48	cellular respiration	biological process	GO:0045333	100	11	20963	630	Gpd1,Idh3g,Uqcrc1,Ndufb8,Pdhb,Idh3a,Mdh1,Suclg1,Cox8b,Slc1a3,Aco1
0.0002112	-8.46	DAVICIONI_TARGETS_OF_PAX_FOXO1_FUSIONS_UP	MSigDB lists	DAVICIONI_TARGETS_OF_PAX_FOXO1_FUSIONS_UP	241	21	16079	587	Jun,Plscr1,Fzd1,Gas1,Ltbp1,Cyr61,Adamts5,Sdc2,Aacs,Wsb2,Myof,Snai2,Pcdh7,Fabp5,Rab32,Fmr1,Thbs1,Tram2,Sh3bp5,Map1lc3b,Eya1
0.0002119	-8.46	PAL_PRMT5_TARGETS_UP	MSigDB lists	PAL_PRMT5_TARGETS_UP	190	18	16079	587	Pcdh7,Ndufb8,Fstl1,Gcat,Vcan,Fmr1,Cdk4,Emp3,Ivd,Postn,Gas1,Ndn,Ptn,Loxl1,Gas2,Pkd2,Sfrp2,Cpt1a
0.0002149	-8.45	REACTOME_METABOLISM_OF_CARBOHYDRATES	MSigDB lists	REACTOME_METABOLISM_OF_CARBOHYDRATES	224	20	16079	587	Sdc3,Dcn,Tkt,Slc2a4,Hexa,Nup107,Vcan,Omd,Pcx,Sdc2,Gys1,Slc2a1,Pfkfb1,Gns,Slc25a10,Arsb,Sgsh,Gale,Mdh1,Ogn
0.0002176	-8.43	Phospholipid metabolism	REACTOME pathways	7098739	134	16	6860	299	Agpat9,Pip5k1c,Dgat1,Dgat2,Pla2g12a,Gnpat,Pla2g16,Gpd1,Agpat2,Pcyt2,Lpcat3,Pemt,Phospho1,Hadhb,Pnpla2,Lpin1
0.0002188	-8.43	MODULE_8	MSigDB lists	MODULE_8	407	30	16079	587	Il1rap,Slc1a5,Anxa3,Csrp2,Tfrc,Slc7a5,Rnd3,Cyr61,Peg10,Ubd,Ndufa9,Actn1,Cdc42ep1,Mapk6,Dynlt3,Agt,Tmem97,Sox4,Filip1l,Rarres2,Grsf1,Cdkn2a,Ier3,St6gal1,Cnn3,Adipor2,Scp2,Tm4sf1,Hsd17b10,Cyb5a
0.000219	-8.43	monosaccharide metabolic process	biological process	GO:0005996	153	14	20963	630	Gsto2,Man2b2,Pcx,Akt1,Fabp5,Gale,Galk2,Apod,Npy1r,Cpt1a,Gpd1,Adipoq,Pdhb,Pfkfb1
0.0002195	-8.42	AMPK signaling pathway	KEGG pathways	mmu04152	127	15	7649	316	Cpt1a,Adipoq,Pfkfb1,Srebf1,Akt1,Prkag2,Lipe,Slc2a4,Scd3,Adipor2,Ccnd1,Scd1,Pparg,Cd36,Gys1
0.0002195	-8.42	AMPK signaling pathway	KEGG pathways	ko04152	127	15	7649	316	Prkag2,Akt1,Lipe,Slc2a4,Srebf1,Adipoq,Pfkfb1,Cpt1a,Gys1,Cd36,Scd1,Pparg,Ccnd1,Scd3,Adipor2
0.0002231	-8.41	whole membrane	cellular component	GO:0098805	1588	73	20918	633	Phb2,Aqp1,Rab3d,Pdpn,Myof,Pdxp,Fosl1,Antxr1,Slc27a4,Sorbs1,Lrp1,Clstn3,Dhcr7,Cdkl5,Srpx2,Ndrg4,Acox1,Abcb6,Lipe,Map1lc3b,Actn1,Slc2a1,Plscr1,Pemt,Pkd2,Aqp7,Acsl1,Slc2a4,Vat1,Cpt1a,Anxa3,Cd63,Tfrc,Lpin1,Myo7a,Itgb2,Atp1a2,Pex16,Gaa,Egfr,Pex10,Psap,Aifm2,Ap3d1,Ptk2b,Slc22a5,Ctsd,Sema4b,Slc5a6,Acy3,Hadhb,Stxbp2,Slc8a1,H2-DMb2,Adam8,Entpd2,Abca1,Adcy3,Cd36,Dlc1,Pdgfrb,Rab21,Slc27a1,Cdh13,Gnpat,Pex14,…
0.0002253	-8.4	branched-chain amino acid catabolic process	biological process	GO:0009083	11	4	20963	630	Ivd,Aldh6a1,Bcat2,Bckdhb
0.0002253	-8.4	regulation of cholesterol storage	biological process	GO:0010885	11	4	20963	630	Lpl,Pparg,Nr1h3,Cd36
0.0002253	-8.4	negative regulation of vascular permeability	biological process	GO:0043116	11	4	20963	630	Amot,Ramp2,Adm,Slit2
0.0002257	-8.4	KIM_HYPOXIA	MSigDB lists	KIM_HYPOXIA	25	6	16079	587	Angptl4,Sap30,Gys1,Slc2a1,Jun,Vegfa
0.00023	-8.38	GNF2_PTX3	MSigDB lists	GNF2_PTX3	35	7	16079	587	Loxl1,Col1a2,Fstl1,Plod1,Cdh11,Thbs2,Cxcl5
0.0002321	-8.37	LIPID_BIOSYNTHETIC_PROCESS	MSigDB lists	LIPID_BIOSYNTHETIC_PROCESS	98	12	16079	587	Dhcr24,Pcyt2,Scp2,Pemt,Dgat2,Gbgt1,Fads2,Hsd3b7,Dhcr7,Agpat2,Adm,Cd74
0.0002337	-8.36	GSE6269_E_COLI_VS_STREP_PNEUMO_INF_PBMC_DN	MSigDB lists	GSE6269_E_COLI_VS_STREP_PNEUMO_INF_PBMC_DN	143	15	16079	587	Cda,Dgat1,Ckap4,Slpi,Retn,Pcolce2,Anxa3,Impdh1,Igf2r,Hp,Ctsd,Rnase4,Abhd2,Bscl2,Adam8
0.0002344	-8.36	placenta development	biological process	GO:0001890	154	14	20963	630	Peg10,Cebpa,Akt1,Egfr,Vcam1,Ctsl,Adm,Pparg,Slc8a1,Pkd2,Cyr61,Rbpj,Epor,Fosl1
0.0002367	-8.35	morphogenesis of a branching epithelium	biological process	GO:0061138	192	16	20963	630	Sfrp2,Ctsd,Agt,Eya1,Col4a1,Adm,Rdh10,Mmp14,Sox9,Slit2,Phb2,Ctsl,Dlg5,Vegfa,Fgf7,Plxna1
0.0002368	-8.35	TONKS_TARGETS_OF_RUNX1_RUNX1T1_FUSION_ERYTHROCYTE_UP	MSigDB lists	TONKS_TARGETS_OF_RUNX1_RUNX1T1_FUSION_ERYTHROCYTE_UP	159	16	16079	587	Mndal,Acsl1,Vat1,Jun,Rbpms,Myof,Slc1a3,Il1rap,Tm4sf1,Tnfrsf21,Lpl,Col1a2,Sox4,Tlr2,Oas2,Vcan
0.0002368	-8.35	BROWNE_HCMV_INFECTION_18HR_DN	MSigDB lists	BROWNE_HCMV_INFECTION_18HR_DN	159	16	16079	587	Pdgfrb,Pcyt2,Oplah,Tkt,Abca8b,Thbs1,Vcan,Loxl1,Pdpn,Gas2,Acox2,Rbpms,S100a1,Insig1,Socs1,Thbs3
0.0002375	-8.35	LINDGREN_BLADDER_CANCER_CLUSTER_1_DN	MSigDB lists	LINDGREN_BLADDER_CANCER_CLUSTER_1_DN	352	27	16079	587	Lgals1,Slc1a3,Pdxp,Acsf2,Insig1,Plac8,Tfrc,Cyr61,Tuba1a,Bcat2,Actn1,Ypel3,Nedd9,Acsl1,Efna1,Cebpa,Hsd3b7,Tmem97,Cenpa,Timp2,Sh3bp5,Filip1l,Xbp1,S100a4,Ccl2,Pdgfrl,Pdgfrb
0.0002376	-8.35	regulation of cellular localization	biological process	GO:0060341	1198	58	20963	630	Tlr2,Agt,Ngf,Nr1h3,Ndrg4,1810011O10Rik,Ncs1,Srebf1,Il1rl1,Ctsk,Adipoq,Npy1r,Wipf1,Cpt1a,Il17rc,Tnfrsf21,Stxbp2,Tnfrsf14,Cdkn2a,Sox4,Insig1,Pemt,Snai2,Fam132a,Slc8a1,Pparg,Socs1,Scp2,Runx1,Retn,Ccl2,Sorbs1,Egfr,Sfrp2,Akt1,Rab3d,Thy1,Reep6,Trim29,Rbpms,Ptk2b,Rab21,Cd36,Xbp1,Apod,Pkd2,Fzd1,Pim3,Ptn,Gas1,Ier3,Vegfa,Ffar2,Trim16,Aacs,Hmga2,Postn,Trem2
0.0002391	-8.34	cell death	biological process	GO:0008219	912	47	20963	630	Cdkn2a,Ngfrap1,Tnfrsf14,Tnfrsf21,Emp3,Trp53inp1,Lgals1,Dlc1,Pparg,Cyr61,Gadd45g,Aatk,Gulp1,Ngf,Gadd45b,Peg10,Ntn1,1810011O10Rik,Unc5b,Dram2,Cidec,Thbs1,Aifm2,Aplp1,Gas1,Ier3,Mknk2,Dhcr24,Pim3,Endog,Vegfa,G0s2,Lgals12,Trpv2,Aqp1,Akt1,Jun,Sfrp2,Gas2,Plscr1,Stk24,Susd6,Rps6ka1,Bcl2l13,Ypel3,Map2k6,Xbp1
0.0002395	-8.34	tissue migration	biological process	GO:0090130	70	9	20963	630	Ptk2b,Itgb2,Slit2,Cdh13,Arsb,Adam8,Amot,Vegfa,Efnb2
0.0002413	-8.33	GSE17721_ALL_VS_24H_PAM3CSK4_BMDM_DN	MSigDB lists	GSE17721_ALL_VS_24H_PAM3CSK4_BMDM_DN	192	18	16079	587	Slc25a10,Map2k6,Ltc4s,Cbr1,Gas2,Olfml3,Map1lc3b,Dgat1,Dgat2,Ccdc107,Slpi,Igfbp4,Scp2,Mgst2,Dcn,Tmem119,Hsd11b1,Rnf128
0.0002413	-8.33	GSE17721_0.5H_VS_12H_CPG_BMDM_UP	MSigDB lists	GSE17721_0.5H_VS_12H_CPG_BMDM_UP	192	18	16079	587	Myo7a,Crat,Mdh1,Lgals1,Tpd52,Fam132a,Gnb5,Fam198b,Vsir,Cdk4,Cenpa,Sox4,Dhcr7,Ndrg4,Pgp,Rab3il1,Alad,Rnase4
0.0002418	-8.33	SEKI_INFLAMMATORY_RESPONSE_LPS_UP	MSigDB lists	SEKI_INFLAMMATORY_RESPONSE_LPS_UP	71	10	16079	587	1810011O10Rik,Vcam1,Egfr,Cxcl5,Tlr2,Fosl1,Sh3pxd2b,Gadd45b,Plscr1,Ier3
0.0002477	-8.3	response to stimulus	biological process	GO:0050896	7320	262	20963	630	Gpd1,Adipor2,Plac8,Hexa,Sparcl1,Tnfrsf14,Tinagl1,Ngfrap1,Wipf1,Thbs1,Ndrg4,Ccl7,Map1lc3b,Rnase4,Klf15,C1galt1c1,Trem2,Trim16,Dhcr24,Anxa8,Ccl9,Dpysl3,Ccl6,Isg15,Vsir,Gdf11,Sfrp2,Masp1,Dgat2,Eif2ak2,Trp53inp1,Fam83a,Il1rap,Aplp1,Igf2r,Cd47,Efna1,Ramp2,Adh7,Cplx2,Txnip,Ngf,Ifitm3,Anxa3,Slpi,Lbp,Antxr1,Adamts5,Rarres2,Map2k6,Apod,Pkd2,Arap1,Akr1e1,Slc2a4,Tspan11,Cd63,Ap3d1,Ccl2,Mc5r,Runx1,Mt2,Snai2,…
0.0002491	-8.3	response to drug	biological process	GO:0042493	253	19	20963	630	Mat2a,Aacs,Aqp1,Kcnk3,Cdkn2a,Cyp2f2,Slc22a5,Tfrc,Alad,Pemt,Mmp2,Adipoq,Xbp1,Fzd1,Tlr2,Slc1a3,Sfrp2,Jun,Cdk4
0.0002507	-8.29	regulation of reactive oxygen species metabolic process	biological process	GO:2000377	155	14	20963	630	Egfr,Akt1,Ier3,Slc25a33,Agt,Tlr2,Ptk2b,Itgb2,Thbs1,Pkd2,Hp,Pdgfrb,Mmp3,Cd36
0.0002517	-8.29	AMP-dep_Synth/Lig	interpro domains	IPR000873	29	6	19600	621	Slc27a4,Acsf2,Aacs,Acsl1,Acss2,Slc27a1
0.0002522	-8.29	generation of neurons	biological process	GO:0048699	1388	65	20963	630	Lrfn4,Sema4b,Aatk,Hexa,Runx1,Plxna1,Serpinf1,Lgals1,Gdf5,Flrt2,Sox4,Unc5b,Mmp2,Sema6d,Sox9,Epor,Arsb,Cxcl5,Lpar1,Ncs1,Ndrg4,Pip5k1c,Trpv2,Postn,Gas1,Ptn,Vegfa,Pbx3,Thy1,Dpysl3,Fmr1,Slit2,Sema3g,Akt1,Smarca1,Gdf11,Pparg,Tnfrsf21,Efnb2,Zfp521,Timp2,Efna1,Ngf,Irx3,Tlr2,Lrp1,Slc1a3,Ntn1,Hmga2,Rbpj,Myo7a,Cdh11,Ndn,Cdkl5,Ptk2b,Tle6,Rab21,Xbp1,Egfr,Jun,Eya1,Sdc2,Impact,Adm,Stk24
0.0002571	-8.27	regulation of cholesterol efflux	biological process	GO:0010874	20	5	20963	630	Nr1h3,Lrp1,Abcg1,Abca1,Adipoq
0.0002573	-8.27	GSE3982_EOSINOPHIL_VS_DC_DN	MSigDB lists	GSE3982_EOSINOPHIL_VS_DC_DN	193	18	16079	587	Dusp22,Tfrc,Aco1,Cbr3,Mdh1,Lgals1,Hadhb,Cbr1,Fdx1,Pemt,Scd1,Cd36,Tst,Clec10a,Pparg,Acox1,Fosl1,Lims2
0.000258	-8.26	Carbon metabolism	KEGG pathways	ko01200	115	14	7649	316	Gpt,Me2,Idh3g,Pgp,Aldh6a1,Suclg1,Acss2,Tkt,Idh3a,Pdhb,Pcx,Acadm,Mdh1,Aco1
0.000258	-8.26	Carbon metabolism	KEGG pathways	mmu01200	115	14	7649	316	Suclg1,Acss2,Aldh6a1,Pgp,Idh3g,Me2,Gpt,Aco1,Mdh1,Pdhb,Pcx,Acadm,Idh3a,Tkt
0.0002582	-8.26	response to low-density lipoprotein particle	biological process	GO:0055098	5	3	20963	630	Pparg,Cdh13,Cd36
0.0002582	-8.26	metanephric glomerulus vasculature development	biological process	GO:0072239	5	3	20963	630	Osr1,Pdgfra,Pdgfrb
0.0002596	-8.26	ONKEN_UVEAL_MELANOMA_UP	MSigDB lists	ONKEN_UVEAL_MELANOMA_UP	714	45	16079	587	Adcy3,Dgat1,Timp2,Col1a2,Sap30,Igf2r,Isg15,Pcdh7,Ier3,Gns,Myof,Ifitm3,Ctsk,Acadvl,Apod,Sgsh,Lrp1,Lgals1,Cbr1,Slc1a4,Mndal,Sparcl1,Pkd2,Acsl1,Wipf1,Scd1,Emp3,Me2,Cd74,Fads3,Fabp5,Mgst2,Mmp2,Trpv2,P4ha2,Ndufb8,Dlg5,E430025E21Rik,Aacs,Psap,Armc9,Tpd52,S100a1,Col4a1,Lhfpl2
0.0002624	-8.25	lipoteichoic acid binding	molecular function	GO:0070891	5	3	20551	621	Lbp,Trem2,Tlr2
0.0002625	-8.25	blood circulation	biological process	GO:0008015	296	21	20963	630	Acta2,Postn,Tpm1,Slc8a1,Pparg,Vegfa,Atp1a2,Aoc3,Gaa,Adrb3,Amot,Ier3,Cd36,Adipoq,Slit2,Npy1r,Map2k6,Ramp2,Col1a2,Adm,Agt
0.0002649	-8.24	Citrate cycle (TCA cycle)	KEGG pathways	mmu00020	32	7	7649	316	Aco1,Mdh1,Suclg1,Idh3g,Pcx,Pdhb,Idh3a
0.0002649	-8.24	Citrate cycle (TCA cycle)	KEGG pathways	ko00020	32	7	7649	316	Idh3g,Mdh1,Suclg1,Aco1,Idh3a,Pdhb,Pcx
0.0002671	-8.23	renal tubule development	biological process	GO:0061326	71	9	20963	630	Osr1,Aqp11,Wnk4,Sox9,Pkd2,Eya1,Col4a1,Agt,Kif26b
0.000268	-8.22	regulation of cellular carbohydrate metabolic process	biological process	GO:0010675	156	14	20963	630	Sorbs1,Ier3,Akt1,Prkag2,Rorc,Acadm,Ptk2b,Igfbp4,Pfkfb1,Fam132a,Dgat2,Hsd11b1,Gpd1,Adipoq
0.0002693	-8.22	fatty acid beta-oxidation	biological process	GO:0006635	43	7	20963	630	Hadhb,Acadvl,Acox1,Ivd,Acox2,Adipoq,Acadm
0.0002697	-8.22	RUTELLA_RESPONSE_TO_CSF2RB_AND_IL4_DN	MSigDB lists	RUTELLA_RESPONSE_TO_CSF2RB_AND_IL4_DN	281	23	16079	587	Nedd9,Fdx1,Plscr1,Gns,Acadvl,Myof,Ctsk,Gadd45g,Plac8,Tuba4a,Cnpy2,Ctsd,Nr1h3,Trit1,Rnase4,Cfd,Calhm2,St6gal1,Sh3bp5,Timp2,Vcan,Itpk1,Eif2ak2
0.0002701	-8.22	glycerolipid biosynthetic process	biological process	GO:0045017	103	11	20963	630	Plscr1,Pemt,Agpat2,Fgf7,Slc27a1,Fabp5,Dgat1,Agpat9,Lpin1,Dgat2,Lpl
0.0002717	-8.21	mouse chr16	chromosome location	mouse chr16	197	15	24192	644	Apod,Clcn2,Glis2,Tmem191c,Socs1,Cbr3,Runx1,Adipoq,Adamts5,Cbr1,St6gal1,Tfrc,Slc25a1,Snai2,Fstl1
0.000272	-8.21	nucleoside phosphate metabolic process	biological process	GO:0006753	362	24	20963	630	Ndufb8,Impdh1,Idh3a,Mdh1,Pdhb,Aqp1,Gpd1,Enpp3,Uqcrc1,Fdx1,Gale,Cmpk2,Suclg1,Atp1a2,Oas2,Adcy3,Cbr2,Tkt,Ramp2,Idh3g,Cox8b,Entpd2,Nudt18,Adm
0.0002727	-8.21	EGF-like_Ca-bd_dom	interpro domains	IPR001881	98	11	19600	621	Slit2,Svep1,Thbs3,Dlk1,Ltbp1,Lrp1,Masp1,Cd248,Sned1,Thbs2,Vcan
0.0002737	-8.2	regulation of cyclic nucleotide biosynthetic process	biological process	GO:0030802	138	13	20963	630	Lpar1,Adcy3,Adm,Abca1,Mc2r,Adrb3,Mrap,Aplp1,Mc5r,Ramp2,Ptk2b,Timp2,Ostn
0.0002738	-8.2	REACTOME_BRANCHED_CHAIN_AMINO_ACID_CATABOLISM	MSigDB lists	REACTOME_BRANCHED_CHAIN_AMINO_ACID_CATABOLISM	17	5	16079	587	Hsd17b10,Bcat2,Bckdhb,Ivd,Aldh6a1
0.0002738	-8.2	HERNANDEZ_MITOTIC_ARREST_BY_DOCETAXEL_2_DN	MSigDB lists	HERNANDEZ_MITOTIC_ARREST_BY_DOCETAXEL_2_DN	17	5	16079	587	Scd1,Ncs1,Itgb2,Vcan,Cyr61
0.0002757	-8.2	Sulfatase_CS	interpro domains	IPR024607	11	4	19600	621	Gns,Arsb,Sgsh,Arsj
0.0002769	-8.19	death	biological process	GO:0016265	918	47	20963	630	Sfrp2,Jun,Akt1,Gas2,Stk24,Plscr1,Susd6,Rps6ka1,Ypel3,Bcl2l13,Xbp1,Map2k6,Mknk2,Ier3,Gas1,Pim3,Dhcr24,Endog,Vegfa,G0s2,Lgals12,Trpv2,Aqp1,Peg10,Ngf,Gadd45b,1810011O10Rik,Ntn1,Cidec,Dram2,Unc5b,Thbs1,Aifm2,Aplp1,Cdkn2a,Ngfrap1,Emp3,Tnfrsf14,Tnfrsf21,Lgals1,Trp53inp1,Dlc1,Pparg,Aatk,Gadd45g,Gulp1,Cyr61
0.000279	-8.18	regulation of intracellular transport	biological process	GO:0032386	523	31	20963	630	Pkd2,Fzd1,Apod,Wipf1,Cd36,Rab21,Xbp1,Adipoq,Ptk2b,Rbpms,Ctsk,Reep6,Thy1,Srebf1,1810011O10Rik,Ndrg4,Sfrp2,Ngf,Egfr,Tlr2,Ccl2,Scp2,Slc8a1,Snai2,Pemt,Insig1,Sox4,Ier3,Gas1,Cdkn2a,Stxbp2
0.0002791	-8.18	Sushi_SCR_CCP_dom	interpro domains	IPR000436	54	8	19600	621	Masp1,Hp,Srpx2,Vcan,Sned1,Susd6,Cfh,Svep1
0.0002833	-8.17	response to growth factor	biological process	GO:0070848	363	24	20963	630	Gdf5,Fgf7,Rgmb,Flrt2,Vegfa,Ndn,Pdgfrb,Frs3,Runx1,Pdgfra,Snai2,Vsir,Col1a2,Jun,Egfr,Akt1,Ngf,Ccl2,Dusp22,Sox9,Xbp1,Ltbp1,Ramp2,Dusp15
0.0002861	-8.16	GSE1460_CD4_THYMOCYTE_VS_THYMIC_STROMAL_CELL_DN	MSigDB lists	GSE1460_CD4_THYMOCYTE_VS_THYMIC_STROMAL_CELL_DN	178	17	16079	587	Gas1,Ltbp1,Olfml3,Gulp1,Actn1,Anxa3,Plxna1,Glt8d2,Slit2,Srpx2,Dlg5,Ctsk,Pdgfrl,Pcdh7,Sap30,Ngfrap1,Eya1
0.0002872	-8.16	cell projection	cellular component	GO:0042995	1933	85	20918	633	S100a4,Apod,Ffar2,Sh2b2,Pip5k1c,Sdc3,Atp1a2,Acadm,Pdgfra,Fmr1,Fzd1,Slc5a6,Stxbp2,Slc8a1,Gas8,Npy1r,Ap3d1,Dysf,Ccl2,Slc22a5,Ptk2b,Dlc1,Cd36,Rab21,Aatk,Serpinf1,Dctn2,Cdh13,Clcn2,Mmp3,Vcam1,Syn2,Entpd2,Cnn3,Flrt2,Adcy3,Cib2,Slc1a3,Ncs1,Ctsl,Thy1,Megf10,Pdxp,Akt1,S100a1,Sh3pxd2b,Amot,Slc1a4,Timp2,Slc27a4,Antxr1,Fosl1,Aqp1,Irx3,Cbr1,Pdpn,Trpv2,Pias3,Cdkl5,Clstn3,Lrp1,Ndrg4,Dtna,Calm1,Lpar1,Actn1,Map1…
0.0002877	-8.15	BERENJENO_TRANSFORMED_BY_RHOA_UP	MSigDB lists	BERENJENO_TRANSFORMED_BY_RHOA_UP	512	35	16079	587	Runx1,Tmem97,Adm,Il1rl1,Vegfa,Phldb2,Tfrc,Sorbs1,Dpysl3,Anxa3,Cxcl5,Aqp1,Efnb2,Actn1,Eif2b2,Jun,Dhrs7b,Slc2a1,Hspa4l,Ccnd1,Cenpa,Higd1a,Fosl1,Sap30,Thbs1,Sema4b,Ppa1,Ier3,Nup107,Ngf,Thy1,Pbx3,Mapk6,Plscr1,Cyr61
0.0002888	-8.15	MIKKELSEN_MEF_LCP_WITH_H3K4ME3	MSigDB lists	MIKKELSEN_MEF_LCP_WITH_H3K4ME3	115	13	16079	587	Tnfrsf14,Serpinb8,Postn,Pdgfrb,Rufy4,Figf,Ogn,Il17rc,Pcolce,Myo7a,Arap1,Serpinf1,Emp3
0.0002891	-8.15	positive regulation of cell activation	biological process	GO:0050867	256	19	20963	630	Efnb2,Lbp,Lgals1,Jak3,Zbtb16,Cd74,Rps6ka1,Il1rl1,Dgat1,Vcam1,Adam8,Ccl2,Ap3d1,Pdpn,Xbp1,Mmp14,Cd47,Thy1,Thbs1
0.0002899	-8.15	SDRFAMILY	prints domains	PR00080	44	7	5904	177	Rdh10,Hsd17b10,Cbr2,Cbr1,Dhrs3,Dhrs7b,Cbr3
0.0002911	-8.14	response to hormone	biological process	GO:0009725	548	32	20963	630	Slc2a4,Xbp1,Rorc,Slc25a33,Sorbs1,Akt1,Egfr,Jun,Sult1a1,Mat2a,Trim16,Lpin1,Aqp1,Eif2b2,Serpina3n,Timp2,Mmp2,Ramp2,Adipoq,Mmp14,Arsb,Cdk4,Nr1h3,Slc27a1,Srebf1,Pparg,Adipor2,Sh2b2,Acsl1,Adh1,Retn,Atp1a2
0.0002921	-8.14	GSE20715_0H_VS_48H_OZONE_TLR4_KO_LUNG_UP	MSigDB lists	GSE20715_0H_VS_48H_OZONE_TLR4_KO_LUNG_UP	195	18	16079	587	Dgat2,Ivd,Cd36,Abca8b,Mrps35,Lpin1,Cplx2,Pex16,Tmem119,Cpt1a,Ube2l6,Ogn,Kcnk3,Map2k6,Abca1,Cdh13,Fam198b,Postn
0.0002964	-8.12	regulation of leukocyte activation	biological process	GO:0002694	409	26	20963	630	Vcam1,Rorc,Ap3d1,Adam8,Ccl2,Nr1h3,Il1rl1,Plscr1,Vsir,Thbs1,Thy1,Hmgb3,Xbp1,Dusp22,Cd47,Mmp14,Tnfrsf14,Stxbp2,Tnfrsf21,Zbtb16,Cdkn2a,Efnb2,Jak3,Lgals1,Lbp,Cd74
0.0002972	-8.12	ALDEHYDE_DEHYDR_CYS	prosite domains	PS00070	19	5	13024	428	Aldh1a7,Aldh6a1,Aldh3b2,Aldh9a1,Aldh1l2
0.0002989	-8.12	ENK_UV_RESPONSE_EPIDERMIS_UP	MSigDB lists	ENK_UV_RESPONSE_EPIDERMIS_UP	265	22	16079	587	Gale,Angptl4,Slc1a5,Anxa3,Pdhb,Ifitm3,Gys1,Idh3a,G0s2,Slc2a1,Plscr1,Eif2b2,Adam8,Actn1,Mmp3,Fth1,Thbs2,Cd47,Cd36,Slc5a6,Me2,Xpot
0.0003018	-8.11	TSP_type-3_rpt	interpro domains	IPR028974	5	3	19600	621	Thbs1,Thbs2,Thbs3
0.0003018	-8.11	Thrombospondin_3-like_rpt	interpro domains	IPR003367	5	3	19600	621	Thbs2,Thbs3,Thbs1
0.0003018	-8.11	Thrombospondin_3_rpt	interpro domains	IPR017897	5	3	19600	621	Thbs2,Thbs3,Thbs1
0.0003018	-8.11	Thrombospondin_C	interpro domains	IPR008859	5	3	19600	621	Thbs1,Thbs2,Thbs3
0.0003018	-8.11	Transketo_C/Pyr-ferredox_oxred	interpro domains	IPR009014	5	3	19600	621	Tkt,Pdhb,Bckdhb
0.0003027	-8.1	cytoplasmic vesicle	cellular component	GO:0031410	1044	52	20918	633	Myof,Amot,Dpp7,Vegfa,3110043O21Rik,Zfyve21,Egfr,Aqp1,Mmp14,Rab32,Rab3d,Hexa,Stxbp2,Arap1,Npy1r,Lrp1,Ngf,Thbs2,Lpar1,Dysf,Trp53inp1,Actn1,Map1lc3b,Ccl2,Arrdc2,Cyb561,Thbs1,Pdgfrb,Igf2r,Prdx6,Rab21,Slc27a1,Slc2a4,Socs1,Syn2,Adam8,Whamm,Ubqln2,Abca1,Ifitm3,Pacs1,Tlr2,Loxl1,Cd63,Tfrc,Wipf1,Ncs1,Srebf1,Myo7a,Ctsl,Dpysl3,Anxa3
0.0003036	-8.1	NADLER_OBESITY_UP	MSigDB lists	NADLER_OBESITY_UP	60	9	16079	587	Postn,Ctsd,Tpd52,Lrp1,Psap,Pld3,Serpinf1,Ctsk,Lbp
0.0003036	-8.1	LEE_LIVER_CANCER_MYC_DN	MSigDB lists	LEE_LIVER_CANCER_MYC_DN	60	9	16079	587	Cyp2f2,Cfh,Klf15,Pfkfb1,Serpina3n,G0s2,Egfr,1810011O10Rik,Pcolce
0.0003082	-8.08	ALK_DN.V1_UP	MSigDB lists	ALK_DN.V1_UP	131	14	16079	587	Vegfa,Olfml3,Aqp7,H2-DMb2,Steap4,Slc7a5,1810011O10Rik,Xbp1,Angptl4,Slc1a3,Slc1a5,H2-DMb1,Gdf5,Ltc4s
0.0003082	-8.08	MEL18_DN.V1_UP	MSigDB lists	MEL18_DN.V1_UP	131	14	16079	587	Fosl1,Fads3,Gdf5,Plxna1,Slc1a5,Adm,Lpl,Srpx2,Ccnd1,Slc7a5,Lhfpl2,Slc1a4,Cdh13,Vegfa
0.0003097	-8.08	JU_AGING_TERC_TARGETS_UP	MSigDB lists	JU_AGING_TERC_TARGETS_UP	10	4	16079	587	Cxcl5,Mmp2,Figf,Mmp3
0.0003097	-8.08	REACTOME_KERATAN_SULFATE_DEGRADATION	MSigDB lists	REACTOME_KERATAN_SULFATE_DEGRADATION	10	4	16079	587	Gns,Hexa,Ogn,Omd
0.0003105	-8.08	regulation of protein kinase activity	biological process	GO:0045859	598	34	20963	630	Ccnd1,Efna1,Thbs1,Adipoq,Gadd45b,Agt,Higd1a,Prkag2,Sh3bp5,Lpar1,Taok3,Slc27a1,Socs1,Cyr61,Acsl1,Gadd45g,Cdkn2a,Inca1,Eif2ak2,Ptk2b,Fabp4,Thy1,Pkd2,Adar,Map2k6,Egfr,Sfrp2,Akt1,Adam8,Stk24,Cd74,Pdgfrb,Cdkn2b,Vegfa
0.000311	-8.08	HALLMARK_KRAS_SIGNALING_UP	MSigDB lists	HALLMARK_KRAS_SIGNALING_UP	196	18	16079	587	Itgbl1,Gadd45g,Apod,Mmp11,Ngf,Angptl4,Sparcl1,Itgb2,G0s2,Adam8,Sox9,Prkg2,Retn,Slpi,Cfh,St6gal1,Serpina3n,Hsd11b1
0.000312	-8.07	retinoid metabolic process	biological process	GO:0001523	44	7	20963	630	Rarres2,Dhrs3,Adh1,Bco1,Rdh10,Adh7,Aldh1a7
0.0003124	-8.07	immune system process	biological process	GO:0002376	1590	72	20963	630	Impdh1,Ffar2,Trem2,Enpp3,Cdkn2b,Oas2,Vegfa,Cfd,Ccl9,Thy1,Rab32,Adar,Sfrp2,Akt1,Vcam1,Rorc,Isg15,Ccl6,Pdgfra,Sh2b2,Runx1,Tinagl1,Stxbp2,Ifit1,Lgals1,Sox4,C4b,Cxcl5,Ccl7,1810011O10Rik,Anxa3,Itgb2,H2-DMb1,Cd74,Ifitm3,Ubd,Pdgfrb,Rbpj,Cd248,Mknk2,Lbp,Slpi,Tfrc,Ptk2b,Hp,Cnn2,Jun,Ccl2,Ap3d1,Adam8,Adm,Plscr1,Pparg,Gadd45g,Masp1,Heph,Cebpa,Tnfrsf21,Zbtb16,Stat2,Aoc3,Jak3,Cfh,Eif2ak2,Efnb2,H2-DMb2,Actn1,Cd…
0.0003129	-8.07	response to mechanical stimulus	biological process	GO:0009612	122	12	20963	630	Akt1,Jun,Slc1a3,Atp1a2,Mmp2,Thbs1,Slc8a1,Pkd2,Cd36,Aqp1,Sox9,Cnn2
0.0003134	-8.07	lipid localization	biological process	GO:0010876	237	18	20963	630	Slc27a4,Abca8b,Lbp,Abcg1,Ffar2,Pparg,Dgat2,Scp2,Apoc1,Hexa,Gulp1,Acsl1,Dgat1,Slc27a1,Abca1,Bscl2,Pnpla2,Cd36
0.0003143	-8.07	HAMAI_APOPTOSIS_VIA_TRAIL_DN	MSigDB lists	HAMAI_APOPTOSIS_VIA_TRAIL_DN	163	16	16079	587	Efna1,Jun,Sgsh,Tmem45a,Rps6ka1,Impdh1,Trim16,Trim46,Angptl4,Slc1a5,Cfd,Isg15,Nr1h3,Slc5a6,Txnip,Sox4
0.0003143	-8.07	GSE6269_HEALTHY_VS_FLU_INF_PBMC_DN	MSigDB lists	GSE6269_HEALTHY_VS_FLU_INF_PBMC_DN	163	16	16079	587	Plscr1,Mndal,Stxbp2,Paqr4,Ifitm3,Cnn3,Isg15,Ctsd,Eif2ak2,Tpp1,Oas2,Adm,Cd74,Tlr2,Pld3,Emp3
0.0003158	-8.06	SULFATASE_1	prosite domains	PS00523	11	4	13024	428	Gns,Arsj,Sgsh,Arsb
0.0003219	-8.04	programmed cell death	biological process	GO:0012501	873	45	20963	630	Aifm2,Aplp1,Thbs1,Cidec,Dram2,Unc5b,Ntn1,1810011O10Rik,Peg10,Ngf,Gadd45b,Gadd45g,Gulp1,Aatk,Cyr61,Pparg,Dlc1,Trp53inp1,Lgals1,Tnfrsf14,Tnfrsf21,Ngfrap1,Cdkn2a,Xbp1,Map2k6,Ypel3,Bcl2l13,Rps6ka1,Plscr1,Stk24,Gas2,Akt1,Sfrp2,Jun,Aqp1,Trpv2,Lgals12,G0s2,Vegfa,Endog,Pim3,Dhcr24,Mknk2,Gas1,Ier3
0.0003271	-8.03	positive regulation of protein kinase activity	biological process	GO:0045860	389	25	20963	630	Pkd2,Adipoq,Map2k6,Ccnd1,Ptk2b,Efna1,Thbs1,Stk24,Lpar1,Slc27a1,Taok3,Higd1a,Agt,Gadd45b,Egfr,Akt1,Prkag2,Adam8,Gadd45g,Acsl1,Pdgfrb,Cyr61,Cd74,Eif2ak2,Vegfa
0.0003281	-8.02	PEREZ_TP53_TARGETS	MSigDB lists	PEREZ_TP53_TARGETS	1002	58	16079	587	Loxl1,Nedd9,Cmbl,Entpd2,Tinagl1,Dlk1,Fam198b,Fzd1,Atpaf2,Dlg5,Mmp11,Disp2,Trem2,Tspan11,Kcnk3,H2-DMb1,Gaa,Mxi1,Dhrs3,Lpcat3,Aifm2,Trpv2,Ntn1,Naaa,Cmpk2,Adamts2,Apol6,Fads3,Vcan,Adm,Fam73b,Cebpa,Efna1,Abca1,Hagh,Fam132a,Abcg1,Ypel3,Pla2g16,Adamts5,Abcb6,Dusp22,Megf10,Cnksr3,Il1rap,Sh3tc1,6030419C18Rik,Trp53inp1,Glis2,Abhd15,H2-DMb2,Isg15,Mc5r,Sdhaf1,Arap1,Dgat1,Gramd1b,Unc5b
0.0003291	-8.02	regulation of triglyceride biosynthetic process	biological process	GO:0010866	21	5	20963	630	Srebf1,Thrsp,Nr1h3,Dgat2,Dgat1
0.0003291	-8.02	cellular response to mechanical stimulus	biological process	GO:0071260	21	5	20963	630	Akt1,Atp1a2,Sox9,Cnn2,Aqp1
0.0003291	-8.02	metanephric nephron development	biological process	GO:0072210	21	5	20963	630	Pdgfra,Osr1,Pdgfrb,Kif26b,Sox9
0.0003299	-8.02	basement membrane organization	biological process	GO:0071711	12	4	20963	630	Flrt2,Mmp11,Ramp2,Col4a1
0.0003299	-8.02	negative regulation of platelet-derived growth factor receptor signaling pathway	biological process	GO:0010642	12	4	20963	630	Apod,Ndrg4,Adipoq,Lrp1
0.0003306	-8.01	DORN_ADENOVIRUS_INFECTION_48HR_DN	MSigDB lists	DORN_ADENOVIRUS_INFECTION_48HR_DN	37	7	16079	587	Cyr61,Snai2,Rnd3,Ier3,Bcar3,Ccnd1,Efna1
0.0003306	-8.01	KEEN_RESPONSE_TO_ROSIGLITAZONE_UP	MSigDB lists	KEEN_RESPONSE_TO_ROSIGLITAZONE_UP	37	7	16079	587	Cib2,Aqp7,Txnip,Pnpla2,Cmbl,Dgat1,Sorbs1
0.0003309	-8.01	MIYAGAWA_TARGETS_OF_EWSR1_ETS_FUSIONS_DN	MSigDB lists	MIYAGAWA_TARGETS_OF_EWSR1_ETS_FUSIONS_DN	197	18	16079	587	Ltbp1,Fam198b,Adamts5,Slc8a1,Actn1,Glt8d2,Plxna1,Slc1a3,Rgmb,Vgll3,Abhd2,Adm,Vcan,Mmp14,Filip1l,Egfr,Col1a2,Sh3bp5
0.0003335	-8.01	TAKEDA_TARGETS_OF_NUP98_HOXA9_FUSION_8D_UP	MSigDB lists	TAKEDA_TARGETS_OF_NUP98_HOXA9_FUSION_8D_UP	132	14	16079	587	Prss23,Sox4,Dlc1,Cnksr3,Eif2ak2,Thbs1,Oas2,Irx3,Dhrs3,Cmbl,Igfbp4,Rbpms,Mettl7b,Isg15
0.0003346	-8	regulation of fatty acid oxidation	biological process	GO:0046320	32	6	20963	630	Cpt1a,Acadvl,Akt1,Dgat1,Dgat2,Pparg
0.0003346	-8	citrate metabolic process	biological process	GO:0006101	32	6	20963	630	Idh3a,Mdh1,Pdhb,Aco1,Suclg1,Idh3g
0.0003346	-8	cell-substrate junction assembly	biological process	GO:0007044	32	6	20963	630	Dlc1,Actn1,Whamm,Thy1,Ptk2b,Sorbs1
0.0003355	-8	TSP3	prosite domains	PS51234	5	3	13024	428	Thbs3,Thbs2,Thbs1
0.0003355	-8	TSP_CTER	prosite domains	PS51236	5	3	13024	428	Thbs2,Thbs1,Thbs3
0.0003355	-8	TGANTCA_V$AP1_C	MSigDB lists	TGANTCA_V$AP1_C	1047	60	16079	587	Rbpj,G0s2,Klf5,Dtna,Efna1,Mmp3,Mamdc2,Lrp1,Lgals1,Angptl4,Gadd45g,Heph,Dusp22,Abcb6,Mgst3,Acadvl,Xpot,Pdgfrb,Lrrn4cl,Ppp1r3c,Tpp1,Dysf,Fosl1,Dctn2,Slc25a24,Thbs1,Fam117a,Pdgfra,Eya1,Fam198b,Gadd45b,Clstn3,Vat1,Figf,Tinagl1,Glt8d2,Slc1a5,Smtn,Srpx2,Fabp4,Scrn1,Ncs1,Abhd2,Trim29,Sbsn,Vegfa,Tuba4a,Pcyt2,Dhrs3,Cldn15,Fads3,Omd,Hsd3b7,Cidec,Adm,Rab3d,Runx1,Txlng,Pi15,Emp3
0.0003367	-8	positive regulation of reactive oxygen species metabolic process	biological process	GO:2000379	89	10	20963	630	Tlr2,Egfr,Akt1,Agt,Thbs1,Itgb2,Ptk2b,Cd36,Pdgfrb,Pkd2
0.0003367	-8	positive regulation of inflammatory response	biological process	GO:0050729	89	10	20963	630	Aoc3,Il1rl1,Lbp,Egfr,Adam8,Tlr2,Il17rc,Cd47,Fabp4,Ffar2
0.0003368	-8	platelet-derived growth factor binding	molecular function	GO:0048407	12	4	20551	621	Pdgfrb,Col4a1,Pdgfra,Col1a2
0.0003368	-8	sulfuric ester hydrolase activity	molecular function	GO:0008484	12	4	20551	621	Arsb,Sgsh,Gns,Arsj
0.0003368	-8	water channel activity	molecular function	GO:0015250	12	4	20551	621	Aqp7,Aqp1,Pdpn,Aqp11
0.0003374	-7.99	aldehyde dehydrogenase (NAD) activity	molecular function	GO:0004029	21	5	20551	621	Aldh1l2,Aldh9a1,Aldh3b2,Aldh6a1,Aldh1a7
0.0003375	-7.99	positive regulation of angiogenesis	biological process	GO:0045766	123	12	20963	630	Sfrp2,Lrg1,Adm,Srpx2,Vegfa,Anxa3,Ramp2,Itgb2,Ptk2b,Thbs1,Runx1,Aqp1
0.0003396	-7.99	lipid particle	cellular component	GO:0005811	58	8	20918	633	Ckap4,Pnpla2,Cidec,Aldh3b2,Aifm2,Dgat2,Plin1,Lipe
0.00034	-7.99	KIM_WT1_TARGETS_12HR_UP	MSigDB lists	KIM_WT1_TARGETS_12HR_UP	148	15	16079	587	Epor,Tuba4a,Tm4sf1,Acsl1,Aqp1,Snai2,P4ha2,Myof,Sh3bp5,Sox9,Pdgfra,Il1rap,Thy1,Adm,Mtus1
0.0003406	-7.98	positive regulation of hydrolase activity	biological process	GO:0051345	482	29	20963	630	Thy1,Cdkl5,Ptk2b,Clpx,Arap1,Mmp14,Nr1h3,Jun,Akt1,Sfrp2,Agt,Pcolce,Lpar1,Plscr1,Pparg,Pdgfra,Tpm1,Rab3il1,Pcolce2,Eif2b2,Pdgfrb,Cyr61,Elmod2,Rab3ip,Cdkn2a,Dlc1,Vegfa,Rasa4,Arhgap24
0.0003424	-7.98	AZARE_NEOPLASTIC_TRANSFORMATION_BY_STAT3_UP	MSigDB lists	AZARE_NEOPLASTIC_TRANSFORMATION_BY_STAT3_UP	117	13	16079	587	Dpysl3,Emp3,Cdh11,Oas2,Thbs1,Pdpn,Cdh13,Mndal,Mmp3,Ltbp1,G0s2,Wipf1,Pcdh7
0.0003424	-7.98	KEGG_LYSOSOME	MSigDB lists	KEGG_LYSOSOME	117	13	16079	587	Psap,Sgsh,Arsb,Cd63,Gns,Ctsk,Tpp1,Gaa,Igf2r,Sumf1,Ctsd,Ap3d1,Hexa
0.0003427	-7.98	response to external biotic stimulus	biological process	GO:0043207	650	36	20963	630	Scd1,Ier3,Lbp,Adamts5,Oas2,Slpi,Anxa3,Ifitm3,Trem2,Rbpj,Akt1,Jun,Ccl2,Plscr1,Adm,Isg15,Noct,Adar,Hp,Cd36,Xbp1,Cmpk2,Ifit1,Tnfrsf14,Tnfrsf21,Eif2ak2,Plac8,Nr1h3,Cxcl5,Tlr2,Wfdc21,Adh7,Abca1,Cd47,Il17rc,Wipf1
0.0003427	-7.98	response to other organism	biological process	GO:0051707	650	36	20963	630	Oas2,Slpi,Lbp,Adamts5,Scd1,Ier3,Rbpj,Trem2,Ifitm3,Anxa3,Isg15,Plscr1,Adm,Ccl2,Akt1,Jun,Cd36,Xbp1,Adar,Hp,Noct,Eif2ak2,Ifit1,Cmpk2,Tnfrsf21,Tnfrsf14,Plac8,Adh7,Abca1,Cxcl5,Tlr2,Wfdc21,Nr1h3,Wipf1,Cd47,Il17rc
0.0003436	-7.98	circulatory system process	biological process	GO:0003013	302	21	20963	630	Adipoq,Cd36,Slit2,Map2k6,Npy1r,Ramp2,Adm,Col1a2,Agt,Acta2,Postn,Tpm1,Pparg,Slc8a1,Aoc3,Gaa,Vegfa,Atp1a2,Amot,Ier3,Adrb3
0.0003484	-7.96	ESC_J1_UP_LATE.V1_UP	MSigDB lists	ESC_J1_UP_LATE.V1_UP	181	17	16079	587	Pdgfra,Unc5b,Igfbp4,Rnf128,Parm1,P4ha2,Amot,Myo7a,Tinagl1,Dlk1,Cdc42ep1,Efna1,Ramp2,Col4a1,S100a1,Cyr61,Gadd45b
0.0003484	-7.96	MCBRYAN_PUBERTAL_BREAST_6_7WK_UP	MSigDB lists	MCBRYAN_PUBERTAL_BREAST_6_7WK_UP	181	17	16079	587	Ptk2b,Scd1,Sod3,Gys1,Slc25a10,Sorbs1,Dpysl3,Kcnk3,Slc2a4,Clec3b,Igfbp4,Gpd1,Sox9,Runx1,Timp2,Fads2,Akt1
0.0003484	-7.96	MEK_UP.V1_UP	MSigDB lists	MEK_UP.V1_UP	181	17	16079	587	Acsl1,Loxl1,Abcg1,Nedd9,Peg10,Apod,Crat,Angptl4,Pacs1,Trim29,Parm1,Tnfrsf21,Pparg,Timp2,Fosl1,Fads2,Adm
0.0003499	-7.96	HAN_SATB1_TARGETS_DN	MSigDB lists	HAN_SATB1_TARGETS_DN	399	29	16079	587	Pdgfrl,Jak3,Tnfrsf21,Msmo1,Aifm2,Dnajb9,Tuba4a,Fstl1,Dhcr24,Adm,Slpi,Lpar1,Antxr1,Fads3,Igf2r,Mknk2,Tst,Xbp1,Rnd3,Klf5,Serpinb8,Ltbp1,Sdc2,Prkag2,Uap1l1,Nedd9,Mat2a,Tmem45a,1810011O10Rik
0.0003509	-7.96	Branched-chain amino acid catabolism	REACTOME pathways	7098621	23	6	6860	299	Hsd17b10,Aldh9a1,Bckdhb,Ivd,Bcat2,Aldh6a1
0.0003517	-7.95	SUSHI	prosite domains	PS50923	54	8	13024	428	Svep1,Sned1,Vcan,Masp1,Srpx2,Cfh,Susd6,Hp
0.0003545	-7.94	GROSS_ELK3_TARGETS_UP	MSigDB lists	GROSS_ELK3_TARGETS_UP	27	6	16079	587	Cyr61,Cnn2,Ramp2,Abcg1,Ccnd1,Timp2
0.00036	-7.93	positive regulation of glucose transport	biological process	GO:0010828	45	7	20963	630	Adipor2,Adipoq,Aoc3,Fam132a,Akt1,Rarres2,Sorbs1
0.0003629	-7.92	regulation of kinase activity	biological process	GO:0043549	652	36	20963	630	Adipoq,Ccnd1,Efna1,Thbs1,Lpar1,Slc27a1,Taok3,Agt,Higd1a,Gadd45b,Sh3bp5,Prkag2,Gadd45g,Acsl1,Cyr61,Socs1,Pfkfb1,Pdgfra,Eif2ak2,Inca1,Cdkn2a,Adar,Pkd2,Map2k6,Fabp4,Ptk2b,Thy1,Stk24,Sfrp2,Akt1,Egfr,Adam8,Pdgfrb,Cd74,Vegfa,Cdkn2b
0.000366	-7.91	regulation of glucose transport	biological process	GO:0010827	74	9	20963	630	Sorbs1,Rarres2,Akt1,Aoc3,Fam132a,Ostn,Adipor2,Adipoq,Sh2b2
0.0003678	-7.91	PODAR_RESPONSE_TO_ADAPHOSTIN_DN	MSigDB lists	PODAR_RESPONSE_TO_ADAPHOSTIN_DN	18	5	16079	587	Insig1,Tfrc,Msmo1,Scd1,Dhcr7
0.0003678	-7.91	AMIT_EGF_RESPONSE_40_MCF10A	MSigDB lists	AMIT_EGF_RESPONSE_40_MCF10A	18	5	16079	587	Thbs1,Adm,Cyr61,Jun,Gns
0.0003678	-7.91	FATTY_ACID_OXIDATION	MSigDB lists	FATTY_ACID_OXIDATION	18	5	16079	587	Acadvl,Hadhb,Adipor2,Cpt1a,Acadm
0.0003688	-7.91	steroid biosynthetic process	biological process	GO:0006694	90	10	20963	630	Insig1,Msmo1,Tm7sf2,Pmvk,Dhcr7,Dhcr24,Scp2,Hsd3b7,Fdx1,Hsd11b1
0.0003716	-7.9	GSE3982_DC_VS_BASOPHIL_UP	MSigDB lists	GSE3982_DC_VS_BASOPHIL_UP	182	17	16079	587	Bscl2,Cbr1,Cbr3,Slc1a3,Impdh1,Gaa,Myof,Sgsh,Abhd2,Trpv2,Ndufb8,Sned1,Pcolce2,Dysf,Tst,Cd36,Pparg
0.0003779	-7.88	negative regulation of signal transduction	biological process	GO:0009968	931	47	20963	630	Dlc1,Phb2,Arhgap24,Snai2,Pparg,Socs1,Aes,Lrp1,Tle2,Peg10,Higd1a,Agt,Dlk1,Ndrg4,1810011O10Rik,Taok3,Glis2,Adh7,Il1rl1,Thbs1,Unc5b,Timp2,Ccnd1,Adipoq,Sox9,Mmp3,Mmp14,Ier3,Gas1,Rasa4,Vegfa,Bmper,Cd74,Hmga2,Eya1,Akt1,Sfrp2,Cnksr3,Adm,Thy1,Dhrs3,Xbp1,Slit2,Apod,Adar,Fzd1,Dusp22
0.0003781	-7.88	apoptotic process	biological process	GO:0006915	854	44	20963	630	Endog,Vegfa,Ier3,Mknk2,Dhcr24,Pim3,Trpv2,Aqp1,G0s2,Lgals12,Plscr1,Stk24,Rps6ka1,Sfrp2,Akt1,Jun,Gas2,Map2k6,Xbp1,Bcl2l13,Ypel3,Trp53inp1,Lgals1,Dlc1,Ngfrap1,Cdkn2a,Tnfrsf14,Tnfrsf21,Cyr61,Gulp1,Aatk,Gadd45g,Pparg,1810011O10Rik,Ntn1,Gadd45b,Ngf,Peg10,Aifm2,Aplp1,Cidec,Dram2,Unc5b,Thbs1
0.00038	-7.88	CCP	smart domains	SM00032	54	8	9181	306	Vcan,Cfh,Srpx2,Hp,Sned1,Svep1,Susd6,Masp1
0.0003809	-7.87	-	gene3d domains	3.40.50.920	5	3	10080	346	Tkt,Pdhb,Bckdhb
0.0003809	-7.87	-	gene3d domains	4.10.1080.10	5	3	10080	346	Thbs1,Thbs3,Thbs2
0.0003812	-7.87	TSP_3	pfam domains	PF02412	5	3	17202	590	Thbs3,Thbs1,Thbs2
0.0003812	-7.87	TSP_C	pfam domains	PF05735	5	3	17202	590	Thbs3,Thbs1,Thbs2
0.0003812	-7.87	Transketolase_C	pfam domains	PF02780	5	3	17202	590	Pdhb,Bckdhb,Tkt
0.0003842	-7.86	AMP-binding	pfam domains	PF00501	29	6	17202	590	Acsl1,Acss2,Aacs,Slc27a4,Acsf2,Slc27a1
0.0003862	-7.86	MODULE_174	MSigDB lists	MODULE_174	89	11	16079	587	Col1a2,Pld3,Cdh11,Dhcr24,Ninj1,Cbr1,Plod1,Ier3,Lpcat3,Postn,S100a1
0.0003922	-7.84	DELYS_THYROID_CANCER_DN	MSigDB lists	DELYS_THYROID_CANCER_DN	217	19	16079	587	Cd36,Sh3bp5,Ndrg4,Aoc3,Gcat,Fabp5,Dcn,Flrt2,Apod,Csrp2,Acsf2,Ogn,Dpt,Sdc2,Ptn,Jun,Gas1,Cyr61,Aldh6a1
0.0003926	-7.84	KEGG_PYRUVATE_METABOLISM	MSigDB lists	KEGG_PYRUVATE_METABOLISM	38	7	16079	587	Mdh1,Aldh9a1,Pcx,Pdhb,Hagh,Me2,Acss2
0.0003934	-7.84	skeletal system morphogenesis	biological process	GO:0048705	221	17	20963	630	Thbs3,Eya1,Phospho1,Sfrp2,Sox9,Rdh10,Mmp14,Ostn,Osr1,Thbs1,Mthfd1l,Mmp2,Dhrs3,Insig1,Gas1,Pdgfrb,Pdgfra
0.0003947	-7.84	oleate biosynthesis II (animals)	BIOCYC pathways	MOUSE_PWY-5996	6	4	1025	77	Cyb5a,Fads2,Scd1,Fads3
0.000396	-7.83	morphogenesis of a branching structure	biological process	GO:0001763	201	16	20963	630	Phb2,Ctsl,Dlg5,Fgf7,Vegfa,Plxna1,Sfrp2,Agt,Ctsd,Col4a1,Eya1,Adm,Rdh10,Mmp14,Slit2,Sox9
0.0003961	-7.83	GSE7460_TREG_VS_TCONV_ACT_WITH_TGFB_DN	MSigDB lists	GSE7460_TREG_VS_TCONV_ACT_WITH_TGFB_DN	183	17	16079	587	Tm7sf2,Hmgcl,Angptl4,Insig1,Ndufa9,Mtus1,Zfyve21,Agt,Coq3,Pld3,Nudt18,Abhd15,Acss2,Ctsd,Pcyt2,Adipor2,Cldn15
0.0003961	-7.83	GSE360_L_DONOVANI_VS_M_TUBERCULOSIS_DC_DN	MSigDB lists	GSE360_L_DONOVANI_VS_M_TUBERCULOSIS_DC_DN	183	17	16079	587	Cdh11,Stat2,Ube2l6,Crat,Serpinb8,Ccbl1,Efnb2,Acsl1,Irx3,Ctdsp2,Oas2,Vcan,Txnip,Serpina3n,Msmo1,Isg15,Rnase4
0.0003972	-7.83	side of membrane	cellular component	GO:0098552	460	28	20918	633	Tlr2,Pdpn,Abca1,Pdgfra,Cd74,Vcam1,Dlk1,Slc2a4,Cdh13,Jak3,Epor,Amot,Rab21,Abcg1,Il1rl1,Pkd2,Thbs1,Cd36,Thy1,Ptk2b,Vsir,Rasa4,Dtna,Antxr2,Ly6c1,Ctsl,Tnfrsf14,Tfrc
0.0003975	-7.83	BLALOCK_ALZHEIMERS_DISEASE_UP	MSigDB lists	BLALOCK_ALZHEIMERS_DISEASE_UP	1554	82	16079	587	Dusp22,Heph,Mat2a,Prdx6,Tuba1a,Rbpj,Rbpms,Cd248,Efna1,Abca1,Acsl1,Dtna,Ctdsp2,Itpk1,6430571L13Rik,Sox9,Egfr,Rarres2,Dcn,Insig1,Dlg5,Dpysl3,Csrp2,Vcam1,Gadd45b,Jun,Gas1,Itga7,Plod1,Vat1,Vcan,Eif2ak2,Mtus1,Lpl,Xbp1,Jak3,Serpina3n,Mxi1,Aatk,Hmgcl,Abcb6,Gadd45g,Adamts9,Rps6ka1,Slc7a5,Klf5,Cpt2,Srebf1,Bcat2,Mndal,Adipoq,Cebpa,Lpin1,Sap30,Zbtb16,Adcy3,Arap1,Col1a2,Snai2,Sned1,Pdgfrb,Islr,Tpd52,Mid1,Cka…
0.0003976	-7.83	BHAT_ESR1_TARGETS_NOT_VIA_AKT1_UP	MSigDB lists	BHAT_ESR1_TARGETS_NOT_VIA_AKT1_UP	200	18	16079	587	Adamtsl5,Ncs1,Rab3il1,Igfbp4,Dhrs3,Slc22a5,Ccnd1,Sh2b2,Prss23,Xbp1,Slc2a1,Slc1a4,Olfml3,Cnksr3,1190005I06Rik,Lrg1,Mat2a,Slc7a5
0.0004032	-7.82	Sulfatase	interpro domains	IPR000917	12	4	19600	621	Arsj,Sgsh,Arsb,Gns
0.0004032	-7.82	Fatty_acid_desaturase_dom	interpro domains	IPR005804	12	4	19600	621	Fads2,Scd1,Scd3,Fads3
0.0004051	-7.81	positive regulation of leukocyte chemotaxis	biological process	GO:0002690	75	9	20963	630	Cd74,Thbs1,Ptk2b,Figf,Cxcl5,Ccl2,Rarres2,Vegfa,Lbp
0.00041	-7.8	response to inorganic substance	biological process	GO:0010035	350	23	20963	630	Alad,Rasa4,Tfrc,Cdkn2a,Aco1,Cebpa,Sod3,Mt2,Aqp1,Pparg,Impact,Stk24,Slc25a24,Jun,Egfr,Cdk4,Slc1a3,Hp,Pkd2,Ptk2b,Fabp4,Mmp2,Thbs1
0.0004124	-7.79	regulation of transferase activity	biological process	GO:0051338	731	39	20963	630	Thy1,Fabp4,Ptk2b,Map2k6,Adar,Pkd2,Adam8,Akt1,Egfr,Sfrp2,Stk24,Cd74,C1galt1c1,Pdgfrb,Cdkn2b,Vegfa,Thbs1,Efna1,Ccnd1,Adipoq,Sh3bp5,Prkag2,Agt,Higd1a,Gadd45b,Slc27a1,Taok3,Lpar1,Pfkfb1,Pdgfra,Pparg,Socs1,Parm1,Acsl1,Gadd45g,Cyr61,Inca1,Cdkn2a,Eif2ak2
0.0004138	-7.79	aerobic respiration	biological process	GO:0009060	46	7	20963	630	Suclg1,Uqcrc1,Idh3g,Pdhb,Idh3a,Mdh1,Aco1
0.0004138	-7.79	diterpenoid metabolic process	biological process	GO:0016101	46	7	20963	630	Bco1,Adh1,Rdh10,Adh7,Aldh1a7,Rarres2,Dhrs3
0.0004145	-7.79	regulation of purine nucleotide biosynthetic process	biological process	GO:1900371	144	13	20963	630	Mc5r,Mrap,Aplp1,Ostn,Ptk2b,Ramp2,Timp2,Lpar1,Adcy3,Adm,Abca1,Mc2r,Adrb3
0.0004193	-7.78	Ald_DH_C	interpro domains	IPR016163	21	5	19600	621	Aldh6a1,Aldh3b2,Aldh1a7,Aldh1l2,Aldh9a1
0.0004193	-7.78	Aldehyde_DH_dom	interpro domains	IPR015590	21	5	19600	621	Aldh1l2,Aldh9a1,Aldh3b2,Aldh6a1,Aldh1a7
0.0004193	-7.78	Ald_DH_N	interpro domains	IPR016162	21	5	19600	621	Aldh1a7,Aldh6a1,Aldh3b2,Aldh9a1,Aldh1l2
0.0004193	-7.78	Ald_DH/histidinol_DH	interpro domains	IPR016161	21	5	19600	621	Aldh9a1,Aldh1l2,Aldh1a7,Aldh6a1,Aldh3b2
0.0004202	-7.77	MOOTHA_MITOCHONDRIA	MSigDB lists	MOOTHA_MITOCHONDRIA	423	30	16079	587	Ppa1,Endog,Cyb5a,Cox7a1,Uqcrfs1,Ndufb8,Tst,Ngfrap1,Me2,Ivd,Uqcrc1,Mrps35,Bcat2,Hadhb,Pcx,Clpx,Acsl1,Bckdhb,Fdx1,Idh3a,Acadm,Suclg1,Slc25a10,Crat,Acadvl,Pdhb,Cpt1a,Atpaf2,Slc1a3,Hmgcl
0.000422	-7.77	GSE7460_TREG_VS_TCONV_ACT_WITH_TGFB_UP	MSigDB lists	GSE7460_TREG_VS_TCONV_ACT_WITH_TGFB_UP	184	17	16079	587	Aatk,Il1rl1,Cdkn2a,Phldb2,Snai2,Hspa4l,Parp8,Fam110c,Ndrg4,Rab3ip,Hsd3b7,Gda,Igf2r,Gnb5,Prkag2,Slit2,Acy3
0.000422	-7.77	GSE360_L_DONOVANI_VS_B_MALAYI_LOW_DOSE_DC_DN	MSigDB lists	GSE360_L_DONOVANI_VS_B_MALAYI_LOW_DOSE_DC_DN	184	17	16079	587	Ctdsp2,Vat1,Acta2,Serpinb8,Ccbl1,Myo7a,H2-DMb1,Pbx3,Slc1a5,Lrp1,Adipor2,Tkt,Hexa,H2-DMb2,S100a4,Txnip,Aes
0.000424	-7.77	regulation of cellular response to stress	biological process	GO:0080135	560	32	20963	630	Taok3,Srebf1,Tlr2,Map1lc3b,Gadd45b,Epor,Mmp3,Ctsk,Eif2ak2,Cdkn2a,Gadd45g,Snai2,Stk24,Plscr1,Impact,Eya1,Akt1,Egfr,Sfrp2,Psap,Xbp1,Cd36,Dusp22,Hp,Ypel3,Ptk2b,Dusp15,Vegfa,Endog,Ier3,Cd74,Ubqln2
0.0004258	-7.76	HALLMARK_INTERFERON_ALPHA_RESPONSE	MSigDB lists	HALLMARK_INTERFERON_ALPHA_RESPONSE	90	11	16079	587	Plscr1,Isg15,Eif2ak2,Cd74,Stat2,Txnip,Ube2l6,Cd47,Ifitm3,Cmpk2,Adar
0.0004315	-7.75	CYTOPLASMIC_PART	MSigDB lists	CYTOPLASMIC_PART	1305	71	16079	587	Fmr1,Tpp1,Dhcr7,Rab3ip,Dctn2,Uqcrc1,Egfr,Cda,Pex16,Hsd17b10,Scp2,Myo7a,Acadvl,Bscl2,Ptn,Serpinb8,Abca1,Pkd2,Bckdhb,Pex14,Mrps35,Cidec,Map1lc3b,Msrb3,Slc2a4,Tm7sf2,Fam57b,Tfrc,Arsb,Cd63,Rgmb,Ndufa9,Acadm,Gnpat,Igf2r,Arap1,Pkmyt1,Cox7a1,Pmvk,Thy1,Abcb6,Suclg1,Fdx1,Ccbl1,Ramp2,Abcg1,Bcat2,Clpx,Srebf1,Agpat2,Pex10,Ndufb8,Aifm2,Ap3d1,Rab21,Dnajb9,Msmo1,Dhcr24,Ogn,Tpd52,Mdh1,Aco1,Amot,Cpt1a,Pfkfb1,Eif2…
0.0004374	-7.73	carbohydrate metabolic process	biological process	GO:0005975	537	31	20963	630	Apod,Ppp1r3c,Adipoq,Pgp,Npy1r,Cpt1a,Coq3,Glt8d2,Man2b2,Gsto2,Lctl,Gbgt1,Acadm,St6gal1,Akt1,Gys1,Prkag2,Galk2,C1galt1c1,Gpd1,Hexa,Mdh1,Pdhb,Pfkfb1,Dgat2,Pcx,Gaa,Oas2,Hagh,Fabp5,Gale
0.0004374	-7.73	OHM_METHYLATED_IN_ADULT_CANCERS	MSigDB lists	OHM_METHYLATED_IN_ADULT_CANCERS	28	6	16079	587	Socs1,Cdkn2b,Ccnd1,Cdkn2a,Sfrp2,Thbs1
0.0004374	-7.73	WANG_IMMORTALIZED_BY_HOXA9_AND_MEIS1_UP	MSigDB lists	WANG_IMMORTALIZED_BY_HOXA9_AND_MEIS1_UP	28	6	16079	587	Thbs1,Rnf128,Hsd11b1,Bscl2,Mtus1,Gda
0.0004382	-7.73	positive regulation of cell proliferation	biological process	GO:0008284	809	42	20963	630	Lrg1,Vegfa,Ptn,Gas1,Pdgfrb,Rbpj,Aqp1,Cd248,Hmga2,Cd74,Tpd52,Adm,Slc25a33,Sfrp2,Jun,Akt1,Egfr,Vcam1,Ccl2,Eya1,Xbp1,Fabp4,Ptk2b,Jak3,Sox4,Fgf7,Cdh13,Cyr61,Retn,Plac8,Figf,Pdgfra,Ntn1,Agt,St6gal1,Cdk4,Ngf,Cd47,Epor,Sox9,Ccnd1,Osr1
0.0004391	-7.73	Visual phototransduction	REACTOME pathways	7098696	89	12	6860	299	Calm1,Akr1c14,Lpl,Dhrs3,Gnb5,Ppef1,Myo7a,Bco1,Lrp1,Rdh10,Sdc3,Sdc2
0.0004397	-7.73	CHYLA_CBFA2T3_TARGETS_DN	MSigDB lists	CHYLA_CBFA2T3_TARGETS_DN	219	19	16079	587	Rab3il1,Parm1,Rnf128,P4ha2,Aifm2,Mmp14,Lpin1,Igf2r,Pcx,Tinagl1,Fam132a,Klf5,Clcn2,Mgst3,Sorbs1,Epdr1,Enpp3,Paqr4,Aqp11
0.0004413	-7.73	GSE36476_YOUNG_VS_OLD_DONOR_MEMORY_CD4_TCELL_16H_TSST_ACT_UP	MSigDB lists	GSE36476_YOUNG_VS_OLD_DONOR_MEMORY_CD4_TCELL_16H_TSST_ACT_UP	168	16	16079	587	Bcl2l13,Me2,Tapt1,Dhcr7,Abca8b,Adh7,Uqcrfs1,Atp1a2,Adamts9,Smtn,Pmvk,Trim46,Glt8d2,Stk24,Dhrs7b,Ndn
0.0004419	-7.72	lung development	biological process	GO:0030324	203	16	20963	630	Rbpj,Pdgfra,Hsd11b1,Adamts2,Ctsl,Fgf7,Vegfa,Dlg5,Cebpa,Mmp14,Rdh10,Sox9,Ctsd,Pdpn,Dhcr7,Eya1
0.0004426	-7.72	CERVERA_SDHB_TARGETS_2	MSigDB lists	CERVERA_SDHB_TARGETS_2	105	12	16079	587	Cyr61,Vgll3,Mettl7b,Dlk1,Gulp1,Gas2,Il1rap,Pcolce2,Sh3bp5,Filip1l,Cyb561,Prss23
0.0004431	-7.72	regulation of nucleotide biosynthetic process	biological process	GO:0030808	145	13	20963	630	Ostn,Ptk2b,Ramp2,Timp2,Mc5r,Mrap,Aplp1,Adrb3,Lpar1,Adm,Adcy3,Mc2r,Abca1
0.0004494	-7.71	GSE29618_BCELL_VS_PDC_DN	MSigDB lists	GSE29618_BCELL_VS_PDC_DN	185	17	16079	587	Lhfpl2,Idh3a,Pla2g16,Serpinf1,Slc7a5,Cbx6,Cpt1a,Mgst2,Pias3,Fabp5,Grsf1,Tnfrsf21,Sox4,Higd1a,Tpp1,Igf2r,Gramd1b
0.0004496	-7.71	V$PPAR_DR1_Q2	MSigDB lists	V$PPAR_DR1_Q2	237	20	16079	587	Aqp7,Nedd9,Bckdhb,Phb2,Ypel3,Lrp1,Smtn,Tmem120a,Lrfn4,Acadvl,Gpd1,Plin1,Pcdh7,Nr1h3,Rnf128,Pnpla2,Cldn15,Dctn2,Lpl,6430571L13Rik
0.0004503	-7.71	developmental process involved in reproduction	biological process	GO:0003006	635	35	20963	630	Ptk2b,E430025E21Rik,Pkd2,Vcam1,Akt1,Egfr,Sfrp2,Psap,Adm,Hmga2,Rbpj,Eif2b2,Dhcr24,Insl6,Vegfa,Osr1,Mmp2,Ccnd1,Sox9,Epor,Rdh10,Agt,Peg10,Pparg,Slc8a1,Pdgfra,Fosl1,Cyr61,Zbtb16,Ermp1,Cebpa,Slc22a5,Fgf7,Ctsl,Phb2
0.0004556	-7.69	Glycerophospholipid metabolism	KEGG pathways	ko00564	94	12	7649	316	Pemt,Pla2g12a,Lpin1,Gpd1,Gnpat,Agpat9,Pcyt2,Phospho1,Lpcat3,Pla2g16,Pld3,Agpat2
0.0004556	-7.69	Glycerophospholipid metabolism	KEGG pathways	mmu00564	94	12	7649	316	Lpcat3,Pld3,Pla2g16,Phospho1,Agpat2,Pla2g12a,Pemt,Agpat9,Pcyt2,Gnpat,Gpd1,Lpin1
0.0004653	-7.67	phosphatidylcholine biosynthetic process	biological process	GO:0006656	13	4	20963	630	Fabp5,Pemt,Slc27a1,Fgf7
0.0004674	-7.67	ORGAN_DEVELOPMENT	MSigDB lists	ORGAN_DEVELOPMENT	546	36	16079	587	Fabp5,Igfbp4,Vegfa,Dhcr24,Runx1,Rab3d,Plod1,Itga7,Pdpn,Gnpat,Eif2b2,Smtn,Amot,Tle2,Tpd52,Gdf11,Gaa,Clec3b,Dcn,Snai2,Aes,Col1a2,Zbtb16,Aplp1,Mndal,Mef2b,Cdh13,Pkd2,Smarca1,Postn,Serpinf1,Thy1,Angptl4,Pbx3,Slit2,Fgf7
0.0004719	-7.66	regulation of sterol transport	biological process	GO:0032371	34	6	20963	630	Lrp1,Nr1h3,Scp2,Adipoq,Abcg1,Abca1
0.0004719	-7.66	regulation of cholesterol transport	biological process	GO:0032374	34	6	20963	630	Adipoq,Scp2,Abcg1,Abca1,Lrp1,Nr1h3
0.0004725	-7.66	HESS_TARGETS_OF_HOXA9_AND_MEIS1_DN	MSigDB lists	HESS_TARGETS_OF_HOXA9_AND_MEIS1_DN	77	10	16079	587	Trpv2,Plscr1,S100a4,Cpt1a,Ffar2,Lpl,Psap,Tlr2,Tpd52,Vcan
0.0004725	-7.66	MODULE_107	MSigDB lists	MODULE_107	77	10	16079	587	Mmp14,Prss23,Mmp11,Ctsk,Adam8,Ubd,Hp,Ctsd,Mmp2,Mmp3
0.0004727	-7.66	FATTY_ACID_BETA_OXIDATION	MSigDB lists	FATTY_ACID_BETA_OXIDATION	11	4	16079	587	Cpt1a,Hadhb,Acadvl,Acadm
0.0004727	-7.66	REACTOME_ALPHA_LINOLENIC_ACID_ALA_METABOLISM	MSigDB lists	REACTOME_ALPHA_LINOLENIC_ACID_ALA_METABOLISM	11	4	16079	587	Fads2,Acox1,Acsl1,Scp2
0.0004727	-7.66	LYSOSOME_ORGANIZATION_AND_BIOGENESIS	MSigDB lists	LYSOSOME_ORGANIZATION_AND_BIOGENESIS	11	4	16079	587	Gaa,Myo7a,Abca1,Arsb
0.0004749	-7.65	water transmembrane transporter activity	molecular function	GO:0005372	13	4	20551	621	Aqp7,Aqp1,Pdpn,Aqp11
0.0004749	-7.65	metalloenzyme regulator activity	molecular function	GO:0010576	13	4	20551	621	Sfrp2,Ngf,Wfdc21,Timp2
0.0004754	-7.65	KRAS.300_UP.V1_UP	MSigDB lists	KRAS.300_UP.V1_UP	121	13	16079	587	Hsd11b1,Itgb2,G0s2,Adam8,Arhgap24,Il1rl1,Retn,Angptl4,Mmp11,Tapt1,Atp1a2,Apod,Itgbl1
0.0004782	-7.65	GSE24142_EARLY_THYMIC_PROGENITOR_VS_DN2_THYMOCYTE_FETAL_UP	MSigDB lists	GSE24142_EARLY_THYMIC_PROGENITOR_VS_DN2_THYMOCYTE_FETAL_UP	186	17	16079	587	Oas2,Rab32,Lbp,Ccnd1,Tmem119,St6gal1,Ier3,Fstl1,Reep6,Sgsh,Cyb561,Ffar2,Ndn,Itgb2,Ramp2,Abca1,Cmtm3
0.0004782	-7.65	GSE13738_RESTING_VS_TCR_ACTIVATED_CD4_TCELL_DN	MSigDB lists	GSE13738_RESTING_VS_TCR_ACTIVATED_CD4_TCELL_DN	186	17	16079	587	Slc7a5,Tfrc,Wsb2,Gnpat,Nedd9,Fam96b,Eif2b2,Fdx1,Clybl,Gramd1b,Dhcr24,Rdh10,Scp2,Hsd17b10,Antxr2,Ier3,Msmo1
0.0004829	-7.64	ICHIBA_GRAFT_VERSUS_HOST_DISEASE_D7_UP	MSigDB lists	ICHIBA_GRAFT_VERSUS_HOST_DISEASE_D7_UP	106	12	16079	587	Col4a1,H2-DMb2,Isg15,Mndal,Itpk1,H2-DMb1,Cd74,Plac8,Vcam1,Pld3,Socs1,Lbp
0.0004842	-7.63	SARTIPY_NORMAL_AT_INSULIN_RESISTANCE_DN	MSigDB lists	SARTIPY_NORMAL_AT_INSULIN_RESISTANCE_DN	19	5	16079	587	1190005I06Rik,Zbtb16,Adrb3,Txnip,Abca1
0.0004842	-7.63	MODULE_545	MSigDB lists	MODULE_545	19	5	16079	587	Ubd,Tlr2,Il1rap,Cdh13,Il1rl1
0.0004882	-7.62	GROSS_HYPOXIA_VIA_ELK3_AND_HIF1A_UP	MSigDB lists	GROSS_HYPOXIA_VIA_ELK3_AND_HIF1A_UP	137	14	16079	587	Higd1a,Pim3,1810011O10Rik,Me2,Angptl4,Aldh1l2,Mapk6,Tm4sf1,Vegfa,Mxi1,Nedd9,Cyr61,Rbpj,Slc2a1
0.0004922	-7.62	SENESE_HDAC1_TARGETS_DN	MSigDB lists	SENESE_HDAC1_TARGETS_DN	221	19	16079	587	Phldb2,Fstl1,Lactb,Sdc3,Glis2,Hsd17b10,Tmem120b,Rasa4,Sox12,Smarca1,Tuba1a,Aldh6a1,Rbpms,Itga7,Aplp1,Fam132a,Pkd2,Cdh13,Csrp2
0.000505	-7.59	regulation of organ morphogenesis	biological process	GO:2000027	166	14	20963	630	Fzd1,Rbpj,Xbp1,Sox9,Snai2,Phb2,Lims2,Fgf7,Vegfa,Ptn,Agt,Sfrp2,Cdkn2a,Eya1
0.000505	-7.59	regulation of carbohydrate metabolic process	biological process	GO:0006109	166	14	20963	630	Gpd1,Adipoq,Ptk2b,Hsd11b1,Dgat2,Pfkfb1,Igfbp4,Fam132a,Acadm,Ier3,Akt1,Sorbs1,Prkag2,Rorc
0.0005098	-7.58	Rheumatoid arthritis	KEGG pathways	ko05323	82	11	7649	316	Vegfa,Ctsl,H2-DMb1,Ctsk,Tlr2,H2-DMb2,Mmp3,Itgb2,Ccl2,Jun,Cxcl5
0.0005098	-7.58	Rheumatoid arthritis	KEGG pathways	mmu05323	82	11	7649	316	Ccl2,Jun,Cxcl5,H2-DMb2,Mmp3,Itgb2,Tlr2,Vegfa,Ctsl,H2-DMb1,Ctsk
0.000513	-7.58	vascular endothelial growth factor binding	molecular function	GO:0038085	6	3	20551	621	Ptn,Pdgfra,Pdgfrb
0.0005139	-7.57	EGF_2	prosite domains	PS01186	208	17	13024	428	Adam8,Slit2,Scarf2,Itgbl1,Svep1,Vcan,Cd248,Thbs2,Lrp1,Masp1,Dlk1,Thbs3,Ltbp1,Sned1,Thbs1,Megf10,Itgb2
0.0005141	-7.57	regulation of T cell activation	biological process	GO:0050863	247	18	20963	630	Adam8,Rorc,Ccl2,Ap3d1,Vcam1,Vsir,Thy1,Cd47,Dusp22,Xbp1,Cdkn2a,Zbtb16,Tnfrsf21,Tnfrsf14,Lgals1,Jak3,Efnb2,Cd74
0.0005149	-7.57	regulation of glucose import	biological process	GO:0046324	62	8	20963	630	Fam132a,Ostn,Adipor2,Adipoq,Sh2b2,Sorbs1,Rarres2,Akt1
0.0005166	-7.57	oxidoreduction coenzyme metabolic process	biological process	GO:0006733	111	11	20963	630	Gale,Ndufa9,Cbr2,Coq3,Tkt,Mdh1,Pdhb,Idh3a,Gpd1,Idh3g,Fdx1
0.0005178	-7.57	vascular endothelial growth factor receptor signaling pathway	biological process	GO:0048010	23	5	20963	630	Vegfa,Xbp1,Ptk2b,Figf,Ccl2
0.0005192	-7.56	respiratory tube development	biological process	GO:0030323	206	16	20963	630	Dhcr7,Eya1,Pdpn,Ctsd,Sox9,Mmp14,Rdh10,Cebpa,Fgf7,Vegfa,Dlg5,Adamts2,Ctsl,Pdgfra,Hsd11b1,Rbpj
0.0005192	-7.56	Lysosome	KEGG pathways	ko04142	123	14	7649	316	Sumf1,Arsb,Gns,Tpp1,Gaa,Ap3d1,Cd63,Igf2r,Ctsl,Hexa,Sgsh,Psap,Ctsk,Ctsd
0.0005192	-7.56	Lysosome	KEGG pathways	mmu04142	123	14	7649	316	Arsb,Sumf1,Tpp1,Gns,Gaa,Ap3d1,Cd63,Igf2r,Hexa,Sgsh,Ctsl,Ctsk,Psap,Ctsd
0.0005256	-7.55	HALLMARK_COAGULATION	MSigDB lists	HALLMARK_COAGULATION	138	14	16079	587	Acox2,S100a1,Cfd,Mmp2,Cfh,Mmp3,Gda,Mmp14,Thbs1,Lrp1,Sh2b2,Prss23,Ctsk,Mmp11
0.0005284	-7.55	NAKAMURA_TUMOR_ZONE_PERIPHERAL_VS_CENTRAL_UP	MSigDB lists	NAKAMURA_TUMOR_ZONE_PERIPHERAL_VS_CENTRAL_UP	258	21	16079	587	Cdh11,Gdf11,Anxa3,Itgbl1,Rnd3,Col4a1,Tuba1a,Ltbp1,Cmtm3,Abca1,Vcan,Thbs1,Sox4,Cd47,Col1a2,Prss23,Abhd2,Cnn3,Tuba4a,Pgp,Mmp2
0.0005326	-7.54	organic substance biosynthetic process	biological process	GO:1901576	3386	133	20963	630	Pbx3,Rbpms,Msmo1,Fads3,Abcb6,Gnpat,C1galt1c1,Impdh1,Cbx6,Oas2,Klf5,Pcx,Fam57b,Dhcr24,Sox12,Glt8d2,Srebf1,St6gal1,Klf15,Fosl1,Gpd1,Scp2,Hexa,Hsd3b7,Mef2b,Hsd11b1,Sox4,Suclg1,Pemt,Cdkn2a,Zfp518b,Map2k6,Slc2a4,Mgst2,Plscr1,Adm,Jun,Egfr,Aqp1,Rbpj,Pdgfrb,Cd74,Lpin1,Ogn,Hmga2,Pcyt2,Fabp5,Rdh10,Tkt,Ramp2,Glis2,Abca1,Pmvk,Dhcr7,Txnip,Ltc4s,Adh1,Dgat2,Pias3,Zfp521,Eif2ak2,Trp53inp1,Vgll3,Txlng,Cebpa,Ndufa…
0.0005333	-7.54	defense response	biological process	GO:0006952	894	45	20963	630	Pparg,Masp1,Plac8,Tnfrsf21,Tnfrsf14,Ifit1,Stat2,Aoc3,Jak3,Eif2ak2,Cfh,Clec10a,Thbs1,Serpina3n,Orm1,Il17rc,Il1rap,Tlr2,Ccl7,Cxcl5,Itgb2,Anxa3,Saa3,Ifitm3,Cd74,Ffar2,Rbpj,Trem2,Rarres2,Scd1,Adamts5,Lbp,Slpi,Oas2,Ptk2b,Cfd,Hp,Adar,Cd36,Akt1,Ccl2,Adam8,Adm,Plscr1,Isg15
0.0005347	-7.53	BENNETT_SYSTEMIC_LUPUS_ERYTHEMATOSUS	MSigDB lists	BENNETT_SYSTEMIC_LUPUS_ERYTHEMATOSUS	29	6	16079	587	Ifitm3,Ckap4,Oas2,Isg15,Eif2ak2,Plscr1
0.0005392	-7.53	wound healing	biological process	GO:0042060	248	18	20963	630	Entpd2,Myof,Egfr,Cnn2,Anxa8,Clec10a,Fgf7,Arhgap24,Aqp1,Adipor2,Cyr61,Ninj1,C1galt1c1,Tpm1,Pdgfra,Snai2,Dysf,Pip5k1c
0.0005404	-7.52	response to nutrient	biological process	GO:0007584	48	7	20963	630	Arsb,Cdkn2b,Aacs,Xbp1,Alad,Eif2ak2,Pemt
0.0005442	-7.52	Sulfatase	pfam domains	PF00884	12	4	17202	590	Gns,Sgsh,Arsj,Arsb
0.0005442	-7.52	FA_desaturase	pfam domains	PF00487	12	4	17202	590	Fads2,Scd3,Fads3,Scd1
0.0005445	-7.52	KRAS.50_UP.V1_UP	MSigDB lists	KRAS.50_UP.V1_UP	40	7	16079	587	Mmp11,Il1rl1,Angptl4,Hsd11b1,Itgb2,G0s2,Adam8
0.0005474	-7.51	MULLIGHAN_MLL_SIGNATURE_1_UP	MSigDB lists	MULLIGHAN_MLL_SIGNATURE_1_UP	352	26	16079	587	Dhrs7b,Itgb2,Serpinb8,Ptk2b,Slc1a4,Cebpa,Fam96b,Itga7,Plod1,Paqr4,Lgals1,Pbx3,Rps6ka1,Lrfn4,Gns,Ndufb8,Abhd2,Mfsd1,Mgst2,Clec3b,Tpp1,Igf2r,Abca8b,Uqcrc1,S100a4,Pld3
0.0005481	-7.51	LEE_LIVER_CANCER_MYC_UP	MSigDB lists	LEE_LIVER_CANCER_MYC_UP	52	8	16079	587	Csrp2,Mgst3,Mat2a,Lpl,Cyr61,Rnase4,Idh3a,Slc1a4
0.0005544	-7.5	positive regulation of cellular component organization	biological process	GO:0051130	1079	52	20963	630	Arap1,Whamm,Rab21,Xbp1,Cd36,Cdkl5,Ptk2b,Sorbs3,Dpysl3,Cd63,Stk24,Clstn3,Phldb2,Sorbs1,Jun,Akt1,Ccl2,Trpv2,Pdgfrb,Trem2,Aqp1,Lpin1,Lbp,Endog,Vegfa,Srpx2,Ptn,Mmp3,Cd47,Gda,Epor,Sox9,Ctsk,Lpar1,Srebf1,Ndrg4,Ntn1,Agt,Ngf,Arsb,Cxcl5,Fosl1,Snai2,Tpm1,Pparg,Pemt,Phb2,Flrt2,Cdc42ep1,Serpinf1,Pdxp,Thbs2
0.0005552	-7.5	negative regulation of viral genome replication	biological process	GO:0045071	35	6	20963	630	Eif2ak2,Adar,Plscr1,Slpi,Isg15,Ifitm3
0.0005552	-7.5	sterol biosynthetic process	biological process	GO:0016126	35	6	20963	630	Dhcr24,Dhcr7,Tm7sf2,Pmvk,Msmo1,Insig1
0.0005552	-7.5	regulation of lipid storage	biological process	GO:0010883	35	6	20963	630	Cd36,Pnpla2,Abcg1,Lpl,Pparg,Nr1h3
0.0005576	-7.49	response to temperature stimulus	biological process	GO:0009266	112	11	20963	630	Agt,Ccl2,Adrb3,Trp53inp1,Myof,Acadm,1810011O10Rik,Slc27a1,Eif2b2,Trpv2,Plac8
0.0005653	-7.48	ORGAN_MORPHOGENESIS	MSigDB lists	ORGAN_MORPHOGENESIS	139	14	16079	587	Pkd2,Cdh13,Gnpat,Aplp1,Vegfa,Dcn,Gaa,Thy1,Tle2,Angptl4,Runx1,Amot,Serpinf1,Aes
0.0005665	-7.48	Peroxisome	KEGG pathways	mmu04146	83	11	7649	316	Acox2,Pex16,Crat,Scp2,Pex14,Acox1,Acsl1,Gnpat,Hmgcl,Pmvk,Pex10
0.0005665	-7.48	Peroxisome	KEGG pathways	ko04146	83	11	7649	316	Hmgcl,Pmvk,Pex10,Gnpat,Acsl1,Pex14,Acox1,Acox2,Pex16,Scp2,Crat
0.0005712	-7.47	MODULE_33	MSigDB lists	MODULE_33	353	26	16079	587	Lpcat3,Gpt,Cox7a1,Cfd,Jak3,Adm,Slpi,Thbs1,Pdgfra,Runx1,Cd36,Clec10a,Ltbp1,Acta2,Ptn,Sod3,Ccbl1,Cdc42ep1,Epor,Ngf,Pmvk,Lrp1,Pcolce,Csrp2,Fabp4,E430025E21Rik
0.0005725	-7.47	GSE34205_HEALTHY_VS_FLU_INF_INFANT_PBMC_DN	MSigDB lists	GSE34205_HEALTHY_VS_FLU_INF_INFANT_PBMC_DN	172	16	16079	587	Cmpk2,Map1lc3b,Mthfd1l,Tlr2,Oas2,Adm,Eif2ak2,Dysf,Sumo3,Ctsd,Isg15,Uqcrfs1,Ifitm3,Tfrc,Plac8,Plscr1
0.0005731	-7.46	WANG_RESPONSE_TO_GSK3_INHIBITOR_SB216763_DN	MSigDB lists	WANG_RESPONSE_TO_GSK3_INHIBITOR_SB216763_DN	334	25	16079	587	Ncs1,Msmo1,Dhcr24,Igfbp4,Tuba4a,Fabp5,Fads2,Dhcr7,Tlr2,Hspa4l,Pkmyt1,Xbp1,Scd1,Slc2a1,Serpinb8,Acsl1,Slc1a4,Disp2,N6amt2,Il1rap,Plxna1,Lgals12,Slc7a5,Tfrc,Insig1
0.0005745	-7.46	thioester metabolic process	biological process	GO:0035383	63	8	20963	630	Dgat2,Pdhb,Acss2,Scp2,Pmvk,Dgat1,Suclg1,Hmgcl
0.0005745	-7.46	acyl-CoA metabolic process	biological process	GO:0006637	63	8	20963	630	Hmgcl,Suclg1,Dgat1,Pmvk,Acss2,Scp2,Pdhb,Dgat2
0.0005747	-7.46	GSE22886_NAIVE_CD8_TCELL_VS_DC_DN	MSigDB lists	GSE22886_NAIVE_CD8_TCELL_VS_DC_DN	189	17	16079	587	H2-DMb1,Impdh1,Slc1a5,Mdh1,Sh3tc1,Atpaf2,Wsb2,Cd63,Fth1,Cebpa,Plod1,Cd74,Zfyve21,H2-DMb2,Mfsd1,Mgst2,Fabp5
0.000589	-7.44	REACTOME_DEVELOPMENTAL_BIOLOGY	MSigDB lists	REACTOME_DEVELOPMENTAL_BIOLOGY	373	27	16079	587	Slit2,Plxna1,Map2k6,Angptl4,Trem2,Dpysl3,Fabp4,Rgmb,Rps6ka1,Klf5,Col4a1,Sema6d,Rbpj,Srebf1,Adipoq,Akt1,Unc5b,Cdk4,Cd36,Col1a2,Egfr,Ntn1,Pparg,Lpl,Plin1,Pip5k1c,Slc2a4
0.0005893	-7.44	MAPEG-like_dom	interpro domains	IPR023352	6	3	19600	621	Mgst3,Mgst2,Ltc4s
0.0005893	-7.44	Membr-assoc_MAPEG	interpro domains	IPR001129	6	3	19600	621	Mgst3,Mgst2,Ltc4s
0.0005981	-7.42	-	gene3d domains	3.40.309.10	21	5	10080	346	Aldh9a1,Aldh3b2,Aldh1l2,Aldh1a7,Aldh6a1
0.0005981	-7.42	-	gene3d domains	3.40.605.10	21	5	10080	346	Aldh3b2,Aldh1a7,Aldh1l2,Aldh6a1,Aldh9a1
0.0005994	-7.42	developmental growth involved in morphogenesis	biological process	GO:0060560	131	12	20963	630	Thbs1,Ostn,Slit2,Postn,Sox9,Plxna1,Rdh10,Thbs3,Sfrp2,Ndn,Kif26b,Impact
0.0006014	-7.42	Aldedh	pfam domains	PF00171	21	5	17202	590	Aldh1a7,Aldh3b2,Aldh9a1,Aldh6a1,Aldh1l2
0.000603	-7.41	Keratan sulfate degradation	REACTOME pathways	7099683	10	4	6860	299	Ogn,Gns,Hexa,Omd
0.0006041	-7.41	negative regulation of cell growth	biological process	GO:0030308	169	14	20963	630	Sema3g,Adipor2,Mndal,Slit2,Aatk,Sema4b,Sema6d,Pparg,Ntn1,Cda,Agt,Sfrp2,Cdkn2a,Gas1
0.0006079	-7.41	negative regulation of neuron differentiation	biological process	GO:0045665	209	16	20963	630	Ntn1,Lpar1,Lrp1,Irx3,Gdf11,Slit2,Sox9,Sema3g,Sema6d,Efna1,Thy1,Dpysl3,Lgals1,Rbpj,Sema4b,Aatk
0.0006101	-7.4	GSE7400_CTRL_VS_CSF3_IN_VIVO_TREATED_PBMC_DN	MSigDB lists	GSE7400_CTRL_VS_CSF3_IN_VIVO_TREATED_PBMC_DN	173	16	16079	587	Scd1,Stxbp2,Itga7,Map2k6,Plac8,Cd63,P4ha2,Vgll3,Lactb,Oplah,Retn,Msra,Slpi,Dctn2,S100a4,Msrb3
0.0006103	-7.4	RAF_UP.V1_DN	MSigDB lists	RAF_UP.V1_DN	190	17	16079	587	Serpina3n,Pdgfrl,Mxi1,Igfbp4,Tm4sf1,Ppp1r3c,Npy1r,Dlc1,Sox9,Ccnd1,Sox4,Rnd3,Efnb2,Gulp1,Sdc2,Armc9,Dlg5
0.0006103	-7.4	GSE27786_BCELL_VS_NEUTROPHIL_DN	MSigDB lists	GSE27786_BCELL_VS_NEUTROPHIL_DN	190	17	16079	587	Acox2,S100a1,Foxred2,Ubd,Sparcl1,Pkd2,Gale,Pcolce,Tmem120a,Ube2l6,Sned1,Ifit1,Igf2r,Fads3,Itpk1,Unc5b,Clec10a
0.0006103	-7.4	GSE11057_NAIVE_CD4_VS_PBMC_CD4_TCELL_DN	MSigDB lists	GSE11057_NAIVE_CD4_VS_PBMC_CD4_TCELL_DN	190	17	16079	587	Sap30,Dysf,3110043O21Rik,Emp3,Dgat2,Cfd,Trp53inp1,Fabp5,Tkt,Ttyh3,Dusp22,Arsb,Tmcc3,Plscr1,Adam8,Stxbp2,Fth1
0.0006103	-7.4	GSE17721_POLYIC_VS_PAM3CSK4_24H_BMDM_DN	MSigDB lists	GSE17721_POLYIC_VS_PAM3CSK4_24H_BMDM_DN	190	17	16079	587	Uqcrfs1,Rnf128,Igfbp4,Mfsd1,Cnpy2,Vcan,Dynlt3,Dgat1,Pim3,Tmem97,Cdk4,Ccdc107,S100a1,Rnd3,Map2k6,Il1rap,Acadvl
0.0006137	-7.4	CONCANNON_APOPTOSIS_BY_EPOXOMICIN_UP	MSigDB lists	CONCANNON_APOPTOSIS_BY_EPOXOMICIN_UP	225	19	16079	587	Gadd45g,Slc7a5,Acadvl,Pla2g16,Jun,Bscl2,Acta2,Serpinb8,Abcg1,Dtna,Itga7,Filip1l,Hspa4l,Pld3,Map1lc3b,Rab21,P4ha2,Dhrs3,Tuba4a
0.0006144	-7.39	regulation of phospholipase activity	biological process	GO:0010517	49	7	20963	630	Lrp1,Pdgfra,Agt,Dlc1,Cyr61,Pdgfrb,Lpar1
0.0006203	-7.39	oxidoreductase activity, acting on the CH-CH group of donors	molecular function	GO:0016627	79	9	20551	621	Acox2,Acadm,Acox1,Hsd3b7,Dhcr24,Tm7sf2,Dhcr7,Acadvl,Ivd
0.0006229	-7.38	ENZYME_INHIBITOR_ACTIVITY	MSigDB lists	ENZYME_INHIBITOR_ACTIVITY	109	12	16079	587	Ptn,Taok3,Cdkn2a,Serpinb8,Thbs1,Angptl4,Timp2,Socs1,Serpinf1,Cdkn2b,Agt,Sh3bp5
0.0006253	-7.38	DEMAGALHAES_AGING_UP	MSigDB lists	DEMAGALHAES_AGING_UP	53	8	16079	587	C4b,Vat1,Adipor2,Anxa3,Apod,Txnip,S100a4,Gns
0.0006253	-7.38	VASCULATURE_DEVELOPMENT	MSigDB lists	VASCULATURE_DEVELOPMENT	53	8	16079	587	Thy1,Angptl4,Serpinf1,Amot,Runx1,Vegfa,Pdpn,Cdh13
0.0006262	-7.38	KEGG_ADIPOCYTOKINE_SIGNALING_PATHWAY	MSigDB lists	KEGG_ADIPOCYTOKINE_SIGNALING_PATHWAY	66	9	16079	587	Akt1,Cpt1a,Cd36,Slc2a1,Slc2a4,Acsl1,Adipoq,Prkag2,Adipor2
0.0006262	-7.38	FATTY_ACID_METABOLIC_PROCESS	MSigDB lists	FATTY_ACID_METABOLIC_PROCESS	66	9	16079	587	Cpt1a,Acadvl,Fads2,Cd74,Gnpat,Hadhb,Adipor2,Acadm,Msmo1
0.0006264	-7.38	BRACHAT_RESPONSE_TO_CISPLATIN	MSigDB lists	BRACHAT_RESPONSE_TO_CISPLATIN	20	5	16079	587	Dhrs3,Ypel3,Trp53inp1,Txnip,Lpin1
0.0006264	-7.38	REACTOME_CHOLESTEROL_BIOSYNTHESIS	MSigDB lists	REACTOME_CHOLESTEROL_BIOSYNTHESIS	20	5	16079	587	Dhcr24,Msmo1,Dhcr7,Pmvk,Tm7sf2
0.0006264	-7.38	REACTOME_PEROXISOMAL_LIPID_METABOLISM	MSigDB lists	REACTOME_PEROXISOMAL_LIPID_METABOLISM	20	5	16079	587	Scp2,Crat,Gnpat,Acox1,Acox2
0.000632	-7.37	negative regulation of catalytic activity	biological process	GO:0043086	672	36	20963	630	Amot,Inca1,Serpinf1,Cdkn2a,Pparg,Socs1,Gadd45g,Serpinb8,Sh3bp5,Prkag2,Agt,Gadd45b,Ngf,Serpina3n,Thbs1,Timp2,Angptl4,Adipoq,Cdkn2b,Dhcr24,Vegfa,Rasa4,Slpi,Anxa3,Aqp1,Pkmyt1,Akt1,Sfrp2,Rps6ka1,Thy1,Cnn3,Pi15,Fabp4,Slit2,Adar,Hp
0.0006359	-7.36	negative regulation of focal adhesion assembly	biological process	GO:0051895	14	4	20963	630	Mmp14,Apod,Phldb2,Dlc1
0.0006359	-7.36	response to type I interferon	biological process	GO:0034340	14	4	20963	630	Ifitm3,Ifit1,Stat2,Isg15
0.0006359	-7.36	negative regulation of lipid storage	biological process	GO:0010888	14	4	20963	630	Pnpla2,Abcg1,Pparg,Nr1h3
0.0006363	-7.36	cell adhesion molecule binding	molecular function	GO:0050839	169	14	20551	621	Timp2,Cyr61,Vcam1,Mmp14,Itgb2,Egfr,Postn,Actn1,Cib2,Thbs1,Cdh13,Itga7,Adam8,Thy1
0.000638	-7.36	positive regulation of phospholipase C activity	biological process	GO:0010863	24	5	20963	630	Lpar1,Pdgfrb,Dlc1,Agt,Pdgfra
0.000638	-7.36	positive regulation of blood vessel endothelial cell migration	biological process	GO:0043536	24	5	20963	630	Thbs1,Akt1,Amot,Srpx2,Vegfa
0.000638	-7.36	apoptotic cell clearance	biological process	GO:0043277	24	5	20963	630	Megf10,Cd36,Nr1h3,Lrp1,Thbs1
0.000638	-7.36	response to cold	biological process	GO:0009409	24	5	20963	630	Adrb3,Agt,Acadm,Slc27a1,Plac8
0.0006405	-7.35	regulation of symbiosis, encompassing mutualism through parasitism	biological process	GO:0043903	170	14	20963	630	Lgals1,Pcx,Lbp,Plscr1,Eif2ak2,Isg15,Slpi,Jun,Scd1,Tlr2,Cxcl5,Adar,Cd36,Ifitm3
0.0006405	-7.35	gonad development	biological process	GO:0008406	170	14	20963	630	Fgf7,Vegfa,Sfrp2,Agt,Insl6,Ermp1,Rdh10,Eif2b2,Sox9,Hmga2,Ccnd1,Mmp2,Osr1,Pdgfra
0.0006405	-7.35	regulation of axonogenesis	biological process	GO:0050770	170	14	20963	630	Ngf,Vegfa,Ntn1,Cdkl5,Efna1,Thy1,Sema6d,Sema4b,Aatk,Trpv2,Slit2,Rab21,Sema3g,Plxna1
0.0006417	-7.35	positive regulation of vasculature development	biological process	GO:1904018	132	12	20963	630	Aqp1,Runx1,Thbs1,Anxa3,Ptk2b,Itgb2,Ramp2,Vegfa,Srpx2,Lrg1,Adm,Sfrp2
0.0006432	-7.35	SANA_RESPONSE_TO_IFNG_DN	MSigDB lists	SANA_RESPONSE_TO_IFNG_DN	80	10	16079	587	Fam198b,Fabp5,Prkag2,Tuba4a,Hmgcl,Antxr1,Pim3,Mgst3,Tfrc,Prss23
0.000649	-7.34	oxidoreductase activity, oxidizing metal ions	molecular function	GO:0016722	14	4	20551	621	Steap4,Cyb561,Heph,Fth1
0.0006495	-7.34	tricarboxylic acid metabolic process	biological process	GO:0072350	36	6	20963	630	Suclg1,Idh3g,Pdhb,Mdh1,Idh3a,Aco1
0.0006498	-7.34	AKT_UP_MTOR_DN.V1_DN	MSigDB lists	AKT_UP_MTOR_DN.V1_DN	174	16	16079	587	Tm4sf1,Ppp1r3c,Cplx2,Tmem97,Lpl,Vcan,Ndrg4,Il17rc,Tspyl4,Gas1,Cd248,Slc7a5,Dpt,Angptl4,Kcnk3,Ogn
0.000651	-7.34	regulation of cellular process	biological process	GO:0050794	9975	340	20963	630	Cnpy2,Zfp521,Arhgap24,Abcg1,Aoc3,Fth1,Thbs2,Cebpa,Itga7,Txlng,Npy1r,Gda,Mrap,Dram2,Ntn1,Mtus1,Abca1,Gadd45b,Aqp1,Rbpj,Pdgfrb,Ninj1,Cd74,Hmga2,Lpin1,Rnf217,Ltbp1,Cdkl5,Dusp15,Phldb2,Clstn3,Impact,Adm,Plscr1,Jun,Egfr,Fosl1,Sema4b,Aatk,Hsd11b1,Pdgfra,Socs1,Dlc1,Gdf5,Sox4,Lgals1,Pemt,Stxbp2,Ifit1,Cdkn2a,Inca1,Epor,Acadvl,S100a4,Entpd2,Srebf1,Lpar1,Ncs1,Cxcl5,Arsb,Mndal,Wnk4,Lgals12,Cbx6,Rasa4,Klf5,Pc…
0.000651	-7.34	V$AP4_Q5	MSigDB lists	V$AP4_Q5	244	20	16079	587	Eya1,Parp8,Emp3,Runx1,Sox12,Slc25a24,Hsd3b7,Dhrs3,Hsd11b1,Anxa8,Amot,Reep6,Impdh1,Vat1,Epor,Arhgap24,Fam122b,Smarca1,Rasl12,Sema6d
0.0006526	-7.33	VECCHI_GASTRIC_CANCER_EARLY_DN	MSigDB lists	VECCHI_GASTRIC_CANCER_EARLY_DN	318	24	16079	587	Cd36,Omd,Abca8b,Klf15,Cfh,Plin1,Pcdh7,Atp1a2,Fabp4,Rgmb,Mamdc2,Slit2,Dpt,Svep1,Irx3,Dtna,Adipoq,Arhgap24,Aldh1l2,Acox2,Gas1,Gadd45b,Aldh6a1,Smarca1
0.0006545	-7.33	regulation of cytokine production	biological process	GO:0001817	502	29	20963	630	Agpat2,Jak3,Eif2ak2,Lbp,Tnfrsf14,Tnfrsf21,Postn,Runx1,Trim16,Pparg,Cd74,Snai2,Ffar2,Socs1,Figf,Isg15,Il1rl1,Vsir,Tlr2,Adam8,Ccl2,Cxcl5,Rnf128,Adipoq,Xbp1,Cd36,Il17rc,Apod,Thbs1
0.0006773	-7.3	negative regulation of signaling	biological process	GO:0023057	1062	51	20963	630	Dlc1,Phb2,Arhgap24,Snai2,Pparg,Socs1,Aes,Lrp1,Tle2,Higd1a,Peg10,Agt,Ndrg4,Dlk1,1810011O10Rik,Taok3,Glis2,Adh7,Il1rl1,Srebf1,Thbs1,Unc5b,Ccnd1,Timp2,Adipoq,Sox9,Npy1r,Mmp3,Mmp14,Pim3,Gas1,Ier3,Vegfa,Rasa4,Bmper,Cd74,Hmga2,Eya1,Sfrp2,Akt1,Cnksr3,Adm,Thy1,Dhrs3,Ptk2b,Xbp1,Slit2,Apod,Adar,Fzd1,Dusp22
0.0006774	-7.3	Insulin resistance	KEGG pathways	mmu04931	112	13	7649	316	Cpt1a,Slc2a4,Akt1,Prkag2,Srebf1,Nr1h3,Rps6ka1,Slc2a1,Slc27a1,Gys1,Cd36,Ppp1r3c,Slc27a4
0.0006836	-7.29	AFFAR_YY1_TARGETS_DN	MSigDB lists	AFFAR_YY1_TARGETS_DN	227	19	16079	587	Ndn,Steap4,Sod3,Tmem45a,Hist1h3i,Fgf7,Cxcl5,Thy1,Dhcr24,Il1rl1,Clec3b,Msmo1,Prkg2,Pdgfra,Cenpa,Thbs2,Fads2,Lpar1,Pcolce2
0.0006845	-7.29	connective tissue development	biological process	GO:0061448	191	15	20963	630	Hmga2,Dgat2,Osr1,Thbs1,Sh3pxd2b,Snai2,Pdgfrb,Cyr61,Sox9,Xbp1,Sfrp2,Rorc,Thbs3,Zbtb16,Gdf5
0.0006886	-7.28	VACUOLE_ORGANIZATION_AND_BIOGENESIS	MSigDB lists	VACUOLE_ORGANIZATION_AND_BIOGENESIS	12	4	16079	587	Gaa,Abca1,Myo7a,Arsb
0.0006886	-7.28	CLAUS_PGR_POSITIVE_MENINGIOMA_DN	MSigDB lists	CLAUS_PGR_POSITIVE_MENINGIOMA_DN	12	4	16079	587	Fstl1,Tm4sf1,Sox4,Pdgfrb
0.0006886	-7.28	REACTOME_CS_DS_DEGRADATION	MSigDB lists	REACTOME_CS_DS_DEGRADATION	12	4	16079	587	Arsb,Dcn,Vcan,Hexa
0.0006916	-7.28	KRAS.DF.V1_UP	MSigDB lists	KRAS.DF.V1_UP	175	16	16079	587	Il1rl1,Tm4sf1,Oplah,Calhm2,Emp3,Cda,Fads2,Tlr2,Sap30,Vcan,Pdpn,Adam8,Smarca1,Smtn,Acadvl,Cdkn2b
0.0006962	-7.27	positive regulation of reactive oxygen species biosynthetic process	biological process	GO:1903428	50	7	20963	630	Pkd2,Agt,Egfr,Akt1,Itgb2,Ptk2b,Tlr2
0.0006976	-7.27	FLECHNER_BIOPSY_KIDNEY_TRANSPLANT_REJECTED_VS_OK_DN	MSigDB lists	FLECHNER_BIOPSY_KIDNEY_TRANSPLANT_REJECTED_VS_OK_DN	517	34	16079	587	Aco1,Mdh1,Vat1,Gulp1,Hadhb,Pcx,Aqp1,Aldh6a1,Acadm,Tst,Acox1,Dynlt3,Aldh9a1,Vegfa,Igfbp4,Mxi1,Rnase4,Uqcrfs1,Msmo1,Ap3d1,Dnajb9,Hmgcl,Hagh,Bckdhb,Rbpms,Pla2g16,Hspa4l,Uqcrc1,Fmr1,Tspyl4,Scp2,Cyb5a,Cox7a1,Parm1
0.0007003	-7.26	MODULE_223	MSigDB lists	MODULE_223	142	14	16079	587	Lrp1,H2-DMb1,Fosl1,Csrp2,Serpinf1,Insig1,Emp3,Pdgfra,Cyr61,H2-DMb2,P4ha2,Ptn,Hp,Fth1
0.0007076	-7.25	mouse chr8 E2|8 72.81 cM	chromosome location	mouse chr8 E2|8 72.81 cM	2	2	24192	644	Gnpat,Agt
0.0007076	-7.25	mouse chr4 42.15 cM|4 C3-C6	chromosome location	mouse chr4 42.15 cM|4 C3-C6	2	2	24192	644	Cdkn2a,Cdkn2b
0.0007099	-7.25	NUYTTEN_NIPP1_TARGETS_DN	MSigDB lists	NUYTTEN_NIPP1_TARGETS_DN	770	46	16079	587	Antxr2,Gcat,Zfp518b,Slc25a24,Ccnd1,Aes,Ptn,Klf5,Abcg1,Abca1,Pkd2,Mapk6,Cbr3,Sorbs3,Nudt8,Scrn1,Trim29,Mxi1,Pnpla2,Dhcr24,Rdh10,Dock11,Arsj,Vegfa,Tuba4a,Dhrs3,Antxr1,Dlc1,Il17rc,Slpi,Rab3d,Acox1,Runx1,Txnip,Tmem97,Tapt1,Parp8,Mknk2,Elmod2,Gnb5,Cdh11,Anxa3,Tm7sf2,Wsb2,Cpt1a,Ttyh3
0.0007104	-7.25	MARKEY_RB1_ACUTE_LOF_UP	MSigDB lists	MARKEY_RB1_ACUTE_LOF_UP	210	18	16079	587	Cmpk2,Adar,Rab3d,Sap30,Hp,Mxi1,Isg15,Apod,Tmem45a,Plac8,Ube2l6,Ogn,Mndal,Abcg1,Abca1,Mmp3,Itgb2,Adam8
0.0007105	-7.25	renal tubule morphogenesis	biological process	GO:0061333	65	8	20963	630	Agt,Col4a1,Eya1,Kif26b,Osr1,Pkd2,Wnk4,Sox9
0.0007109	-7.25	ANATOMICAL_STRUCTURE_FORMATION	MSigDB lists	ANATOMICAL_STRUCTURE_FORMATION	54	8	16079	587	Angptl4,Thy1,Slit2,Amot,Runx1,Serpinf1,Cdh13,Vegfa
0.0007109	-7.25	CROONQUIST_STROMAL_STIMULATION_UP	MSigDB lists	CROONQUIST_STROMAL_STIMULATION_UP	54	8	16079	587	Vcan,Thbs2,Myof,Col1a2,Ier3,Acta2,Igfbp4,Loxl1
0.0007177	-7.24	dicarboxylic acid metabolic process	biological process	GO:0043648	81	9	20963	630	Aldh1l2,Idh3g,Mthfd1l,Idh3a,Mdh1,Suclg1,Me2,Pcx,Slc1a3
0.0007289	-7.22	GSE7852_LN_VS_FAT_TCONV_DN	MSigDB lists	GSE7852_LN_VS_FAT_TCONV_DN	193	17	16079	587	Sap30,S100a4,Ngfrap1,Ier3,Antxr2,Rnf128,Cfd,Il1rl1,Dcn,Impact,Lgals1,Dpt,Cyb561,Col4a1,Sema3g,Sparcl1,Pkd2
0.0007289	-7.22	GSE24142_DN2_VS_DN3_THYMOCYTE_UP	MSigDB lists	GSE24142_DN2_VS_DN3_THYMOCYTE_UP	193	17	16079	587	Slc25a24,Fads3,Cmpk2,Clec10a,S100a4,Ier3,Tuba4a,Glis2,Igfbp4,Lactb,Lgals1,Csrp2,Ckap4,Ffar2,Cnn2,Plscr1,Uap1l1
0.000729	-7.22	nephron development	biological process	GO:0072006	98	10	20963	630	Kif26b,Eya1,Agt,Klf15,Wnk4,Sox9,Pdgfrb,Pdgfra,Osr1,Aqp11
0.0007339	-7.22	regulation of cAMP metabolic process	biological process	GO:0030814	134	12	20963	630	Mc5r,Aplp1,Mrap,Pkd2,Timp2,Ramp2,Abca1,Mc2r,Adcy3,Adm,Lpar1,Adrb3
0.0007368	-7.21	AACTTT_UNKNOWN	MSigDB lists	AACTTT_UNKNOWN	1727	88	16079	587	Pbx3,Cdkl5,Lrp1,Fam122b,Irx3,Cdh13,Dtna,Mef2b,Cyr61,Sema6d,Rbpms,Enho,Sox4,Eya1,Sox9,Slc22a5,Thbs1,Fmr1,Dcn,Tusc5,Rnf128,Plin1,Ptgfrn,Socs1,Dpysl3,Itgbl1,Map2k6,Isca2,Prkag2,Dlk1,Olfml3,Fam198b,Taok3,Jun,Bcar3,Xbp1,Ntn1,Runx1,Vcan,Adm,Dhrs3,Vegfa,Pias3,Arsj,Dock11,Slc2a4,Mxi1,Adamts9,Acsf2,Impdh1,Srebf1,Ramp2,Sparcl1,Postn,Adamts5,Steap4,Ltbp1,Sh3bp5,Rasa4,Col1a2,Sap30,Igf2r,Fosl1,Zbtb16,Acss2,Os…
0.0007398	-7.21	PATTERN_BINDING	MSigDB lists	PATTERN_BINDING	42	7	16079	587	Vcan,Postn,Tlr2,Thbs2,Vegfa,Fstl1,Lpl
0.0007423	-7.21	-	gene3d domains	1.20.120.550	6	3	10080	346	Mgst3,Ltc4s,Mgst2
0.000743	-7.2	MAPEG	pfam domains	PF01124	6	3	17202	590	Mgst2,Mgst3,Ltc4s
0.0007434	-7.2	CHARAFE_BREAST_CANCER_LUMINAL_VS_MESENCHYMAL_DN	MSigDB lists	CHARAFE_BREAST_CANCER_LUMINAL_VS_MESENCHYMAL_DN	438	30	16079	587	Fosl1,Antxr1,Lpar1,Egfr,Tram2,Msrb3,Emp3,Timp2,Flrt2,Antxr2,Snai2,Phldb2,Mmp2,Fstl1,Arsj,Mid1,Cdh11,Slit2,Csrp2,Wipf1,G0s2,Trnp1,Acta2,Col4a1,Adamts5,Mndal,Loxl1,Cmtm3,Gulp1,Actn1
0.0007526	-7.19	negative regulation of molecular function	biological process	GO:0044092	909	45	20963	630	Hp,Pkd2,Adar,Slit2,Fabp4,Cnn3,Pi15,Thy1,Plscr1,Rps6ka1,Sfrp2,Akt1,Jun,Pkmyt1,Aqp1,Anxa3,Gnb5,Slpi,Vegfa,Rasa4,Dhcr24,Cdkn2b,Adipoq,Angptl4,Timp2,Thbs1,Serpina3n,Glis2,Ngf,Gadd45b,Agt,Prkag2,Sh3bp5,Serpinb8,Aes,Gadd45g,Socs1,Pparg,Pex14,Phb2,Atp1a2,Serpinf1,Cdkn2a,Inca1,Amot
0.0007558	-7.19	regulation of granulocyte chemotaxis	biological process	GO:0071622	37	6	20963	630	Lbp,Slit2,Rarres2,Thbs1,Ccl2,Cd74
0.0007614	-7.18	regulation of blood pressure	biological process	GO:0008217	173	14	20963	630	Acta2,Cd36,Adipoq,Postn,Npy1r,Ramp2,Tpm1,Pparg,Aoc3,Col1a2,Atp1a2,Agt,Ier3,Adrb3
0.0007614	-7.18	development of primary sexual characteristics	biological process	GO:0045137	173	14	20963	630	Sfrp2,Agt,Ermp1,Insl6,Vegfa,Fgf7,Hmga2,Mmp2,Ccnd1,Osr1,Pdgfra,Rdh10,Eif2b2,Sox9
0.0007618	-7.18	organophosphate biosynthetic process	biological process	GO:0090407	321	21	20963	630	Tkt,Ramp2,Agpat9,Pmvk,Slc27a1,Plscr1,Adm,Impdh1,Scp2,Aqp1,Lpcat3,Pcyt2,Cmpk2,Fabp5,Fgf7,Oas2,Agpat2,Pla2g16,Suclg1,Pemt,Adcy3
0.0007657	-7.17	KRIGE_RESPONSE_TO_TOSEDOSTAT_24HR_UP	MSigDB lists	KRIGE_RESPONSE_TO_TOSEDOSTAT_24HR_UP	687	42	16079	587	Flrt2,Antxr2,Ninj1,Sema4b,Slc25a24,Rab3ip,Igf2r,Timp2,Filip1l,Tuba1a,Plscr1,Sdc2,Mndal,Slc1a4,Hagh,Pkd2,Acsl1,Lgals1,Hmgcl,Gns,Ube2l6,Abhd2,Dnajb9,Vegfa,Retn,Bbs7,Dynlt3,Tapt1,Map1lc3b,Vsir,Txnip,Aldh6a1,Epor,Aldh1l2,Gnb5,Fth1,Ptk2b,Stat2,Anxa3,Dlg5,Ttyh3,Wsb2
0.0007765	-7.16	GSE6269_STREP_AUREUS_VS_STREP_PNEUMO_INF_PBMC_UP	MSigDB lists	GSE6269_STREP_AUREUS_VS_STREP_PNEUMO_INF_PBMC_UP	160	15	16079	587	Ptn,Scrn1,Fdx1,Abca1,Abcg1,Bbs7,Tm7sf2,Eif2ak2,Antxr1,Il1rap,Prss23,Insl6,Bcar3,Adcy3,Csrp2
0.0007765	-7.16	VART_KSHV_INFECTION_ANGIOGENIC_MARKERS_UP	MSigDB lists	VART_KSHV_INFECTION_ANGIOGENIC_MARKERS_UP	160	15	16079	587	Cyr61,Ptn,Figf,Vegfa,Dlk1,Efnb2,Mmp2,Efna1,Cxcl5,Sfrp2,Adm,Thbs2,Serpinf1,Timp2,Pdgfra
0.000778	-7.16	aorta morphogenesis	biological process	GO:0035909	25	5	20963	630	Rbpj,Pdgfrb,Sox4,Lrp1,Eya1
0.000779	-7.16	GLYCOSAMINOGLYCAN_BINDING	MSigDB lists	GLYCOSAMINOGLYCAN_BINDING	31	6	16079	587	Vegfa,Fstl1,Lpl,Vcan,Postn,Thbs2
0.000779	-7.16	TANG_SENESCENCE_TP53_TARGETS_UP	MSigDB lists	TANG_SENESCENCE_TP53_TARGETS_UP	31	6	16079	587	Adamts5,Cox7a1,Tspan12,Abca8b,Mmp3,Aplp1
0.0007812	-7.15	regulation of leukocyte cell-cell adhesion	biological process	GO:1903037	256	18	20963	630	Tnfrsf21,Tnfrsf14,Zbtb16,Cdkn2a,Efnb2,Lgals1,Jak3,Cd74,Adam8,Rorc,Vcam1,Ap3d1,Ccl2,Vsir,Thy1,Xbp1,Cd47,Dusp22
0.0007845	-7.15	developmental maturation	biological process	GO:0021700	214	16	20963	630	Pparg,Rbpj,Cebpa,Ctsl,Vegfa,Ptk2b,Mmp2,Rab32,E430025E21Rik,Xbp1,Akt1,Gdf11,Ap3d1,Thbs3,Phospho1,Cd63
0.0007863	-7.15	terpenoid metabolic process	biological process	GO:0006721	51	7	20963	630	Bco1,Adh1,Rdh10,Adh7,Aldh1a7,Rarres2,Dhrs3
0.0007976	-7.13	MODULE_562	MSigDB lists	MODULE_562	21	5	16079	587	Mmp14,Mmp2,Mmp3,Timp2,Mmp11
0.0007976	-7.13	JEON_SMAD6_TARGETS_UP	MSigDB lists	JEON_SMAD6_TARGETS_UP	21	5	16079	587	Ubd,Thbs1,Jun,Timp2,Filip1l
0.0007976	-7.13	HEPARIN_BINDING	MSigDB lists	HEPARIN_BINDING	21	5	16079	587	Postn,Thbs2,Vegfa,Fstl1,Lpl
0.0008013	-7.13	STK33_SKM_DN	MSigDB lists	STK33_SKM_DN	230	19	16079	587	Trit1,Pdgfrl,Ppp1r3c,Tuba4a,Slpi,Msrb3,Adcy3,Cda,Scd1,Pfkfb1,Acox2,Serpinb8,Adamts5,Syde2,Gas2,Aldh1l2,Uap1l1,Tpd52,Tmem45a
0.0008058	-7.12	KLEIN_PRIMARY_EFFUSION_LYMPHOMA_DN	MSigDB lists	KLEIN_PRIMARY_EFFUSION_LYMPHOMA_DN	55	8	16079	587	H2-DMb1,Fads3,Aes,Bcar3,Sh3bp5,Scrn1,St6gal1,H2-DMb2
0.0008058	-7.12	TURASHVILI_BREAST_DUCTAL_CARCINOMA_VS_LOBULAR_NORMAL_DN	MSigDB lists	TURASHVILI_BREAST_DUCTAL_CARCINOMA_VS_LOBULAR_NORMAL_DN	55	8	16079	587	Mamdc2,Zbtb16,Atp1a2,Pi15,Sorbs1,Ptn,Acta2,Cfd
0.0008058	-7.12	ZHENG_GLIOBLASTOMA_PLASTICITY_DN	MSigDB lists	ZHENG_GLIOBLASTOMA_PLASTICITY_DN	55	8	16079	587	Col4a1,Cyr61,Itga7,Syn2,Thy1,Pcolce2,Lpar1,Tst
0.0008059	-7.12	cell-cell junction organization	biological process	GO:0045216	117	11	20963	630	Whamm,Gnpat,Ramp2,Ptk2b,Snai2,Thy1,Lims2,Actn1,Dlg5,Dlc1,Sorbs1
0.0008093	-7.12	QI_PLASMACYTOMA_DN	MSigDB lists	QI_PLASMACYTOMA_DN	97	11	16079	587	Stat2,Slpi,Lbp,Dusp22,Xbp1,Pdgfra,P4ha2,Fstl1,Vegfa,Mmp2,Sparcl1
0.0008156	-7.11	electron carrier activity	molecular function	GO:0009055	66	8	20551	621	Cox8b,Acadvl,Ivd,Cox7a1,Fdx1,Acox2,Acox1,Acadm
0.0008164	-7.11	regulation of peptidase activity	biological process	GO:0052547	368	23	20963	630	Ngf,Sfrp2,Akt1,Agt,Rps6ka1,Pcolce,Timp2,Clpx,Pi15,Thbs1,Serpina3n,Mmp14,Serpinf1,Cdkn2a,Dhcr24,Slpi,Dlc1,Vegfa,Pparg,Serpinb8,Cyr61,Pcolce2,Aqp1
0.0008184	-7.11	HALLMARK_APICAL_JUNCTION	MSigDB lists	HALLMARK_APICAL_JUNCTION	195	17	16079	587	Insig1,Thbs3,Crat,Vcam1,Sorbs3,Thy1,Slit2,Cdh11,Actn1,Cnn2,Adamts5,Wnk4,Egfr,Vcan,Sdc3,Cldn15,Mmp2
0.0008243	-7.1	CREIGHTON_ENDOCRINE_THERAPY_RESISTANCE_4	MSigDB lists	CREIGHTON_ENDOCRINE_THERAPY_RESISTANCE_4	267	21	16079	587	Bmper,Dlg5,Irx3,Slc1a4,Sap30,Slc25a24,Vcan,Tpp1,Dlc1,Dhcr7,Npy1r,Emp3,Sh3bp5,Tst,Rasa4,Slc22a5,Prss23,Pi15,Serpina3n,P4ha2,Cyb5a
0.0008283	-7.1	UEDA_PERIFERAL_CLOCK	MSigDB lists	UEDA_PERIFERAL_CLOCK	161	15	16079	587	Inca1,Dhcr7,Cd47,Mknk2,Cpt1a,Tuba1a,Col4a1,Fdx1,Rbpms,Dhrs3,Ppp1r3c,Cebpa,Pla2g12a,Pnpla2,Rorc
0.0008283	-7.1	GSE9988_LPS_VS_CTRL_TREATED_MONOCYTE_UP	MSigDB lists	GSE9988_LPS_VS_CTRL_TREATED_MONOCYTE_UP	161	15	16079	587	Tpd52,Adm,Fosl1,Pim3,Xbp1,Ffar2,Tfrc,Gadd45b,Serpinb8,Taok3,Ier3,Rab21,G0s2,Acsl1,Efna1
0.0008313	-7.09	GSE360_L_MAJOR_VS_M_TUBERCULOSIS_DC_DN	MSigDB lists	GSE360_L_MAJOR_VS_M_TUBERCULOSIS_DC_DN	178	16	16079	587	Mknk2,Cdk4,Txnip,Tlr2,Slc25a24,Eif2ak2,Hp,Isg15,Nr1h3,Rarres2,Tpd52,Mid1,Efnb2,Acsl1,Irx3,Acox2
0.0008313	-7.09	GSE2706_2H_VS_8H_R848_AND_LPS_STIM_DC_UP	MSigDB lists	GSE2706_2H_VS_8H_R848_AND_LPS_STIM_DC_UP	178	16	16079	587	Hsd17b10,Mgst2,Alad,Slc27a4,Clec10a,Elmod2,Vsir,Tlr2,Uqcrc1,Hsd3b7,Hagh,Pdhb,Cpt1a,Mat2a,Map2k6,Pmvk
0.000837	-7.09	response to insulin	biological process	GO:0032868	136	12	20963	630	Akt1,Slc25a33,Sorbs1,Srebf1,Slc27a1,Lpin1,Pparg,Slc2a4,Retn,Sh2b2,Xbp1,Adipoq
0.0008386	-7.08	regulation of cytoplasmic transport	biological process	GO:1903649	415	25	20963	630	Slc8a1,Snai2,Ier3,Gas1,Cdkn2a,Pemt,Insig1,Sox4,Ptk2b,Rbpms,Ctsk,Thy1,Fzd1,Pkd2,Apod,Wipf1,Cd36,Rab21,Xbp1,Sfrp2,Ngf,Egfr,Tlr2,Srebf1,1810011O10Rik
0.0008392	-7.08	response to bacterium	biological process	GO:0009617	486	28	20963	630	Plac8,Rbpj,Trem2,Anxa3,Slpi,Adamts5,Lbp,Eif2ak2,Tnfrsf14,Tnfrsf21,Cmpk2,Scd1,Cd36,Xbp1,Hp,Cd47,Noct,Isg15,Adm,Abca1,Adh7,Ccl2,Tlr2,Wfdc21,Cxcl5,Nr1h3,Jun,Akt1
0.0008399	-7.08	2-Oxocarboxylic acid metabolism	KEGG pathways	mmu01210	19	5	7649	316	Gpt,Idh3a,Bcat2,Idh3g,Aco1
0.0008399	-7.08	2-Oxocarboxylic acid metabolism	KEGG pathways	ko01210	19	5	7649	316	Idh3a,Gpt,Aco1,Idh3g,Bcat2
0.0008401	-7.08	regulation of cell-cell adhesion	biological process	GO:0022407	346	22	20963	630	Efnb2,Vegfa,Lgals1,Jak3,Tnfrsf14,Tnfrsf21,Zbtb16,Cdkn2a,Cd74,Snai2,Kif26b,Vsir,Rorc,Vcam1,Adam8,Ccl2,Ap3d1,Adipoq,Xbp1,Cd47,Dusp22,Thy1
0.0008418	-7.08	negative regulation of cell death	biological process	GO:0060548	914	45	20963	630	Lrp1,Agt,St6gal1,Higd1a,Ngf,Thbs1,Osr1,Unc5b,Ramp2,Epor,Angptl4,Sox9,Serpinf1,Sox4,Gdf5,Phb2,Eif2ak2,Jak3,Snai2,Plac8,Cyr61,Rorc,Eya1,Adam8,Akt1,Egfr,Jun,Sfrp2,Psap,Rps6ka1,Impact,Ptk2b,Xbp1,Adar,Pim3,Insl6,Dhcr24,Ier3,Gas1,Lims2,Vegfa,Cd74,Aqp1,Rbpj,Pdgfrb
0.0008442	-7.08	FOSTER_KDM1A_TARGETS_UP	MSigDB lists	FOSTER_KDM1A_TARGETS_UP	231	19	16079	587	Ccbl1,Thy1,Impdh1,Dpysl3,Ube2l6,Plac8,Zfp521,Cox7a1,Trpv2,Fabp5,Mgst2,Mmp2,Pcolce2,Lpar1,Cd74,Bbs7,Tst,Cda,Lpl
0.0008467	-7.07	branched-chain amino acid metabolic process	biological process	GO:0009081	15	4	20963	630	Ivd,Aldh6a1,Bckdhb,Bcat2
0.0008467	-7.07	lipid particle organization	biological process	GO:0034389	15	4	20963	630	Pnpla2,Cidec,Ptgfrn,Bscl2
0.0008467	-7.07	negative regulation of adherens junction organization	biological process	GO:1903392	15	4	20963	630	Dlc1,Phldb2,Apod,Mmp14
0.0008481	-7.07	EXTRACELLULAR_REGION_PART	MSigDB lists	EXTRACELLULAR_REGION_PART	305	23	16079	587	Vcan,Adm,Lbp,Col1a2,Ccl2,Vegfa,Cfh,Fstl1,Mmp2,Mmp11,Psap,Apod,Adamts9,Adamts5,Postn,Cd248,Ptn,Aplp1,Mmp3,Dlk1,Figf,Cdh13,Lipe
0.0008484	-7.07	EDTRNSPORT	prints domains	PR00173	7	3	5904	177	Slc1a4,Slc1a5,Slc1a3
0.0008505	-7.07	negative regulation of cell communication	biological process	GO:0010648	1073	51	20963	630	Thy1,Ptk2b,Dhrs3,Slit2,Xbp1,Fzd1,Dusp22,Adar,Apod,Eya1,Sfrp2,Akt1,Adm,Cnksr3,Cd74,Hmga2,Pim3,Ier3,Gas1,Rasa4,Vegfa,Bmper,Thbs1,Unc5b,Timp2,Ccnd1,Npy1r,Sox9,Adipoq,Mmp3,Mmp14,Tle2,Lrp1,Peg10,Agt,Higd1a,Glis2,Taok3,Ndrg4,Dlk1,1810011O10Rik,Srebf1,Il1rl1,Adh7,Pparg,Snai2,Socs1,Aes,Dlc1,Arhgap24,Phb2
0.0008563	-7.06	JOHANSSON_BRAIN_CANCER_EARLY_VS_LATE_DN	MSigDB lists	JOHANSSON_BRAIN_CANCER_EARLY_VS_LATE_DN	43	7	16079	587	Ndn,Lrp1,Sparcl1,Fth1,Ctsd,Igfbp4,Dcn
0.0008563	-7.06	BERENJENO_ROCK_SIGNALING_NOT_VIA_RHOA_DN	MSigDB lists	BERENJENO_ROCK_SIGNALING_NOT_VIA_RHOA_DN	43	7	16079	587	Acta2,Klf5,Col4a1,Vcam1,Xbp1,Wsb2,Prss23
0.0008595	-7.06	EGF_CA	smart domains	SM00179	91	10	9181	306	Masp1,Lrp1,Cd248,Svep1,Sned1,Ltbp1,Dlk1,Vcan,Slit2,Thbs3
0.0008611	-7.06	HALLMARK_BILE_ACID_METABOLISM	MSigDB lists	HALLMARK_BILE_ACID_METABOLISM	113	12	16079	587	Bcar3,Aldh9a1,Abca8b,Hsd3b7,Fads2,Scp2,Abca1,Dhcr24,Lipe,Gnpat,Acsl1,Pex16
0.0008618	-7.06	KEGG_ECM_RECEPTOR_INTERACTION	MSigDB lists	KEGG_ECM_RECEPTOR_INTERACTION	83	10	16079	587	Cd36,Cd47,Thbs3,Col1a2,Thbs1,Thbs2,Sdc3,Sdc2,Itga7,Col4a1
0.0008628	-7.06	actin cytoskeleton	cellular component	GO:0015629	413	25	20918	633	Sorbs1,Tpm2,Dpysl3,Ccdc102a,Acta2,Actn1,Slc2a1,Wipf1,Myo7a,Vcam1,Cdc42ep1,Smtn,Adam8,Cnn3,Msra,Dlc1,Cnn2,Sh3pxd2b,Pkd2,Pdxp,Amot,Sh2b2,Dctn2,Tpm1,3110043O21Rik
0.0008638	-7.05	response to UV-A	biological process	GO:0070141	7	3	20963	630	Ccnd1,Akt1,Egfr
0.0008638	-7.05	long-chain fatty acid import	biological process	GO:0044539	7	3	20963	630	Slc27a4,Acsl1,Cd36
0.0008638	-7.05	metanephric glomerulus development	biological process	GO:0072224	7	3	20963	630	Pdgfrb,Pdgfra,Osr1
0.0008638	-7.05	positive regulation of cholesterol metabolic process	biological process	GO:0090205	7	3	20963	630	Scp2,Srebf1,Abcg1
0.0008638	-7.05	positive regulation of cholesterol biosynthetic process	biological process	GO:0045542	7	3	20963	630	Abcg1,Srebf1,Scp2
0.0008652	-7.05	response to starvation	biological process	GO:0042594	118	11	20963	630	Slc2a1,Impact,Srebf1,Fstl1,Acadm,Higd1a,Rnase4,Jun,Map1lc3b,Xbp1,Angptl4
0.0008665	-7.05	regulation of peptidyl-tyrosine phosphorylation	biological process	GO:0050730	216	16	20963	630	Tnfrsf14,Fgf7,Vegfa,Socs1,Itgb2,Cd74,Trem2,Pdgfrb,Agt,Sfrp2,Egfr,Sh3bp5,Ptk2b,Efna1,Cd36,Adipoq
0.0008666	-7.05	GRUETZMANN_PANCREATIC_CANCER_DN	MSigDB lists	GRUETZMANN_PANCREATIC_CANCER_DN	196	17	16079	587	Isg15,Rarres2,Cyb5a,Mxi1,Npy1r,Acox1,Xbp1,Jun,Acadm,Slc1a4,Loxl1,Aplp1,Bcat2,Pbx3,Aco1,Mat2a,Crat
0.0008688	-7.05	dense core granule	cellular component	GO:0031045	15	4	20918	633	Actn1,Adam8,Ncs1,Aqp1
0.000875	-7.04	positive regulation of glucose import	biological process	GO:0046326	38	6	20963	630	Adipor2,Adipoq,Fam132a,Sorbs1,Rarres2,Akt1
0.0008823	-7.03	HUMMERICH_SKIN_CANCER_PROGRESSION_DN	MSigDB lists	HUMMERICH_SKIN_CANCER_PROGRESSION_DN	98	11	16079	587	Hp,Scp2,Pcx,Hadhb,Gaa,Lgals1,Rps6ka1,Pdgfra,Txnip,Crat,Aes
0.000885	-7.03	GAUSSMANN_MLL_AF4_FUSION_TARGETS_G_UP	MSigDB lists	GAUSSMANN_MLL_AF4_FUSION_TARGETS_G_UP	214	18	16079	587	Dhrs3,Mgst2,Bbs7,Thbs1,Acta2,Ndn,Adam8,Ccbl1,Aldh6a1,Peg10,Ubd,Cebpa,Sparcl1,Cyp2f2,Cbr1,Adh1,Ube2l6,Dusp22
0.000885	-7.03	ZHANG_TLX_TARGETS_36HR_UP	MSigDB lists	ZHANG_TLX_TARGETS_36HR_UP	214	18	16079	587	Pnpla2,Pip5k1c,Tm4sf1,Sdc3,Trp53inp1,S100a4,Timp2,Pld3,Jun,Sod3,Gadd45b,Acsl1,Cdh13,Ctdsp2,Ypel3,Gadd45g,Sorbs1,Cdkn2b
0.0008854	-7.03	cellular aldehyde metabolic process	biological process	GO:0006081	52	7	20963	630	Adh1,Bco1,Rdh10,Aldh3b2,Hagh,Aldh9a1,Tkt
0.0008854	-7.03	positive regulation of lipase activity	biological process	GO:0060193	52	7	20963	630	Dlc1,Cyr61,Pdgfrb,Lpar1,Pdgfra,Nr1h3,Agt
0.0008854	-7.03	regulation of cytokine production involved in immune response	biological process	GO:0002718	52	7	20963	630	Ffar2,Cd74,Tlr2,Tnfrsf14,Cd36,Vsir,Jak3
0.0008891	-7.03	HIRSCH_CELLULAR_TRANSFORMATION_SIGNATURE_UP	MSigDB lists	HIRSCH_CELLULAR_TRANSFORMATION_SIGNATURE_UP	232	19	16079	587	Plscr1,Gas1,Rnd3,Lhfpl2,Slc1a4,Abca1,Plod1,Mmp3,Anxa3,Gale,Il1rap,Tnfrsf21,Hexa,Cfh,Vegfa,Tm4sf1,Fosl1,Mtus1,Parp8
0.0008915	-7.02	GERHOLD_RESPONSE_TO_TZD_UP	MSigDB lists	GERHOLD_RESPONSE_TO_TZD_UP	6	3	16079	587	G0s2,Fabp4,Ccnd1
0.0009018	-7.01	positive regulation of progesterone secretion	biological process	GO:2000872	2	2	20963	630	Runx1,Retn
0.0009018	-7.01	regulation of cGMP-mediated signaling	biological process	GO:0010752	2	2	20963	630	Ptk2b,Thbs1
0.0009018	-7.01	leukocyte chemotaxis involved in inflammatory response	biological process	GO:0002232	2	2	20963	630	Ffar2,Lbp
0.0009018	-7.01	medium-chain fatty acid transport	biological process	GO:0001579	2	2	20963	630	Slc27a4,Slc27a1
0.0009018	-7.01	response to oleic acid	biological process	GO:0034201	2	2	20963	630	Dgat2,Aacs
0.0009018	-7.01	lipoprotein particle mediated signaling	biological process	GO:0055095	2	2	20963	630	Cdh13,Cd36
0.0009018	-7.01	low-density lipoprotein particle mediated signaling	biological process	GO:0055096	2	2	20963	630	Cdh13,Cd36
0.0009021	-7.01	antioxidant activity	molecular function	GO:0016209	67	8	20551	621	Prdx6,Sod3,Trp53inp1,Hp,Gsto2,Ltc4s,Mgst3,Mgst2
0.000906	-7.01	intrinsic component of membrane	cellular component	GO:0031224	5732	209	20918	633	Clca3a1,Pcdh7,Fam57b,C1galt1c1,Agpat9,Susd6,Atp1a2,Ptgfrn,Pdgfra,Egfr,Xbp1,Cyb5a,Abhd2,Trem2,Pnpla2,Pla2g16,Sema4b,Hacd2,Slc8a1,H2-DMb2,Lpcat3,Ier3,Ly6c1,Rnf217,Uqcrc1,Npy1r,Rasa4,Uqcrfs1,Ltc4s,Dhrs3,Vsir,Cd36,Aatk,6430571L13Rik,Epor,Clcn2,Hrct1,Cdh13,Cmtm3,Adam8,Abca1,Adipor2,Adcy3,Paqr4,Mfsd1,Efna1,Dhcr24,Bscl2,Slc25a1,Cd320,Pex14,Hsd11b1,Disp2,Heph,Thy1,Scd3,Lrfn4,Tm4sf1,Amot,Abcg1,Slc1a4,Mgst…
0.0009068	-7.01	ACEVEDO_FGFR1_TARGETS_IN_PROSTATE_CANCER_MODEL_UP	MSigDB lists	ACEVEDO_FGFR1_TARGETS_IN_PROSTATE_CANCER_MODEL_UP	269	21	16079	587	Rab32,Thbs1,Slc25a24,Sox9,Timp2,Cenpa,Parp8,Ermp1,Serpina3n,Rdh10,Mid1,Anxa3,Cxcl5,Pbx3,1810011O10Rik,Tfrc,Cdkn2b,Lrg1,Plscr1,Klf5,Abcg1
0.0009106	-7	LEE_LIVER_CANCER_MYC_E2F1_UP	MSigDB lists	LEE_LIVER_CANCER_MYC_E2F1_UP	56	8	16079	587	Uap1l1,Slc1a4,Plscr1,Cd63,Fabp4,Lpl,Col1a2,Cd74
0.0009117	-7	platelet-derived growth factor-activated receptor activity	molecular function	GO:0005017	2	2	20551	621	Pdgfrb,Pdgfra
0.0009117	-7	lactose binding	molecular function	GO:0030395	2	2	20551	621	Lgals12,Lgals1
0.0009117	-7	sterol response element binding	molecular function	GO:0032810	2	2	20551	621	Srebf1,Nr1h3
0.0009117	-7	leukotriene-C4 synthase activity	molecular function	GO:0004464	2	2	20551	621	Ltc4s,Mgst2
0.0009117	-7	metalloenzyme activator activity	molecular function	GO:0010577	2	2	20551	621	Wfdc21,Sfrp2
0.0009143	-7	multivesicular body, internal vesicle	cellular component	GO:0097487	2	2	20918	633	Cd63,Egfr
0.0009143	-7	alpha9-beta1 integrin-vascular cell adhesion molecule-1 complex	cellular component	GO:0071065	2	2	20918	633	Adam8,Vcam1
0.0009143	-7	muscle thin filament tropomyosin	cellular component	GO:0005862	2	2	20918	633	Tpm1,Tpm2
0.0009152	-7	Ethanol oxidation	REACTOME pathways	7098644	11	4	6860	299	Adh7,Adh1,Aldh1a7,Acss2
0.0009205	-6.99	lipid binding	molecular function	GO:0008289	608	33	20551	621	Ltc4s,Sh3pxd2b,Hsd17b10,Lbp,Adh7,Anxa8,Fabp5,Acox2,Myof,Fabp4,Lpar1,Atp1a2,Lpl,Hsd11b1,Pparg,Rorc,Acox1,Anxa3,Dysf,Tlr2,Apod,Dlc1,Trem2,Dgat1,Cd36,Thy1,Thbs1,Akt1,Igf2r,Scp2,Arap1,Pemt,Ffar2
0.0009264	-6.98	MODULE_220	MSigDB lists	MODULE_220	307	23	16079	587	Mmp11,Dpysl3,Csrp2,Serpinf1,Mid1,Fgf7,Ngf,Cdc42ep1,Plod1,Dlk1,Efnb2,S100a1,Itgb2,Ptn,Ndn,Acta2,Emp3,Eya1,Sox9,S100a4,Pdgfra,Pdgfrb,Snai2
0.0009296	-6.98	FARDIN_HYPOXIA_11	MSigDB lists	FARDIN_HYPOXIA_11	32	6	16079	587	Plod1,Vegfa,Txnip,Mxi1,Angptl4,P4ha2
0.0009296	-6.98	PETRETTO_CARDIAC_HYPERTROPHY	MSigDB lists	PETRETTO_CARDIAC_HYPERTROPHY	32	6	16079	587	Acta2,Ogn,Loxl1,Lpl,Tm4sf1,Fstl1
0.0009352	-6.97	nucleotide binding	molecular function	GO:0000166	2126	89	20551	621	Syn2,Abcg1,Slc27a1,Rasl11a,Acss2,Cdk4,Hspa4l,Jak3,Acadvl,Wnk4,Abcb6,Aacs,Idh3g,Aldh9a1,Pip5k1c,Rab21,Akt1,Mat2a,Egfr,Prkag2,Slc27a4,Pdgfrb,Slc22a5,Itpk1,Ptk2b,Acta2,Pkmyt1,Pfkfb1,Atp1a2,Hsd11b1,Aatk,Dhcr24,Cmpk2,Acsl1,Tuba1a,Me2,Mknk2,Rps6ka1,Foxred2,Aifm2,Grsf1,Oas2,Mthfd1l,Rbpms,Clpx,Abca8b,Oplah,Rab32,Mdh1,Abca1,Suclg1,Kif26b,Entpd2,Myo7a,Sult1a1,Pdgfra,Eif2ak2,Galk2,Ivd,Rasl12,Pim3,Taok3,Acox…
0.0009352	-6.97	nucleoside phosphate binding	molecular function	GO:1901265	2126	89	20551	621	Mat2a,Rab21,Akt1,Egfr,Pip5k1c,Aldh9a1,Idh3g,Abcb6,Aacs,Jak3,Acadvl,Wnk4,Hspa4l,Acss2,Rasl11a,Cdk4,Slc27a1,Abcg1,Syn2,Acsl1,Tuba1a,Me2,Cmpk2,Dhcr24,Aatk,Atp1a2,Hsd11b1,Pkmyt1,Pfkfb1,Ptk2b,Acta2,Slc22a5,Itpk1,Pdgfrb,Prkag2,Slc27a4,Pim3,Rasl12,Ivd,Taok3,Sult1a1,Myo7a,Pdgfra,Eif2ak2,Galk2,Suclg1,Entpd2,Kif26b,Abca1,Mdh1,Rab32,Abca8b,Rbpms,Clpx,Oplah,Mthfd1l,Oas2,Aifm2,Grsf1,Mknk2,Foxred2,Rps6ka1,Eif2…
0.0009372	-6.97	E2F1_UP.V1_DN	MSigDB lists	E2F1_UP.V1_DN	180	16	16079	587	Xbp1,Pdgfra,Cd47,Lbp,Ndrg4,Acox1,Slpi,Vcan,Sema4b,Il1rl1,Serpina3n,Anxa8,Cpt1a,Tmem45a,Angptl4,Lipe
0.0009372	-6.97	GSE3982_DC_VS_NEUTROPHIL_UP	MSigDB lists	GSE3982_DC_VS_NEUTROPHIL_UP	180	16	16079	587	Sox4,Cd36,Lpin1,Pcolce2,Tpp1,Fads2,Trpv2,Grsf1,Ndufb8,P4ha2,Mgst3,Mat2a,Acsf2,Prdx6,Cpt2,Idh3a
0.0009372	-6.97	GSE3982_DC_VS_BCELL_UP	MSigDB lists	GSE3982_DC_VS_BCELL_UP	180	16	16079	587	Myof,Csrp2,Arsb,Aco1,Acox2,Tst,Clec10a,Cd36,Fosl1,Tpp1,Dhcr24,Hsd11b1,Tnfrsf21,Abhd2,Gpd1,P4ha2
0.0009397	-6.97	positive regulation of triglyceride metabolic process	biological process	GO:0090208	26	5	20963	630	Dgat1,Dgat2,Nr1h3,Pnpla2,Srebf1
0.0009443	-6.97	Pyruvate metabolism	KEGG pathways	ko00620	39	7	7649	316	Me2,Pdhb,Pcx,Aldh9a1,Mdh1,Acss2,Hagh
0.0009443	-6.97	Pyruvate metabolism	KEGG pathways	mmu00620	39	7	7649	316	Pdhb,Pcx,Me2,Acss2,Mdh1,Hagh,Aldh9a1
0.0009634	-6.95	PHONG_TNF_RESPONSE_NOT_VIA_P38	MSigDB lists	PHONG_TNF_RESPONSE_NOT_VIA_P38	327	24	16079	587	Mmp2,Arsj,P4ha2,Tnfrsf21,Sox9,Prss23,Pparg,Egfr,Cd47,Sox4,Mtus1,Vcan,Efna1,Abca1,Jun,G0s2,Fdx1,Peg10,Adamts9,Vcam1,Cyb561,Mid1,Trim16,Plxna1
0.0009661	-6.94	LUI_THYROID_CANCER_CLUSTER_5	MSigDB lists	LUI_THYROID_CANCER_CLUSTER_5	13	4	16079	587	Acadm,Lgals1,Islr,Aqp7
0.0009661	-6.94	GERHOLD_RESPONSE_TO_TZD_DN	MSigDB lists	GERHOLD_RESPONSE_TO_TZD_DN	13	4	16079	587	Cfd,Pparg,Sox4,Agt
0.0009672	-6.94	CHESLER_BRAIN_QTL_CIS	MSigDB lists	CHESLER_BRAIN_QTL_CIS	70	9	16079	587	Ccnd1,Myo7a,Aldh9a1,N6amt2,Pdpn,Bcat2,Serpina3n,Ncs1,Alad
0.0009749	-6.93	regulation of cell morphogenesis	biological process	GO:0022604	515	29	20963	630	Postn,Plxna1,Sema4b,Aatk,Trpv2,Cdc42ep1,Dlc1,Vegfa,Itga7,Ptn,Slit2,Sema3g,Rab21,Arap1,Sema6d,Efna1,Thy1,Ptk2b,Cdkl5,Phldb2,Ntn1,Lpar1,Ccl2,Gas2,Sdc2,Sfrp2,Ngf,St6gal1,Pdpn
0.0009824	-6.93	Non-alcoholic fatty liver disease (NAFLD)	KEGG pathways	mmu04932	146	15	7649	316	Akt1,Prkag2,Srebf1,Nr1h3,Adipoq,Xbp1,Uqcrfs1,Uqcrc1,Cebpa,Cox8b,Ndufb8,Ndufa9,Jun,Adipor2,Cox7a1
0.0009824	-6.93	Non-alcoholic fatty liver disease (NAFLD)	KEGG pathways	ko04932	146	15	7649	316	Ndufb8,Cox8b,Uqcrc1,Cebpa,Cox7a1,Jun,Adipor2,Ndufa9,Nr1h3,Srebf1,Akt1,Prkag2,Uqcrfs1,Xbp1,Adipoq
0.0009855	-6.92	HUANG_GATA2_TARGETS_UP	MSigDB lists	HUANG_GATA2_TARGETS_UP	147	14	16079	587	Acadm,Trp53inp1,Mgst2,Cebpa,Hp,Lgals1,Cd47,Emp3,Tapt1,Ffar2,Mc5r,Txnip,Plac8,Fam117a
0.0009867	-6.92	BURTON_ADIPOGENESIS_4	MSigDB lists	BURTON_ADIPOGENESIS_4	44	7	16079	587	Idh3a,Zbtb16,Angptl4,Peg10,Adipor2,Srebf1,Igfbp4
0.0009943	-6.91	GSE14000_4H_VS_16H_LPS_DC_TRANSLATED_RNA_UP	MSigDB lists	GSE14000_4H_VS_16H_LPS_DC_TRANSLATED_RNA_UP	181	16	16079	587	Msra,S100a4,Tapt1,Clec10a,Ermp1,Abhd2,Hsd17b10,Mgst2,Il1rap,Fam198b,Aldh6a1,Pemt,Cmtm3,Hadhb,Arhgap24,Actn1
0.0009947	-6.91	regulation of smooth muscle cell proliferation	biological process	GO:0048660	120	11	20963	630	Vegfa,Ndrg4,Jun,Egfr,Adipoq,Cdh13,Apod,Retn,Rbpj,Pdgfrb,Pparg
0.0009947	-6.91	regulation of cAMP biosynthetic process	biological process	GO:0030817	120	11	20963	630	Mc5r,Aplp1,Mrap,Timp2,Ramp2,Abca1,Mc2r,Lpar1,Adm,Adcy3,Adrb3
0.0009962	-6.91	BROWNE_HCMV_INFECTION_14HR_DN	MSigDB lists	BROWNE_HCMV_INFECTION_14HR_DN	271	21	16079	587	Amot,Socs1,Fgf7,Tm7sf2,Gale,Cdh13,Dtna,Pdpn,Bckdhb,Mmp3,Adh1,Gas1,Rbpms,G0s2,Pdgfra,Egfr,Lpar1,Acox1,Thbs1,Rorc,Nr1h3
0.0009965	-6.91	positive regulation of cyclic nucleotide biosynthetic process	biological process	GO:0030804	102	10	20963	630	Mrap,Mc5r,Timp2,Ramp2,Ostn,Abca1,Mc2r,Adm,Adcy3,Adrb3
0.0009985	-6.91	TSP1_rpt	interpro domains	IPR000884	65	8	19600	621	Unc5b,Adamts9,Cyr61,Adamts2,Thbs1,Adamtsl5,Thbs2,Adamts5
0.001002	-6.91	PGP_euk	interpro domains	IPR006349	2	2	19600	621	Pdxp,Pgp
0.001002	-6.91	Acyl-CoA_ox_N	interpro domains	IPR029320	2	2	19600	621	Acox2,Acox1
0.001002	-6.91	TMPIT	interpro domains	IPR012926	2	2	19600	621	Tmem120a,Tmem120b
0.001002	-6.91	Anthrax_toxin_rcpt	interpro domains	IPR017360	2	2	19600	621	Antxr1,Antxr2
0.001002	-6.91	Anthrax_toxin_rcpt_C	interpro domains	IPR008399	2	2	19600	621	Antxr2,Antxr1
0.001005	-6.9	ACEVEDO_NORMAL_TISSUE_ADJACENT_TO_LIVER_TUMOR_DN	MSigDB lists	ACEVEDO_NORMAL_TISSUE_ADJACENT_TO_LIVER_TUMOR_DN	328	24	16079	587	Bcl2l13,Dgat2,Cda,Tmem97,Dgat1,Tst,Agt,Dysf,Agpat2,Hsd3b7,Pcolce2,Igfbp4,Endog,Ninj1,Ndufb8,Gpd1,Slc7a5,Tm7sf2,Reep6,Pbx3,Pcolce,Hagh,Scd1,Pla2g16
0.001007	-6.9	Na-dicarboxylate_symporter_CS	interpro domains	IPR018107	7	3	19600	621	Slc1a5,Slc1a3,Slc1a4
0.001007	-6.9	Carn_acyl_trans	interpro domains	IPR000542	7	3	19600	621	Cpt2,Cpt1a,Crat
0.001007	-6.9	Na-dicarboxylate_symporter	interpro domains	IPR001991	7	3	19600	621	Slc1a4,Slc1a5,Slc1a3
0.001008	-6.9	positive regulation of phospholipase activity	biological process	GO:0010518	39	6	20963	630	Pdgfra,Agt,Dlc1,Cyr61,Pdgfrb,Lpar1
0.001011	-6.9	BMI1_DN_MEL18_DN.V1_UP	MSigDB lists	BMI1_DN_MEL18_DN.V1_UP	131	13	16079	587	Fosl1,Anxa3,Fads3,Gdf5,Adm,1810011O10Rik,Slc7a5,Ccnd1,Lhfpl2,Slc1a4,Abca1,Cdh13,Vegfa
0.001026	-6.88	MODULE_164	MSigDB lists	MODULE_164	57	8	16079	587	Ptn,Cdkn2a,Serpinb8,Anxa3,Slpi,Serpinf1,Timp2,Agt
0.001026	-6.88	WUNDER_INFLAMMATORY_RESPONSE_AND_CHOLESTEROL_UP	MSigDB lists	WUNDER_INFLAMMATORY_RESPONSE_AND_CHOLESTEROL_UP	57	8	16079	587	H2-DMb1,Tlr2,Cxcl5,Plac8,Tfrc,Cmpk2,Socs1,H2-DMb2
0.00105	-6.86	negative regulation of immune system process	biological process	GO:0002683	375	23	20963	630	Nr1h3,Adam8,Vsir,Il1rl1,Hmgb3,Ptk2b,Thy1,Thbs1,Adar,Apod,Dusp22,Adipoq,Slit2,Sox9,Cdkn2a,Zbtb16,Tnfrsf14,Tnfrsf21,Jak3,Cd74,Pparg,Runx1,Hist1h4d
0.001054	-6.85	GSE7852_THYMUS_VS_FAT_TREG_DN	MSigDB lists	GSE7852_THYMUS_VS_FAT_TREG_DN	182	16	16079	587	Pim3,S100a4,Unc5b,Ndrg4,Ier3,Sorbs1,Insig1,Rgmb,Pcdh19,Hist1h3i,Mat2a,Arsb,Impact,Aplp1,Pkd2,Rbpj
0.001058	-6.85	ENK_UV_RESPONSE_KERATINOCYTE_UP	MSigDB lists	ENK_UV_RESPONSE_KERATINOCYTE_UP	509	33	16079	587	Vat1,Phb2,Gadd45b,Jun,Tst,Emp3,Ubqln2,Map1lc3b,Xbp1,Mmp14,Acox1,Adm,Ctsd,Trim29,Acadvl,Sorbs3,Lgals1,Pmvk,Cebpa,Efna1,Stxbp2,Serpinb8,Klf5,Rnd3,Cyr61,Acox2,Dgat1,Cda,Uqcrc1,Endog,Isg15,Cox7a1,Ier3
0.00106	-6.85	regulation of reactive oxygen species biosynthetic process	biological process	GO:1903426	69	8	20963	630	Itgb2,Ptk2b,Pkd2,Slc25a33,Agt,Egfr,Akt1,Tlr2
0.001075	-6.84	cellular response to insulin stimulus	biological process	GO:0032869	103	10	20963	630	Akt1,Slc25a33,Sorbs1,Srebf1,Slc2a4,Pparg,Lpin1,Sh2b2,Xbp1,Adipoq
0.001075	-6.84	YOSHIMURA_MAPK8_TARGETS_DN	MSigDB lists	YOSHIMURA_MAPK8_TARGETS_DN	349	25	16079	587	Akt1,Adm,Rasl11a,Ivd,Pdgfra,Msmo1,Rnase4,Dnajb9,Cnn3,Adipor2,Vegfa,Slc27a1,Map2k6,Insig1,Ptgfrn,Tfrc,Psap,Vcam1,Hist1h3i,Fdx1,Scd1,Hadhb,Sdc2,Plod1,Acsl1
0.001083	-6.83	SMID_BREAST_CANCER_BASAL_UP	MSigDB lists	SMID_BREAST_CANCER_BASAL_UP	593	37	16079	587	S100a4,Pcolce2,Mmp14,Adm,Slpi,Fabp5,Vegfa,Tnfrsf21,Trim29,Lrfn4,Csrp2,Mid1,Anxa3,Pdpn,Actn1,S100a1,Sox9,Pdgfra,Egfr,Hspa4l,Cenpa,Fosl1,Tm4sf1,Cnn3,Cdkn2a,Heph,Tmem45a,Slc7a5,Angptl4,Mndal,Cdc42ep1,Sdc2,Plscr1,Ltbp1,Rnd3,Klf5,Peg10
0.001084	-6.83	negative regulation of apoptotic process	biological process	GO:0043066	821	41	20963	630	Cyr61,Plac8,Snai2,Phb2,Eif2ak2,Jak3,Gdf5,Angptl4,Epor,Sox9,Unc5b,Ramp2,Osr1,Thbs1,St6gal1,Higd1a,Agt,Ngf,Lrp1,Pdgfrb,Rbpj,Aqp1,Cd74,Lims2,Vegfa,Ier3,Gas1,Insl6,Pim3,Dhcr24,Adar,Xbp1,Ptk2b,Rps6ka1,Egfr,Akt1,Jun,Sfrp2,Rorc,Eya1,Adam8
0.001084	-6.83	HALLMARK_MTORC1_SIGNALING	MSigDB lists	HALLMARK_MTORC1_SIGNALING	200	17	16079	587	Tm7sf2,Slc1a5,Slc7a5,Tfrc,Insig1,Slc2a1,Scd1,Itgb2,Slc1a4,Fads2,Dhcr7,Xbp1,Tmem97,Dhcr24,Ppa1,Tuba4a,Adipor2
0.001089	-6.82	Smooth Muscle Contraction	REACTOME pathways	7099491	28	6	6860	299	Sorbs3,Sorbs1,Tpm1,Calm1,Acta2,Tpm2
0.001095	-6.82	SUBSTRATE_SPECIFIC_TRANSPORTER_ACTIVITY	MSigDB lists	SUBSTRATE_SPECIFIC_TRANSPORTER_ACTIVITY	369	26	16079	587	Cyb5a,Slc2a4,Slc27a4,Cox7a1,Trpv2,Slc5a6,Uqcrc1,Pkd2,Aqp1,Abcg1,Abca1,Pdpn,Slc8a1,Slc1a4,Slc2a1,Plscr1,Clcn2,Aqp7,Slc7a5,Apod,Atp1a2,Slc25a10,Kcnk3,Lrp1,Slc1a5,Slc1a3
0.001095	-6.82	MCLACHLAN_DENTAL_CARIES_DN	MSigDB lists	MCLACHLAN_DENTAL_CARIES_DN	218	18	16079	587	Adm,Cd74,Slpi,Lbp,H2-DMb2,Cfd,Ier3,Serpina3n,Igfbp4,H2-DMb1,Vcam1,Plac8,Peg10,Itgb2,G0s2,Ltbp1,Slc1a4,Abca1
0.001096	-6.82	response to metal ion	biological process	GO:0010038	200	15	20963	630	Cdk4,Sod3,Aco1,Jun,Cebpa,Egfr,Alad,Tfrc,Rasa4,Slc25a24,Fabp4,Thbs1,Pparg,Aqp1,Mt2
0.001102	-6.81	STEARMAN_TUMOR_FIELD_EFFECT_UP	MSigDB lists	STEARMAN_TUMOR_FIELD_EFFECT_UP	33	6	16079	587	Ctsd,Myo7a,Lpl,Lrg1,Pld3,Ctsk
0.001102	-6.81	POLYSACCHARIDE_BINDING	MSigDB lists	POLYSACCHARIDE_BINDING	33	6	16079	587	Thbs2,Vcan,Postn,Lpl,Vegfa,Fstl1
0.001102	-6.81	WEIGEL_OXIDATIVE_STRESS_BY_TBH_AND_H2O2	MSigDB lists	WEIGEL_OXIDATIVE_STRESS_BY_TBH_AND_H2O2	33	6	16079	587	Tpp1,Cdh11,Cdkn2b,Mmp11,Slc7a5,Vcam1
0.001102	-6.81	TOMLINS_PROSTATE_CANCER_DN	MSigDB lists	TOMLINS_PROSTATE_CANCER_DN	33	6	16079	587	Myof,Smtn,Lpin1,Scrn1,Gas1,Rbpms
0.001102	-6.81	BROWNE_HCMV_INFECTION_2HR_UP	MSigDB lists	BROWNE_HCMV_INFECTION_2HR_UP	33	6	16079	587	Rarres2,Cfd,Sned1,Adh1,Dhrs3,Atp1a2
0.001102	-6.81	glycogen biosynthetic process	biological process	GO:0005978	16	4	20963	630	Acadm,Ppp1r3c,Gys1,Akt1
0.001102	-6.81	glucan biosynthetic process	biological process	GO:0009250	16	4	20963	630	Akt1,Gys1,Acadm,Ppp1r3c
0.001102	-6.81	water transport	biological process	GO:0006833	16	4	20963	630	Aqp7,Aqp1,Aqp11,Pdpn
0.001102	-6.81	regulation of platelet-derived growth factor receptor signaling pathway	biological process	GO:0010640	16	4	20963	630	Lrp1,Ndrg4,Adipoq,Apod
0.001102	-6.81	regulation of cholesterol biosynthetic process	biological process	GO:0045540	16	4	20963	630	Abcg1,Srebf1,Scp2,Dhcr7
0.001102	-6.81	negative regulation of cytosolic calcium ion concentration	biological process	GO:0051481	16	4	20963	630	Kcnk3,Slc8a1,Atp1a2,Npy1r
0.001102	-6.81	regulation of mononuclear cell migration	biological process	GO:0071675	16	4	20963	630	Rarres2,Thbs1,Ccl2,Slit2
0.001105	-6.81	Fat digestion and absorption	KEGG pathways	ko04975	40	7	7649	316	Abca1,Pla2g12a,Slc27a4,Dgat2,Dgat1,Agpat2,Cd36
0.001105	-6.81	Fat digestion and absorption	KEGG pathways	mmu04975	40	7	7649	316	Pla2g12a,Abca1,Dgat2,Dgat1,Slc27a4,Agpat2,Cd36
0.001108	-6.81	response to organophosphorus	biological process	GO:0046683	86	9	20963	630	Slc8a1,Mat2a,Cib2,Gpd1,Adipoq,Aqp1,Jun,Pdxp,Lpar1
0.001111	-6.8	positive regulation of proteolysis	biological process	GO:0045862	264	18	20963	630	Dlc1,Bbs7,Cdkn2a,Pcolce2,Cyr61,Sumo3,Pparg,Ubqln2,Pcolce,Adam8,Akt1,Sfrp2,Rnf217,Xbp1,Mmp14,Clec3b,Ptk2b,Clpx
0.001113	-6.8	regulation of nitric oxide biosynthetic process	biological process	GO:0045428	54	7	20963	630	Pkd2,Agt,Itgb2,Egfr,Akt1,Ptk2b,Tlr2
0.001116	-6.8	Biosynthesis of antibiotics	KEGG pathways	mmu01130	211	19	7649	316	Cmbl,Acss2,Idh3g,Pgp,Tkt,Msmo1,Bckdhb,Suclg1,Hadhb,Bcat2,Hsd17b10,Tm7sf2,Uap1l1,Aco1,Mdh1,Aldh9a1,Acadm,Pdhb,Idh3a
0.001118	-6.8	ACYLTRANSF_C_2	prosite domains	PS00440	7	3	13024	428	Cpt2,Crat,Cpt1a
0.001118	-6.8	NA_DICARBOXYL_SYMP_2	prosite domains	PS00714	7	3	13024	428	Slc1a4,Slc1a5,Slc1a3
0.001118	-6.8	NA_DICARBOXYL_SYMP_1	prosite domains	PS00713	7	3	13024	428	Slc1a3,Slc1a5,Slc1a4
0.001118	-6.8	ACYLTRANSF_C_1	prosite domains	PS00439	7	3	13024	428	Cpt2,Crat,Cpt1a
0.00112	-6.79	negative regulation of endopeptidase activity	biological process	GO:0010951	180	14	20963	630	Slpi,Rps6ka1,Vegfa,Dhcr24,Akt1,Serpinf1,Sfrp2,Ngf,Agt,Aqp1,Serpinb8,Thbs1,Serpina3n,Timp2
0.001125	-6.79	regulation of phospholipase C activity	biological process	GO:1900274	27	5	20963	630	Pdgfrb,Lpar1,Dlc1,Agt,Pdgfra
0.001125	-6.79	regulation of vascular permeability	biological process	GO:0043114	27	5	20963	630	Vegfa,Slit2,Adm,Amot,Ramp2
0.00113	-6.79	cellular chemical homeostasis	biological process	GO:0055082	520	29	20963	630	Fth1,Kcnk3,Aco1,Sox4,Tfrc,Atp1a2,Aqp7,Jak3,Cib2,Pdgfra,Dgat2,Slc8a1,Aacs,Aqp11,Wnk4,Aqp1,Mt2,Ormdl3,Ccl2,Vcam1,Agt,Lpar1,Adm,Ptk2b,Cd36,Epor,Xbp1,Npy1r,Pkd2
0.001132	-6.78	PID_HNF3B_PATHWAY	MSigDB lists	PID_HNF3B_PATHWAY	45	7	16079	587	Tfrc,Cpt1a,Cebpa,Acadvl,Dlk1,Acadm,Akt1
0.001132	-6.78	CHANGOLKAR_H2AFY_TARGETS_UP	MSigDB lists	CHANGOLKAR_H2AFY_TARGETS_UP	45	7	16079	587	Ivd,Lpl,Ptgfrn,Itpk1,Scd1,Tmcc3,Enpp3
0.001138	-6.78	CHYLA_CBFA2T3_TARGETS_UP	MSigDB lists	CHYLA_CBFA2T3_TARGETS_UP	370	26	16079	587	Tmem119,Nr1h3,Hsd11b1,Aatk,Hp,Mgst2,Fabp5,Cldn15,Mtus1,Slpi,Ccdc102a,Parp8,Cda,Clec10a,Lbp,Rbpms,Gadd45b,Gys1,Abcg1,Vat1,Galk2,Anxa3,Sh3tc1,Myo7a,Ffar2,Tle6
0.001138	-6.78	MODULE_209	MSigDB lists	MODULE_209	86	10	16079	587	Mmp3,Mmp2,Hp,Prdx6,Ubd,Acox2,Ctsk,Prss23,Gale,Mmp14
0.001152	-6.77	regulation of ossification	biological process	GO:0030278	201	15	20963	630	Ostn,Slc8a1,Noct,Osr1,Snai2,Ptk2b,Dhrs3,Sox9,Rbpj,Cyr61,Zbtb16,Phospho1,Cebpa,Sfrp2,Txlng
0.001152	-6.77	chemorepellent activity	molecular function	GO:0045499	27	5	20551	621	Slit2,Sema6d,Flrt2,Sema4b,Sema3g
0.001153	-6.77	VERRECCHIA_EARLY_RESPONSE_TO_TGFB1	MSigDB lists	VERRECCHIA_EARLY_RESPONSE_TO_TGFB1	58	8	16079	587	Itgb2,Rnd3,Mmp3,Igf2r,Lrp1,Vcan,Mmp14,Col1a2
0.001154	-6.76	regulation of anatomical structure size	biological process	GO:0090066	401	24	20963	630	Slc8a1,Tpm1,Plxna1,Acta2,Aqp1,Sema4b,Aatk,Trpv2,Adrb3,Pdxp,Cdc42ep1,Vegfa,Aqp7,Cdkl5,Ptk2b,Slit2,Sema3g,Rab21,Sema6d,Ngf,Akt1,Cdk4,Agt,Ntn1
0.001156	-6.76	regulation of axon guidance	biological process	GO:1902667	40	6	20963	630	Sema4b,Sema6d,Slit2,Vegfa,Plxna1,Sema3g
0.001158	-6.76	regulation of cell cycle G1/S phase transition	biological process	GO:1902806	104	10	20963	630	Ccnd1,Pkd2,Cdkn2b,Ctdsp2,Pdpn,Egfr,Akt1,1810011O10Rik,Sox4,Phb2
0.001166	-6.75	cellular response to hypoxia	biological process	GO:0071456	70	8	20963	630	Vegfa,Akt1,Higd1a,Kcnk3,Adam8,Rbpj,Aqp1,Slc2a4
0.001171	-6.75	INGRAM_SHH_TARGETS_UP	MSigDB lists	INGRAM_SHH_TARGETS_UP	117	12	16079	587	Igfbp4,Cdc42ep1,Dcn,Clec3b,Ramp2,Plscr1,Mknk2,Cmpk2,Plac8,Filip1l,Apod,Omd
0.001174	-6.75	Acyl-CoA_ox_N	pfam domains	PF14749	2	2	17202	590	Acox2,Acox1
0.001174	-6.75	Ant_C	pfam domains	PF05586	2	2	17202	590	Antxr1,Antxr2
0.001174	-6.75	TMPIT	pfam domains	PF07851	2	2	17202	590	Tmem120b,Tmem120a
0.001175	-6.75	negative regulation of cellular metabolic process	biological process	GO:0031324	2153	89	20963	630	Aplp1,Mmp3,Timp2,Osr1,Efna1,Glis2,Taok3,Slc27a1,Ngf,Nr1h3,Gadd45b,Txnip,Agt,Prkag2,Sh3bp5,Mxi1,Aes,Serpinb8,Gadd45g,Pex14,Pias3,Dgat2,Pparg,Jak3,Eif2ak2,Phb2,Cebpa,Zbtb16,Hp,Dusp22,Fzd1,Apod,Rnf128,Xbp1,Pi15,Impact,Rps6ka1,Jun,Rbpj,Aqp1,Ubqln2,Lpin1,Hmga2,Ifitm3,Slpi,S100a1,Sox9,Adipoq,Acadvl,Ccnd1,Thbs1,Serpina3n,Srebf1,Lpar1,Klf15,Glis1,Tle2,Runx1,Socs1,Fam132a,Snai2,Insig1,Sox4,Cdkn2a,Serpinf1…
0.001177	-6.74	central nervous system development	biological process	GO:0007417	696	36	20963	630	Ndrg4,Agt,Tlr2,Arsb,Sema6d,Aplp1,Sox9,Epor,Dlc1,Sox4,Bbs7,Tpp1,Zbtb16,Aatk,Runx1,Vcan,Trnp1,Egfr,Akt1,Abcb6,Smarca1,Gdf11,Col4a1,Fmr1,Slit2,Pbx3,Pcdh19,Dlg5,Ndn,Gas1,Sox12,Rbpj,Eif2b2,Cdh11,Gnpat,Hmga2
0.001184	-6.74	branching morphogenesis of an epithelial tube	biological process	GO:0048754	161	13	20963	630	Agt,Ctsd,Sfrp2,Col4a1,Eya1,Ctsl,Phb2,Vegfa,Dlg5,Mmp14,Rdh10,Sox9,Slit2
0.001184	-6.74	GSE39820_CTRL_VS_IL1B_IL6_CD4_TCELL_DN	MSigDB lists	GSE39820_CTRL_VS_IL1B_IL6_CD4_TCELL_DN	184	16	16079	587	Dnajb9,H2-DMb2,Mxi1,Tm4sf1,Fosl1,Ndrg4,Tapt1,Pdpn,Abca1,Itga7,H2-DMb1,Mamdc2,Map2k6,Plac8,Serpinf1,Dusp22
0.001184	-6.74	GSE3982_DC_VS_NKCELL_UP	MSigDB lists	GSE3982_DC_VS_NKCELL_UP	184	16	16079	587	Scd1,Bscl2,Slc1a4,Fth1,Mdh1,Cbr3,Socs1,Gpd1,P4ha2,Tuba4a,Fosl1,Acox1,Adm,Pparg,Ngfrap1,Tst
0.001187	-6.74	COATES_MACROPHAGE_M1_VS_M2_UP	MSigDB lists	COATES_MACROPHAGE_M1_VS_M2_UP	72	9	16079	587	Gda,Arsb,Txnip,Filip1l,Alad,Pla2g16,Bckdhb,Cfh,BC022687
0.001189	-6.73	oxidoreductase activity, acting on the aldehyde or oxo group of donors, NAD or NADP as acceptor	molecular function	GO:0016620	40	6	20551	621	Aldh9a1,Aldh1l2,Aldh1a7,Aldh6a1,Pdhb,Aldh3b2
0.001189	-6.73	Alkaline_phosphatase_core	interpro domains	IPR017850	26	5	19600	621	Sgsh,Gns,Arsb,Arsj,Enpp3
0.001189	-6.73	Alkaline_Pase-like_a/b/a	interpro domains	IPR017849	26	5	19600	621	Sgsh,Gns,Arsb,Arsj,Enpp3
0.001204	-6.72	glucose metabolic process	biological process	GO:0006006	87	9	20963	630	Pdhb,Cpt1a,Npy1r,Adipoq,Gpd1,Apod,Akt1,Fabp5,Pcx
0.001204	-6.72	bone morphogenesis	biological process	GO:0060349	87	9	20963	630	Sox9,Mmp14,Ostn,Thbs1,Dhrs3,Insig1,Thbs3,Phospho1,Sfrp2
0.001208	-6.72	negative regulation of nervous system development	biological process	GO:0051961	288	19	20963	630	Ntn1,Lpar1,Lrp1,Irx3,Gdf11,Sema3g,Sox9,Slit2,Sema6d,Dpysl3,Thy1,Efna1,Lgals1,Tnfrsf21,Ptn,Aatk,Rbpj,Sema4b,Hmga2
0.001211	-6.72	regulation of nucleocytoplasmic transport	biological process	GO:0046822	202	15	20963	630	Xbp1,Cd36,Wipf1,Apod,Pkd2,Fzd1,Snai2,Rbpms,1810011O10Rik,Sox4,Tlr2,Ier3,Egfr,Cdkn2a,Sfrp2
0.001219	-6.71	basement membrane	cellular component	GO:0005604	104	10	20918	633	Runx1,Ntn1,Col4a1,Loxl1,Thbs2,Entpd2,Serpinf1,Vegfa,Timp2,Ptn
0.001221	-6.71	organic hydroxy compound biosynthetic process	biological process	GO:1901617	142	12	20963	630	Scp2,Fgf7,Slc27a1,Acadm,Insig1,Msmo1,Pemt,Pmvk,Tm7sf2,Dhcr7,Dhcr24,Fabp5
0.001231	-6.7	HALLMARK_PEROXISOME	MSigDB lists	HALLMARK_PEROXISOME	102	11	16079	587	Pex14,Hsd3b7,Aldh9a1,Hmgcl,Acox1,Crat,Dhcr24,Gnpat,Acsl1,Scp2,Dhrs3
0.001242	-6.69	MODULE_385	MSigDB lists	MODULE_385	23	5	16079	587	Thbs2,Ptn,Cxcl5,Lpl,Fstl1
0.001242	-6.69	PROTEIN_KINASE_INHIBITOR_ACTIVITY	MSigDB lists	PROTEIN_KINASE_INHIBITOR_ACTIVITY	23	5	16079	587	Taok3,Cdkn2a,Socs1,Cdkn2b,Sh3bp5
0.001246	-6.69	regulation of glucose metabolic process	biological process	GO:0010906	105	10	20963	630	Adipoq,Fam132a,Igfbp4,Pfkfb1,Hsd11b1,Dgat2,Acadm,Sorbs1,Akt1,Rorc
0.001246	-6.69	TSP1	prosite domains	PS50092	65	8	13024	428	Unc5b,Cyr61,Adamts2,Thbs2,Adamts9,Thbs1,Adamts5,Adamtsl5
0.001253	-6.68	GSE13485_CTRL_VS_DAY7_YF17D_VACCINE_PBMC_DN	MSigDB lists	GSE13485_CTRL_VS_DAY7_YF17D_VACCINE_PBMC_DN	185	16	16079	587	Isg15,Cmpk2,Adar,Oas2,Eif2ak2,Apol6,Fosl1,Cbr1,Mndal,Plscr1,Myof,Ifitm3,C1galt1c1,Plac8,Ube2l6,Stat2
0.001253	-6.68	GSE20715_0H_VS_24H_OZONE_TLR4_KO_LUNG_UP	MSigDB lists	GSE20715_0H_VS_24H_OZONE_TLR4_KO_LUNG_UP	185	16	16079	587	Sox4,Mrps35,Glis2,Tmem119,Mmp11,Plac8,Srpx2,Atp1a2,Slc1a5,Islr,Adh1,Abcg1,Efna1,Cnn2,G0s2,Fam198b
0.001253	-6.68	GSE17721_LPS_VS_POLYIC_24H_BMDM_UP	MSigDB lists	GSE17721_LPS_VS_POLYIC_24H_BMDM_UP	185	16	16079	587	Pfkfb1,Fam96b,Il1rap,Acy3,Tfrc,Atpaf2,Aco1,Uqcrfs1,Ier3,Lpcat3,Igfbp4,Mfsd1,Rdh10,Cyb5a,Hsd3b7,Sdhaf1
0.001253	-6.68	GSE27786_CD8_TCELL_VS_NKCELL_DN	MSigDB lists	GSE27786_CD8_TCELL_VS_NKCELL_DN	185	16	16079	587	Dynlt3,3110043O21Rik,Tram2,Clec10a,Dhrs3,Adipor2,Anxa3,Psap,Plac8,Csrp2,Scd1,Plscr1,Serpinb8,Tmcc3,Nedd9,Plod1
0.001253	-6.68	GSE29618_PDC_VS_MDC_DN	MSigDB lists	GSE29618_PDC_VS_MDC_DN	185	16	16079	587	Lgals1,Ifitm3,Tuba1a,Cnn2,Itgb2,Rbpj,Adam8,Slc25a24,Rab32,Itpk1,Clec10a,Emp3,S100a4,Tkt,Vegfa,Ppa1
0.001262	-6.68	negative regulation of neurogenesis	biological process	GO:0050768	267	18	20963	630	Sema3g,Sox9,Slit2,Sema6d,Thy1,Dpysl3,Efna1,Ntn1,Lpar1,Lrp1,Gdf11,Irx3,Aatk,Rbpj,Sema4b,Hmga2,Lgals1,Ptn
0.001266	-6.67	-	gene3d domains	1.10.3860.10	7	3	10080	346	Slc1a4,Slc1a3,Slc1a5
0.001267	-6.67	SDF	pfam domains	PF00375	7	3	17202	590	Slc1a4,Slc1a5,Slc1a3
0.001267	-6.67	Carn_acyltransf	pfam domains	PF00755	7	3	17202	590	Crat,Cpt1a,Cpt2
0.00128	-6.66	negative regulation of metabolic process	biological process	GO:0009892	2450	99	20963	630	Timp2,Osr1,Efna1,Mmp3,Aplp1,Angptl4,Ngf,Gadd45b,Txnip,Nr1h3,Agt,Prkag2,Sh3bp5,Taok3,Glis2,Slc27a1,Cnpy2,Pparg,Pias3,Dgat2,Pex14,Aes,Mxi1,Serpinb8,Gadd45g,Cebpa,Zbtb16,Jak3,Eif2ak2,Phb2,Noct,Pi15,Cnn3,Hp,Dusp22,Fzd1,Apod,Rnf128,Xbp1,Jun,Egfr,Impact,Rps6ka1,Anxa3,Lpin1,Ubqln2,Hmga2,Ifitm3,Rbpj,Aqp1,S100a1,Slpi,Acadvl,Ccnd1,Thbs1,Serpina3n,Sox9,Adipoq,Klf15,Tle2,Glis1,Srebf1,Lpar1,Socs1,Fam132a,Snai…
0.001286	-6.66	Bladder cancer	KEGG pathways	mmu05219	41	7	7649	316	Cdk4,Vegfa,Cdkn2a,Mmp2,Egfr,Thbs1,Ccnd1
0.001286	-6.66	Bladder cancer	KEGG pathways	ko05219	41	7	7649	316	Cdk4,Vegfa,Thbs1,Mmp2,Egfr,Cdkn2a,Ccnd1
0.001292	-6.65	GAJATE_RESPONSE_TO_TRABECTEDIN_UP	MSigDB lists	GAJATE_RESPONSE_TO_TRABECTEDIN_UP	59	8	16079	587	Txnip,S100a4,Csrp2,Tm4sf1,Tuba1a,Msmo1,Isg15,Cfd
0.001294	-6.65	ANGIOGENESIS	MSigDB lists	ANGIOGENESIS	46	7	16079	587	Vegfa,Serpinf1,Amot,Cdh13,Runx1,Thy1,Angptl4
0.001297	-6.65	MODY_HIPPOCAMPUS_NEONATAL	MSigDB lists	MODY_HIPPOCAMPUS_NEONATAL	34	6	16079	587	Col4a1,Tuba1a,Mmp14,Tuba4a,Fabp5,Lpl
0.001297	-6.65	ENERGY_DERIVATION_BY_OXIDATION_OF_ORGANIC_COMPOUNDS	MSigDB lists	ENERGY_DERIVATION_BY_OXIDATION_OF_ORGANIC_COMPOUNDS	34	6	16079	587	Uqcrc1,Adrb3,Gaa,Pdhb,Acadvl,Crat
0.001297	-6.65	NAKAMURA_ADIPOGENESIS_EARLY_DN	MSigDB lists	NAKAMURA_ADIPOGENESIS_EARLY_DN	34	6	16079	587	Postn,Cyr61,Thbs2,Epor,Prss23,Vcam1
0.001297	-6.65	MUELLER_METHYLATED_IN_GLIOBLASTOMA	MSigDB lists	MUELLER_METHYLATED_IN_GLIOBLASTOMA	34	6	16079	587	Tlr2,Cox7a1,Ier3,Cda,Serpinf1,S100a4
0.0013	-6.65	regulation of secretion	biological process	GO:0051046	700	36	20963	630	Ngf,Nr1h3,Agt,Map1lc3b,Tlr2,Srebf1,Il1rl1,Ncs1,Il17rc,Npy1r,Cpt1a,Adipoq,Tnfrsf21,Stxbp2,Tnfrsf14,Sox4,Socs1,Pparg,Fam132a,Retn,Runx1,Egfr,Rab3d,Map2k6,Rab21,Cd36,Xbp1,Pim3,Aacs,Hmga2,Trim16,Ffar2,Cd74,Postn,Aqp1,Wnk4
0.001301	-6.64	response to abiotic stimulus	biological process	GO:0009628	829	41	20963	630	Vegfa,Kcnk3,Rbpj,Eif2b2,Trpv2,Aqp1,Myof,Impact,Acadm,Jun,Egfr,Akt1,Sfrp2,Eya1,Ccl2,Adam8,Pkd2,Cnn2,Xbp1,Cd36,Slc2a4,Trp53inp1,Atp1a2,Sox4,Sod3,Adrb3,Plac8,Slc8a1,Pparg,Snai2,Ndrg4,1810011O10Rik,Slc27a1,Agt,Higd1a,Arsb,Slc1a3,Sox9,Ccnd1,Mmp2,Thbs1
0.001306	-6.64	palate development	biological process	GO:0060021	88	9	20963	630	Fzd1,Osr1,Snai2,Pdgfra,Dhrs3,Insig1,Bbs7,Gas1,Gdf11
0.001306	-6.64	positive regulation of cAMP biosynthetic process	biological process	GO:0030819	88	9	20963	630	Mc2r,Abca1,Adcy3,Adm,Adrb3,Mrap,Mc5r,Timp2,Ramp2
0.001311	-6.64	LINDSTEDT_DENDRITIC_CELL_MATURATION_D	MSigDB lists	LINDSTEDT_DENDRITIC_CELL_MATURATION_D	73	9	16079	587	Naaa,Clec10a,Slc1a5,Tpp1,H2-DMb1,Actn1,Mndal,H2-DMb2,Itgb2
0.001314	-6.63	MAHADEVAN_GIST_MORPHOLOGICAL_SWITCH	MSigDB lists	MAHADEVAN_GIST_MORPHOLOGICAL_SWITCH	14	4	16079	587	Mmp2,Nedd9,Cdh13,Mmp3
0.001314	-6.63	DASU_IL6_SIGNALING_SCAR_DN	MSigDB lists	DASU_IL6_SIGNALING_SCAR_DN	14	4	16079	587	Cyr61,Thbs1,Ppp1r3c,Pdgfra
0.001321	-6.63	glucose transport	biological process	GO:0015758	41	6	20963	630	Slc2a1,Slc2a4,Klf15,Akt1,Fabp5,Sorbs1
0.001321	-6.63	negative regulation of axon extension	biological process	GO:0030517	41	6	20963	630	Ntn1,Sema3g,Slit2,Aatk,Sema4b,Sema6d
0.001324	-6.63	RODWELL_AGING_KIDNEY_UP	MSigDB lists	RODWELL_AGING_KIDNEY_UP	434	29	16079	587	Vsir,Col1a2,Mthfd1l,Clec10a,Cd47,Emp3,Timp2,Antxr1,Vcan,Dock11,Tkt,Calhm2,Antxr2,Rps6ka1,Vcam1,Mmp11,Myof,Cdh11,Slc1a3,Islr,Svep1,Cmtm3,Sparcl1,Loxl1,Actn1,Fam198b,Itgb2,Adam8,Tuba1a
0.001326	-6.63	GSE17721_0.5H_VS_8H_POLYIC_BMDM_UP	MSigDB lists	GSE17721_0.5H_VS_8H_POLYIC_BMDM_UP	186	16	16079	587	Idh3a,Tuba1a,Gys1,Pcx,Galk2,Pmvk,Impact,Mdh1,Aacs,Acadvl,Ier3,Adh7,Acox1,Xbp1,Dgat1,Mknk2
0.001326	-6.63	GSE360_L_MAJOR_VS_B_MALAYI_HIGH_DOSE_MAC_DN	MSigDB lists	GSE360_L_MAJOR_VS_B_MALAYI_HIGH_DOSE_MAC_DN	186	16	16079	587	Cfd,Hexa,H2-DMb2,Gpt,Ndufb8,Fads2,Dhcr7,Cda,Dgat1,Taok3,Aplp1,Ptk2b,Cebpa,Tle2,Impdh1,H2-DMb1
0.001328	-6.62	MIYAGAWA_TARGETS_OF_EWSR1_ETS_FUSIONS_UP	MSigDB lists	MIYAGAWA_TARGETS_OF_EWSR1_ETS_FUSIONS_UP	240	19	16079	587	Ube2l6,Cdh11,Il1rap,Slc1a4,Ramp2,Cmtm3,Epor,Mmp3,G0s2,Trnp1,Itgb2,Phospho1,Cmpk2,Sox4,Apol6,Sap30,Arrdc2,Tm4sf1,Rarres2
0.00134	-6.61	Chemokine_CC_CS	interpro domains	IPR000827	16	4	19600	621	Ccl2,Ccl6,Ccl7,Ccl9
0.001343	-6.61	TSP1	smart domains	SM00209	65	8	9181	306	Adamts9,Thbs2,Thbs1,Adamts5,Adamtsl5,Cyr61,Adamts2,Unc5b
0.001351	-6.61	positive regulation of cyclin-dependent protein serine/threonine kinase activity involved in G1/S transition of mitotic cell cycle	biological process	GO:0031659	8	3	20963	630	Akt1,Egfr,Pkd2
0.001351	-6.61	positive regulation of macrophage cytokine production	biological process	GO:0060907	8	3	20963	630	Cd74,Tlr2,Cd36
0.001351	-6.61	immune effector process	biological process	GO:0002252	359	22	20963	630	Ptk2b,Cfd,Adar,Cd47,C4b,Cplx2,Rorc,Plscr1,1810011O10Rik,Isg15,Anxa3,Cd74,Ifitm3,Masp1,Gadd45g,Ifit1,Stxbp2,Lbp,Cfh,Eif2ak2,Lgals1,Oas2
0.00136	-6.6	RICKMAN_HEAD_AND_NECK_CANCER_C	MSigDB lists	RICKMAN_HEAD_AND_NECK_CANCER_C	88	10	16079	587	Cda,Fabp4,Cpt1a,Fam83a,Il1rl1,Pcdh7,Rnf128,Serpina3n,Slc2a1,Steap4
0.001372	-6.59	regulation of homotypic cell-cell adhesion	biological process	GO:0034110	269	18	20963	630	Cdkn2a,Zbtb16,Tnfrsf14,Tnfrsf21,Lgals1,Jak3,Efnb2,Cd74,Ap3d1,Adam8,Ccl2,Vcam1,Rorc,Vsir,Thy1,Cd47,Dusp22,Xbp1
0.001373	-6.59	nitric-oxide synthase regulator activity	molecular function	GO:0030235	8	3	20551	621	Calm1,Akt1,Egfr
0.001375	-6.59	peroxisome	cellular component	GO:0005777	143	12	20918	633	Pex10,Crat,Scp2,Gnpat,Tkt,Acsl1,Hmgcl,Pex14,Acox2,Pex16,Acox1,Pmvk
0.001375	-6.59	microbody	cellular component	GO:0042579	143	12	20918	633	Pex14,Acox2,Pex16,Acox1,Pmvk,Pex10,Crat,Scp2,Tkt,Acsl1,Hmgcl,Gnpat
0.001394	-6.58	activation of protein kinase activity	biological process	GO:0032147	226	16	20963	630	Gadd45g,Cd74,Vegfa,Eif2ak2,Map2k6,Efna1,Thbs1,Ptk2b,Taok3,Lpar1,Stk24,Adam8,Prkag2,Egfr,Gadd45b,Agt
0.001397	-6.57	single-organism transport	biological process	GO:0044765	2486	100	20963	630	Ttyh3,Pip5k1c,Aqp11,Calhm2,Slc25a1,Trpv2,Trem2,Wnk4,Rab3ip,Kcnk3,Adcy3,Aqp7,Vegfa,Adar,Whamm,Rab32,Cd36,E430025E21Rik,Slc5a6,Sorbs1,Akt1,Rab3d,Abcb6,Pacs1,Clca3a1,Mfsd1,Cldn15,Slc25a10,Acsl1,Scp2,Dctn2,Aco1,Stxbp2,Pex16,Slc22a5,Gdf5,Atp1a2,Ccnd1,Thbs1,Clcn2,Steap4,Pdpn,Klf15,Ncs1,Scrn1,Slc25a24,Anxa3,Syn2,Rbpj,Aqp1,Myo7a,Fabp5,Lbp,Tfrc,Slc2a4,Pkd2,Rab21,Xbp1,Slc25a33,Jun,Dgat1,Cox8b,Ap3d1,Cd63,Ad…
0.0014	-6.57	glucose homeostasis	biological process	GO:0042593	164	13	20963	630	Sox4,Vcam1,Cebpa,Cdkn2a,Akt1,Sh2b2,Xbp1,Adipor2,Adipoq,Pparg,Slc2a4,Ffar2,Aacs
0.0014	-6.57	carbohydrate homeostasis	biological process	GO:0033500	164	13	20963	630	Adipoq,Adipor2,Xbp1,Sh2b2,Ffar2,Slc2a4,Pparg,Aacs,Sox4,Vcam1,Cebpa,Akt1,Cdkn2a
0.001403	-6.57	GSE17721_LPS_VS_PAM3CSK4_16H_BMDM_DN	MSigDB lists	GSE17721_LPS_VS_PAM3CSK4_16H_BMDM_DN	187	16	16079	587	Ltc4s,Hagh,Aldh6a1,S100a1,Acadm,Dgat1,Tspan12,Lpin1,Acox1,Dynlt3,Fads2,Dhcr24,Tmem119,Tnfrsf21,Hsd11b1,Cib2
0.001403	-6.57	GSE360_L_DONOVANI_VS_B_MALAYI_HIGH_DOSE_MAC_DN	MSigDB lists	GSE360_L_DONOVANI_VS_B_MALAYI_HIGH_DOSE_MAC_DN	187	16	16079	587	Actn1,Pcx,Impdh1,Gaa,H2-DMb1,Srpx2,Vcam1,Ifitm3,Tnfrsf14,Sned1,H2-DMb2,Hexa,Cnpy2,Igfbp4,Timp2,Dgat1
0.001403	-6.57	isoprenoid metabolic process	biological process	GO:0006720	72	8	20963	630	Adh7,Pmvk,Rarres2,Aldh1a7,Rdh10,Bco1,Adh1,Dhrs3
0.001403	-6.57	cellular response to decreased oxygen levels	biological process	GO:0036294	72	8	20963	630	Vegfa,Kcnk3,Adam8,Higd1a,Akt1,Aqp1,Rbpj,Slc2a4
0.001403	-6.57	carbohydrate transport	biological process	GO:0008643	72	8	20963	630	Fabp5,Sorbs1,Klf15,Akt1,Slc2a1,Aqp7,Slc2a4,Aqp1
0.001407	-6.57	positive regulation of triglyceride biosynthetic process	biological process	GO:0010867	17	4	20963	630	Nr1h3,Dgat1,Dgat2,Srebf1
0.001415	-6.56	cell junction assembly	biological process	GO:0034329	89	9	20963	630	Sorbs1,Dlc1,Dlg5,Actn1,Ramp2,Ptk2b,Thy1,Whamm,Gnpat
0.001422	-6.56	BASAKI_YBX1_TARGETS_UP	MSigDB lists	BASAKI_YBX1_TARGETS_UP	260	20	16079	587	Phldb2,Snai2,Tnfrsf21,Tuba4a,Thbs1,Dlc1,Cda,Cenpa,Timp2,Txnip,Prss23,Cyr61,Rnd3,Tuba1a,Rbpms,Slc1a5,Anxa3,Dpysl3,Plac8,Slc7a5
0.001427	-6.55	BROWNE_HCMV_INFECTION_24HR_DN	MSigDB lists	BROWNE_HCMV_INFECTION_24HR_DN	136	13	16079	587	Tm7sf2,Abca8b,Lpar1,Acox1,Thbs1,Prss23,S100a4,Mgst3,Acta2,Nr1h3,Cdh13,Pdgfrb,Tkt
0.001436	-6.55	glutathione peroxidase activity	molecular function	GO:0004602	17	4	20551	621	Prdx6,Mgst3,Ltc4s,Mgst2
0.001436	-6.55	long-chain fatty acid binding	molecular function	GO:0036041	17	4	20551	621	Scp2,Pparg,Cd36,Lpar1
0.001439	-6.54	positive regulation of purine nucleotide biosynthetic process	biological process	GO:1900373	107	10	20963	630	Mrap,Mc5r,Timp2,Ramp2,Ostn,Abca1,Mc2r,Adm,Adcy3,Adrb3
0.001439	-6.54	positive regulation of nucleotide biosynthetic process	biological process	GO:0030810	107	10	20963	630	Adm,Adcy3,Mc2r,Abca1,Adrb3,Mc5r,Mrap,Ostn,Ramp2,Timp2
0.001444	-6.54	RADAEVA_RESPONSE_TO_IFNA1_UP	MSigDB lists	RADAEVA_RESPONSE_TO_IFNA1_UP	60	8	16079	587	Vcam1,Ube2l6,Socs1,Adar,Ifitm3,Eif2ak2,Plscr1,Isg15
0.001451	-6.54	BERTUCCI_MEDULLARY_VS_DUCTAL_BREAST_CANCER_DN	MSigDB lists	BERTUCCI_MEDULLARY_VS_DUCTAL_BREAST_CANCER_DN	153	14	16079	587	Acta2,Snai2,Cnn2,Lims2,Aqp1,Fstl1,Actn1,Agpat2,Dlc1,Aoc3,Runx1,Srpx2,Smtn,Msrb3
0.001451	-6.54	Focal Adhesion	WikiPathways	WP85	185	19	4813	234	Pip5k1c,Col1a2,Ccnd1,Itga7,Pdgfra,Thbs1,Figf,Jun,Thbs2,Mapk6,Egfr,Itgb2,Col4a1,Actn1,Pdgfrb,Akt1,Thbs3,Vegfa,Map2k6
0.001456	-6.53	negative regulation of protein metabolic process	biological process	GO:0051248	966	46	20963	630	Taok3,Prkag2,Sh3bp5,Klf15,Gadd45b,Nr1h3,Ngf,Agt,Adipoq,Thbs1,Serpina3n,Timp2,Sox4,Jak3,Eif2ak2,Ctdsp2,Serpinf1,Cdkn2a,Inca1,Serpinb8,Gadd45g,Pias3,Socs1,Isg15,Rps6ka1,Impact,Cnksr3,Akt1,Egfr,Pkmyt1,Jun,Sfrp2,Slit2,Rnf128,Fmr1,Apod,Adar,Pi15,Thy1,Fabp4,Slpi,Vegfa,Dhcr24,Cdkn2b,Gas1,Aqp1
0.001459	-6.53	RASHI_RESPONSE_TO_IONIZING_RADIATION_2	MSigDB lists	RASHI_RESPONSE_TO_IONIZING_RADIATION_2	120	12	16079	587	Prss23,Sdhaf1,Sox4,Timp2,Csrp2,Ngf,Thbs1,Hp,Rbpj,Plscr1,Acta2,Klf5
0.001474	-6.52	CHIARADONNA_NEOPLASTIC_TRANSFORMATION_KRAS_CDC25_DN	MSigDB lists	CHIARADONNA_NEOPLASTIC_TRANSFORMATION_KRAS_CDC25_DN	47	7	16079	587	Slpi,Rnase4,Cxcl5,Figf,Vcam1,Loxl1,Il1rl1
0.001474	-6.52	MCDOWELL_ACUTE_LUNG_INJURY_DN	MSigDB lists	MCDOWELL_ACUTE_LUNG_INJURY_DN	47	7	16079	587	Abcg1,Cdh13,Thbs3,Adh1,Cyp2f2,Antxr1,Pex16
0.001474	-6.52	BURTON_ADIPOGENESIS_PEAK_AT_8HR	MSigDB lists	BURTON_ADIPOGENESIS_PEAK_AT_8HR	47	7	16079	587	Fosl1,Klf5,Prdx6,Mndal,Il1rl1,Plac8,Ppa1
0.001483	-6.51	GSE3982_MAC_VS_BCELL_UP	MSigDB lists	GSE3982_MAC_VS_BCELL_UP	188	16	16079	587	Fosl1,Dlc1,Sap30,Cda,Gpd1,P4ha2,Hp,Paqr4,Plxna1,Pbx3,Cbr3,Arsb,Aco1,Rbpj,Taok3,Mmp3
0.001483	-6.51	GSE2826_WT_VS_XID_BCELL_DN	MSigDB lists	GSE2826_WT_VS_XID_BCELL_DN	188	16	16079	587	Ppp1r3c,Sumo3,Aatk,P4ha2,Cplx2,Sox4,Cd47,Col1a2,Aldh9a1,Cmbl,Adam8,Slc25a10,Insig1,Vcam1,Psap,Slc1a5
0.001483	-6.51	GSE7460_CTRL_VS_TGFB_TREATED_ACT_TCONV_DN	MSigDB lists	GSE7460_CTRL_VS_TGFB_TREATED_ACT_TCONV_DN	188	16	16079	587	N6amt2,Glt8d2,Thy1,Amot,Atp1a2,Arsb,Ifitm3,Mmp11,Cdh13,Hsd3b7,Rab3ip,Vcan,Abhd15,Cnpy2,Igfbp4,Ninj1
0.001484	-6.51	caveola	cellular component	GO:0005901	89	9	20918	633	Sorbs1,Atp1a2,Lipe,Cd36,Dlc1,Myof,Slc2a1,Cdh13,Slc27a1
0.001485	-6.51	single-multicellular organism process	biological process	GO:0044707	6365	226	20963	630	Xbp1,Rab21,Cnn2,Fzd1,Hp,Noct,Pcdh19,Dhrs3,Ptk2b,Kif26b,Rps6ka1,Acadm,Stk24,Sdc2,Dgat1,Eya1,Adam8,Col4a1,Cd248,Myo7a,Eif2b2,Ubd,Cib2,Lpl,Aacs,Itgb2,Tfrc,Srpx2,Bmper,Tpm2,Insl6,Mknk2,Ndn,Mmp11,Mmp14,Mmp3,Megf10,Mthfd1l,Cbr3,Osr1,Timp2,Dlk1,Slc1a3,Lrp1,Tlr2,Ctsd,Irx3,Agt,Cdh13,Gadd45g,Aes,Tpm1,Pparg,Slc8a1,Vcan,Figf,Actn1,Fgf7,Efnb2,Phb2,Jak3,Fam73b,Tnfrsf21,Slc27a4,Cd36,Sema3g,Slit2,Adar,Col1a2,Gys…
0.001486	-6.51	Acyl chain remodeling of DAG and TAG	REACTOME pathways	7099654	6	3	6860	299	Dgat1,Pnpla2,Dgat2
0.001487	-6.51	negative regulation of programmed cell death	biological process	GO:0043069	835	41	20963	630	Ngf,Agt,St6gal1,Higd1a,Lrp1,Sox9,Angptl4,Epor,Ramp2,Unc5b,Osr1,Thbs1,Jak3,Phb2,Eif2ak2,Gdf5,Cyr61,Plac8,Snai2,Rps6ka1,Egfr,Sfrp2,Jun,Akt1,Adam8,Rorc,Eya1,Adar,Xbp1,Ptk2b,Vegfa,Lims2,Ier3,Gas1,Dhcr24,Pim3,Insl6,Pdgfrb,Rbpj,Aqp1,Cd74
0.001489	-6.51	MCLACHLAN_DENTAL_CARIES_UP	MSigDB lists	MCLACHLAN_DENTAL_CARIES_UP	224	18	16079	587	Plac8,Vcam1,H2-DMb1,Abca1,Acsl1,Slc1a4,Itgb2,G0s2,Lbp,Slpi,Adm,Cd74,Igfbp4,Serpina3n,Ier3,Cfd,H2-DMb2,Tnfrsf21
0.001502	-6.5	regulation of coenzyme metabolic process	biological process	GO:0051196	42	6	20963	630	Gpd1,Me2,Coq3,Prkag2,Hsd11b1,Ier3
0.001502	-6.5	regulation of triglyceride metabolic process	biological process	GO:0090207	42	6	20963	630	Pnpla2,Thrsp,Srebf1,Dgat1,Dgat2,Nr1h3
0.00151	-6.5	Tbrg1 (transforming growth factor beta regulated gene 1)	protein interactions	21376	2	2	6061	236	Cdkn2a,Ndn
0.00151	-6.5	Pex19 (peroxisomal biogenesis factor 19)	protein interactions	19298	2	2	6061	236	Ndn,Cdkn2a
0.00151	-6.5	Adipoq (adiponectin, C1Q and collagen domain containing)	protein interactions	11450	2	2	6061	236	Adipoq,Cdh13
0.00151	-6.5	Ccr2 (chemokine (C-C motif) receptor 2)	protein interactions	12772	2	2	6061	236	Ccl2,Ccl7
0.00151	-6.5	Zbtb7a (zinc finger and BTB domain containing 7a)	protein interactions	16969	2	2	6061	236	Cdkn2a,Sox9
0.00151	-6.5	Thbs2 (thrombospondin 2)	protein interactions	21826	2	2	6061	236	Thbs1,Thbs2
0.001518	-6.49	WANG_BARRETTS_ESOPHAGUS_AND_ESOPHAGUS_CANCER_DN	MSigDB lists	WANG_BARRETTS_ESOPHAGUS_AND_ESOPHAGUS_CANCER_DN	35	6	16079	587	Vat1,Cda,Nedd9,Trim29,Anxa8,Cbr3
0.001518	-6.49	REACTOME_TRIGLYCERIDE_BIOSYNTHESIS	MSigDB lists	REACTOME_TRIGLYCERIDE_BIOSYNTHESIS	35	6	16079	587	Dgat1,Acsl1,Dgat2,Lpin1,Gpd1,Agpat2
0.001518	-6.49	APPEL_IMATINIB_RESPONSE	MSigDB lists	APPEL_IMATINIB_RESPONSE	35	6	16079	587	Hexa,Plscr1,Gns,Ctsd,Pparg,Apod
0.001518	-6.49	LANDIS_ERBB2_BREAST_TUMORS_65_DN	MSigDB lists	LANDIS_ERBB2_BREAST_TUMORS_65_DN	35	6	16079	587	Bckdhb,Heph,Adipor2,Acta2,Cpt2,Dpt
0.001518	-6.49	TRIACYLGLYCEROL_METABOLIC_PROCESS	MSigDB lists	TRIACYLGLYCEROL_METABOLIC_PROCESS	7	3	16079	587	Lpl,Dgat2,Dgat1
0.001518	-6.49	REACTOME_ETHANOL_OXIDATION	MSigDB lists	REACTOME_ETHANOL_OXIDATION	7	3	16079	587	Acss2,Adh1,Adh7
0.001518	-6.49	LOPEZ_MESOTHELIOMA_SURVIVAL_WORST_VS_BEST_DN	MSigDB lists	LOPEZ_MESOTHELIOMA_SURVIVAL_WORST_VS_BEST_DN	7	3	16079	587	St6gal1,Fam117a,Hp
0.001518	-6.49	ZEILSTRA_CD44_TARGETS_UP	MSigDB lists	ZEILSTRA_CD44_TARGETS_UP	7	3	16079	587	Agt,Tnfrsf14,Tnfrsf21
0.001522	-6.49	KINASE_INHIBITOR_ACTIVITY	MSigDB lists	KINASE_INHIBITOR_ACTIVITY	24	5	16079	587	Taok3,Cdkn2a,Socs1,Sh3bp5,Cdkn2b
0.001522	-6.49	EINAV_INTERFERON_SIGNATURE_IN_CANCER	MSigDB lists	EINAV_INTERFERON_SIGNATURE_IN_CANCER	24	5	16079	587	Eif2ak2,Oas2,Isg15,Ube2l6,Adar
0.001526	-6.49	NABA_ECM_AFFILIATED	MSigDB lists	NABA_ECM_AFFILIATED	137	13	16079	587	Lgals12,Clec10a,Anxa3,Lgals1,Plxna1,Sema4b,Sema3g,Sdc2,Sdc3,Clec3b,Sema6d,Parm1,Anxa8
0.001527	-6.48	GAUSSMANN_MLL_AF4_FUSION_TARGETS_F_UP	MSigDB lists	GAUSSMANN_MLL_AF4_FUSION_TARGETS_F_UP	171	15	16079	587	Trp53inp1,Olfml3,Osr1,Isg15,Gas1,Cda,Arsb,Egfr,Tle2,Slc1a3,Bmper,Ogn,Adamts2,Ndrg4,Dysf
0.001528	-6.48	SMALL_CYTOKINES_CC	prosite domains	PS00472	16	4	13024	428	Ccl7,Ccl9,Ccl6,Ccl2
0.001535	-6.48	cellular hormone metabolic process	biological process	GO:0034754	73	8	20963	630	Adm,Adh7,Sult1a1,Pdgfra,Adh1,Rdh10,Aldh1a7,Scp2
0.001544	-6.47	negative regulation of cell morphogenesis involved in differentiation	biological process	GO:0010771	108	10	20963	630	Thy1,Efna1,Sema3g,Postn,Slit2,Aatk,Sema4b,Sema6d,Sfrp2,Ntn1
0.001561	-6.46	MODULE_321	MSigDB lists	MODULE_321	105	11	16079	587	Fabp5,Cbr1,Plod1,Serpinb8,Cnn2,Snai2,Ltbp1,Ckap4,Aco1,Slc1a5,Fosl1
0.001573	-6.45	Transketolase-like_Pyr-bd	interpro domains	IPR005475	8	3	19600	621	Bckdhb,Tkt,Pdhb
0.001575	-6.45	epithelial tube branching involved in lung morphogenesis	biological process	GO:0060441	29	5	20963	630	Rdh10,Ctsl,Dlg5,Sox9,Ctsd
0.001575	-6.45	triglyceride homeostasis	biological process	GO:0070328	29	5	20963	630	Nr1h3,Lpl,Dgat2,Xbp1,Angptl4
0.001575	-6.45	acylglycerol homeostasis	biological process	GO:0055090	29	5	20963	630	Dgat2,Lpl,Nr1h3,Angptl4,Xbp1
0.00158	-6.45	cell junction organization	biological process	GO:0034330	127	11	20963	630	Dlc1,Dlg5,Actn1,Lims2,Sorbs1,Gnpat,Whamm,Snai2,Thy1,Ramp2,Ptk2b
0.00161	-6.43	BEIER_GLIOMA_STEM_CELL_DN	MSigDB lists	BEIER_GLIOMA_STEM_CELL_DN	61	8	16079	587	H2-DMb2,Fth1,Lpin1,Cd74,H2-DMb1,Timp2,Dlg5,Ccnd1
0.00161	-6.43	LEE_LIVER_CANCER_DENA_UP	MSigDB lists	LEE_LIVER_CANCER_DENA_UP	61	8	16079	587	Fabp4,Cd63,Vcam1,Lpl,Sox9,Thbs1,Abhd2,Col4a1
0.00161	-6.43	ZHANG_GATA6_TARGETS_DN	MSigDB lists	ZHANG_GATA6_TARGETS_DN	61	8	16079	587	Alad,Msmo1,Fabp5,Dhcr7,Tspan11,Egfr,Thbs3,Insig1
0.001613	-6.43	laminin binding	molecular function	GO:0043236	29	5	20551	621	Tinagl1,Slit2,Lgals1,Thbs1,Itga7
0.001618	-6.43	LI_WILMS_TUMOR_VS_FETAL_KIDNEY_1_UP	MSigDB lists	LI_WILMS_TUMOR_VS_FETAL_KIDNEY_1_UP	172	15	16079	587	Rbpms,Msmo1,Aldh6a1,Cyb5a,Acsl1,Scp2,Ppp1r3c,Vegfa,Anxa3,Xbp1,Tram2,Slc22a5,Col1a2,Myof,Serpinf1
0.001642	-6.41	TAKEDA_TARGETS_OF_NUP98_HOXA9_FUSION_3D_UP	MSigDB lists	TAKEDA_TARGETS_OF_NUP98_HOXA9_FUSION_3D_UP	155	14	16079	587	Rbpms,Klf5,Isg15,Irx3,Mndal,Igfbp4,Clstn3,Eif2ak2,Stat2,Oas2,Pbx3,Prss23,Cmpk2,Sox4
0.001655	-6.4	GSE29618_BCELL_VS_MDC_DN	MSigDB lists	GSE29618_BCELL_VS_MDC_DN	190	16	16079	587	Clec10a,S100a4,Rab32,Itpk1,Tpp1,Uqcrfs1,Grsf1,Cd63,Myof,Cpt1a,Lgals1,Rbpj,Fzd1,Scd1,Itgb2,Adam8
0.001655	-6.4	GSE3982_NKCELL_VS_TH1_DN	MSigDB lists	GSE3982_NKCELL_VS_TH1_DN	190	16	16079	587	Zfyve21,Acox1,Fosl1,Cenpa,Tst,Cdkn2a,Ppa1,Fabp5,Cbr3,Anxa3,Lrfn4,Slc7a5,Apod,Idh3a,Scd1,Bcat2
0.001655	-6.4	GSE13484_UNSTIM_VS_YF17D_VACCINE_STIM_PBMC_DN	MSigDB lists	GSE13484_UNSTIM_VS_YF17D_VACCINE_STIM_PBMC_DN	190	16	16079	587	Apol6,Fmr1,Eif2ak2,Oas2,Cd47,Adar,Isg15,Pdgfrl,Stat2,Ffar2,Ube2l6,Ifitm3,Socs1,Plscr1,Gadd45b,Mndal
0.001658	-6.4	single-organism carbohydrate metabolic process	biological process	GO:0044723	460	26	20963	630	Fabp5,Gale,Pcx,Gaa,Oas2,Pdhb,Pfkfb1,Dgat2,C1galt1c1,Gpd1,St6gal1,Akt1,Gys1,Prkag2,Galk2,Man2b2,Gsto2,Gbgt1,Acadm,Coq3,Glt8d2,Apod,Adipoq,Ppp1r3c,Npy1r,Cpt1a
0.001661	-6.4	MULLIGHAN_MLL_SIGNATURE_2_UP	MSigDB lists	MULLIGHAN_MLL_SIGNATURE_2_UP	380	26	16079	587	Gaa,Lgals1,Pbx3,Rps6ka1,Wsb2,Lrfn4,Gns,Dhrs7b,Itgb2,Ptk2b,Cebpa,Slc1a4,Itga7,Plod1,Tpp1,Abca8b,Igf2r,Rab3d,Uqcrc1,S100a4,Pld3,Ndufb8,Alad,Abhd2,Mfsd1,Mgst2
0.001679	-6.39	-	gene3d domains	3.40.720.10	26	5	10080	346	Enpp3,Arsb,Gns,Arsj,Sgsh
0.001696	-6.38	BRUINS_UVC_RESPONSE_VIA_TP53_GROUP_B	MSigDB lists	BRUINS_UVC_RESPONSE_VIA_TP53_GROUP_B	503	32	16079	587	Syn2,Fads2,Timp2,Rasa4,Pdgfra,Prss23,Rnf128,Ninj1,Lrp1,Reep6,Ngf,Trim16,C1galt1c1,Gadd45g,Mrap,Mmp3,Mmp14,Dynlt3,Antxr1,Ndrg4,Pld3,Clec10a,S100a4,Rab21,Tpd52,Anxa3,Sorbs1,Tfrc,Col4a1,Pfkfb1,Fam198b,Tinagl1
0.001702	-6.38	cellular modified amino acid biosynthetic process	biological process	GO:0042398	43	6	20963	630	Plscr1,Slc27a1,Hagh,Mat2a,Mthfd1l,Mgst2
0.001702	-6.38	regulation of cofactor metabolic process	biological process	GO:0051193	43	6	20963	630	Prkag2,Hsd11b1,Coq3,Ier3,Me2,Gpd1
0.001702	-6.38	hexose transport	biological process	GO:0008645	43	6	20963	630	Slc2a1,Slc2a4,Akt1,Klf15,Fabp5,Sorbs1
0.001704	-6.37	cholesterol homeostasis	biological process	GO:0042632	58	7	20963	630	Tmem97,Xbp1,Abcg1,Abca1,Dgat2,Nr1h3,Fabp4
0.001704	-6.37	negative regulation of axonogenesis	biological process	GO:0050771	58	7	20963	630	Thy1,Aatk,Sema4b,Sema6d,Ntn1,Sema3g,Slit2
0.001704	-6.37	sterol homeostasis	biological process	GO:0055092	58	7	20963	630	Fabp4,Nr1h3,Dgat2,Abca1,Abcg1,Xbp1,Tmem97
0.001709	-6.37	AMP-bd_C	interpro domains	IPR025110	17	4	19600	621	Slc27a1,Acss2,Acsf2,Slc27a4
0.001727	-6.36	Statin Pathway	WikiPathways	WP1	19	5	4813	234	Lpl,Apoc1,Lrp1,Dgat1,Abca1
0.001737	-6.36	ENK_UV_RESPONSE_EPIDERMIS_DN	MSigDB lists	ENK_UV_RESPONSE_EPIDERMIS_DN	483	31	16079	587	Mgst3,Mat2a,Slc7a5,Tfrc,Tpd52,Pbx3,Trim16,Mmp3,Clpx,Acsl1,Postn,Tuba1a,Timp2,Fam117a,Ccnd1,Filip1l,Ngfrap1,S100a4,Prss23,Adm,Msra,Zbtb16,Fosl1,Vegfa,Dhcr24,Cfd,Rnase4,Snai2,Hsd11b1,Gpt,Alad
0.00174	-6.35	THUM_MIR21_TARGETS_HEART_DISEASE_UP	MSigDB lists	THUM_MIR21_TARGETS_HEART_DISEASE_UP	15	4	16079	587	Postn,Svep1,Apod,Col1a2
0.00174	-6.35	SANDERSON_PPARA_TARGETS	MSigDB lists	SANDERSON_PPARA_TARGETS	15	4	16079	587	Cpt2,G0s2,Acadm,Cd36
0.001745	-6.35	ACYL_COA_DH_2	prosite domains	PS00073	8	3	13024	428	Acadvl,Ivd,Acadm
0.001745	-6.35	ACYL_COA_DH_1	prosite domains	PS00072	8	3	13024	428	Ivd,Acadvl,Acadm
0.001747	-6.35	WOO_LIVER_CANCER_RECURRENCE_DN	MSigDB lists	WOO_LIVER_CANCER_RECURRENCE_DN	76	9	16079	587	Cyb5a,Pcyt2,Pcx,Gpt,Acox2,Plin1,Pemt,Crat,Apol6
0.001749	-6.35	positive regulation of nitrogen compound metabolic process	biological process	GO:0051173	1722	73	20963	630	Cdh13,Pparg,Jak3,Trp53inp1,Eif2ak2,Phb2,Fgf7,Cebpa,Zbtb16,Mrap,Ramp2,Timp2,Osr1,Abca1,Glis2,Ngf,Nr1h3,Cdk4,Agt,Tlr2,Pdgfrb,Rbpj,Rasl11a,Anxa3,Itgb2,Lpin1,Hmga2,Ndn,Pkd2,Fzd1,Xbp1,Ptk2b,Adm,Impact,Plscr1,Rps6ka1,Jun,Egfr,Adam8,Eya1,Cyr61,Mef2b,Mc5r,Runx1,Fosl1,Plac8,Gpd1,Parm1,Pdgfra,Mc2r,Insig1,Sox4,Cdkn2a,Adrb3,Sox9,Thbs1,Srebf1,Klf15,Glis1,Trim16,Endog,Adcy3,Vegfa,Rgmb,Klf5,Sox12,Fmr1,Pbx3,Ostn…
0.001766	-6.34	DORN_ADENOVIRUS_INFECTION_32HR_DN	MSigDB lists	DORN_ADENOVIRUS_INFECTION_32HR_DN	36	6	16079	587	Cyr61,Rnd3,Ier3,Bcar3,Ccnd1,Efna1
0.001773	-6.34	positive regulation of cyclic nucleotide metabolic process	biological process	GO:0030801	110	10	20963	630	Ostn,Timp2,Ramp2,Mc5r,Mrap,Adrb3,Mc2r,Abca1,Adm,Adcy3
0.001783	-6.33	HAN_SATB1_TARGETS_UP	MSigDB lists	HAN_SATB1_TARGETS_UP	362	25	16079	587	Cdh11,Gaa,Acsf2,1810011O10Rik,Wipf1,G0s2,Ptn,Aldh6a1,Smarca1,Nedd9,Bckdhb,Mmp3,Pcx,Dysf,Mtus1,Npy1r,Igf2r,Egfr,S100a4,Sox9,Sdhaf1,Pld3,Sox4,Trpv2,Igfbp4
0.00179	-6.33	response to molecule of bacterial origin	biological process	GO:0002237	298	19	20963	630	Cmpk2,Tnfrsf21,Tnfrsf14,Lbp,Eif2ak2,Slpi,Trem2,Jun,Nr1h3,Akt1,Cxcl5,Tlr2,Ccl2,Wfdc21,Abca1,Adm,Noct,Xbp1,Cd36
0.00179	-6.33	PID_MYC_REPRESS_PATHWAY	MSigDB lists	PID_MYC_REPRESS_PATHWAY	62	8	16079	587	Cdkn2b,Ccnd1,Col1a2,Lgals1,Aldh9a1,Cebpa,Fth1,Pdgfrb
0.00179	-6.33	HOWLIN_PUBERTAL_MAMMARY_GLAND	MSigDB lists	HOWLIN_PUBERTAL_MAMMARY_GLAND	62	8	16079	587	Thbs2,Ogn,Pdgfra,Apod,Ptn,Hsd11b1,Figf,Cfh
0.00179	-6.33	LEE_LIVER_CANCER_CIPROFIBRATE_DN	MSigDB lists	LEE_LIVER_CANCER_CIPROFIBRATE_DN	62	8	16079	587	Il1rap,Egfr,Nr1h3,Hsd11b1,Rnase4,Trpv2,Cyp2f2,Ppp1r3c
0.001791	-6.33	regulation of proteolysis	biological process	GO:0030162	662	34	20963	630	Rnf217,Xbp1,Pi15,Ptk2b,Clec3b,Rps6ka1,Adam8,Akt1,Sfrp2,Pcolce2,Aqp1,Sumo3,Ubqln2,Slpi,Vegfa,Dhcr24,Gas1,Mmp14,Thbs1,Serpina3n,Clpx,Timp2,Pcolce,Ngf,Nr1h3,Agt,Serpinb8,Cyr61,Pparg,Dlc1,Bbs7,Cfh,Cdkn2a,Serpinf1
0.001813	-6.31	Transket_pyr	smart domains	SM00861	8	3	9181	306	Bckdhb,Pdhb,Tkt
0.001816	-6.31	CBL (Cbl proto-oncogene, E3 ubiquitin protein ligase)	protein interactions	867	7	3	6061	236	Pdgfra,Sorbs1,Pdgfrb
0.001818	-6.31	GROSS_HYPOXIA_VIA_HIF1A_DN	MSigDB lists	GROSS_HYPOXIA_VIA_HIF1A_DN	107	11	16079	587	Gys1,Cyr61,Slc2a1,Vegfa,Mmp3,Adm,Pim3,Higd1a,Me2,1810011O10Rik,Gadd45g
0.001828	-6.3	nephron epithelium development	biological process	GO:0072009	75	8	20963	630	Wnk4,Sox9,Aqp11,Osr1,Kif26b,Agt,Klf15,Eya1
0.001834	-6.3	cellular modified amino acid metabolic process	biological process	GO:0006575	169	13	20963	630	Aldh1l2,Oplah,Mgst2,Mthfd1l,P4ha2,Mat2a,Gsto2,Plscr1,Pemt,Afmid,Slc27a1,Hagh,Ccbl1
0.001841	-6.3	MODULE_176	MSigDB lists	MODULE_176	210	17	16079	587	Cox7a1,Jak3,Trim29,St6gal1,Thbs2,Npy1r,Sox9,Rnd3,Gas1,Aplp1,Mmp3,Sparcl1,Dpysl3,Fabp4,Ctsk,Smtn,Arsb
0.001843	-6.3	GSE20715_WT_VS_TLR4_KO_LUNG_UP	MSigDB lists	GSE20715_WT_VS_TLR4_KO_LUNG_UP	192	16	16079	587	Tmcc3,Sod3,Rnd3,Sema6d,Fam198b,Itgb2,Idh3a,Figf,Adh1,Cpt1a,Snai2,Hsd11b1,Pcolce2,Zfyve21,Map1lc3b,Cd36
0.001843	-6.3	WIERENGA_STAT5A_TARGETS_UP	MSigDB lists	WIERENGA_STAT5A_TARGETS_UP	192	16	16079	587	Antxr2,P4ha2,Ncs1,Igfbp4,Dhrs3,Cfh,Adm,Ccdc102a,Ctxn1,Naaa,Gadd45b,Abca1,Rnf217,Trim46,Enpp3,Ckap4
0.001843	-6.3	GSE15930_STIM_VS_STIM_AND_IL-12_48H_CD8_T_CELL_DN	MSigDB lists	GSE15930_STIM_VS_STIM_AND_IL-12_48H_CD8_T_CELL_DN	192	16	16079	587	Adam8,Jun,Rbpj,S100a1,Acsl1,Irx3,Abca1,Fam96b,Pla2g12a,Plac8,Gadd45g,Ifitm3,Alad,Il1rl1,Fabp5,Dgat1
0.001844	-6.3	regulation of fatty acid biosynthetic process	biological process	GO:0042304	30	5	20963	630	Acadvl,Agt,Nr1h3,Insig1,Srebf1
0.001844	-6.3	secondary alcohol biosynthetic process	biological process	GO:1902653	30	5	20963	630	Insig1,Pmvk,Tm7sf2,Dhcr7,Dhcr24
0.001844	-6.3	positive regulation of cytokine production involved in immune response	biological process	GO:0002720	30	5	20963	630	Cd74,Ffar2,Tlr2,Tnfrsf14,Cd36
0.001844	-6.3	polysaccharide biosynthetic process	biological process	GO:0000271	30	5	20963	630	Glt8d2,Gys1,Akt1,Acadm,Ppp1r3c
0.001844	-6.3	cholesterol biosynthetic process	biological process	GO:0006695	30	5	20963	630	Pmvk,Tm7sf2,Dhcr24,Dhcr7,Insig1
0.001846	-6.29	STEROID_BIOSYNTHETIC_PROCESS	MSigDB lists	STEROID_BIOSYNTHETIC_PROCESS	25	5	16079	587	Adm,Dhcr7,Hsd3b7,Scp2,Dhcr24
0.001846	-6.29	GNF2_CDH11	MSigDB lists	GNF2_CDH11	25	5	16079	587	Col1a2,Loxl1,Fstl1,Cdh11,Thbs2
0.001846	-6.29	VERRECCHIA_RESPONSE_TO_TGFB1_C2	MSigDB lists	VERRECCHIA_RESPONSE_TO_TGFB1_C2	25	5	16079	587	Mmp3,Col1a2,Lrp1,Mmp14,Itgb2
0.001846	-6.29	MODULE_488	MSigDB lists	MODULE_488	25	5	16079	587	Cdkn2a,Gas1,Eif2ak2,Cdkn2b,Emp3
0.00185	-6.29	CS/DS degradation	REACTOME pathways	7099676	13	4	6860	299	Arsb,Dcn,Hexa,Vcan
0.00189	-6.27	SASAI_RESISTANCE_TO_NEOPLASTIC_TRANSFROMATION	MSigDB lists	SASAI_RESISTANCE_TO_NEOPLASTIC_TRANSFROMATION	49	7	16079	587	Pcolce,Sdc2,Abcb6,Fstl1,Mmp11,Pdgfrb,Il1rl1
0.001891	-6.27	flavin adenine dinucleotide binding	molecular function	GO:0050660	75	8	20551	621	Ivd,Acadvl,Dhcr24,Aifm2,Acox2,Acadm,Foxred2,Acox1
0.001905	-6.26	regulation of cell shape	biological process	GO:0008360	130	11	20963	630	Ptk2b,Arap1,Itga7,Ptn,Pdpn,Gas2,Ccl2,Lpar1,Vegfa,Cdc42ep1,Dlc1
0.001906	-6.26	respiratory system development	biological process	GO:0060541	233	16	20963	630	Pdgfra,Hsd11b1,Rbpj,Cebpa,Fgf7,Vegfa,Dlg5,Adamts2,Ctsl,Sox9,Mmp14,Rdh10,Eya1,Dhcr7,Ctsd,Pdpn
0.001915	-6.26	PID_BETA_CATENIN_NUC_PATHWAY	MSigDB lists	PID_BETA_CATENIN_NUC_PATHWAY	77	9	16079	587	Cdkn2a,Cyr61,Snai2,Jun,Mmp2,Vcan,Tle2,Aes,Ccnd1
0.001921	-6.25	GGGAGGRR_V$MAZ_Q6	MSigDB lists	GGGAGGRR_V$MAZ_Q6	2097	101	16079	587	Lgals1,Lrp1,Sfrp2,Pbx3,Sh3tc1,Fgf7,Thbs3,Smarca1,Rbpms,Cd248,Enho,Scd1,Rbpj,Abca1,Irx3,Efna1,Fmr1,Sox4,Eya1,Cd47,Ccnd1,Wnk4,Plin1,Nr1h3,Cnn3,Alad,Klf15,Dpt,Fam57b,Map2k6,Socs1,Tmcc3,Sod3,Gadd45b,Jun,Vat1,Vcan,Mmp14,Mtus1,Il17rc,Bcar3,Ngfrap1,Hsd11b1,Ncs1,Pias3,Vegfa,Cldn15,Mxi1,Zcwpw1,Sbsn,Gale,Frs3,Sorbs3,Trim46,Impdh1,Pmvk,Adamts9,Atp1a2,Gadd45g,C4b,Adamts5,Postn,Ccbl1,Bcat2,Cdc42ep1,Galk2,Arhg…
0.001922	-6.25	regulation of DNA-templated transcription in response to stress	biological process	GO:0043620	44	6	20963	630	Impact,Rbpj,1810011O10Rik,Vegfa,Cd36,Jun
0.001926	-6.25	SNCA (synuclein alpha)	protein interactions	6622	166	15	6061	236	Tuba1a,Ndufb8,Phb2,Thy1,Ndufa9,Uqcrfs1,Uqcrc1,Cd47,Slc1a3,Lactb,Tuba4a,Dctn2,Mgst3,Slc25a1,Calm1
0.001927	-6.25	regulation of fibroblast proliferation	biological process	GO:0048145	93	9	20963	630	Agt,Cdk4,Jun,Egfr,Fth1,Aqp1,Pdgfra,Cd74,Pparg
0.001941	-6.24	regulation of cellular component size	biological process	GO:0032535	323	20	20963	630	Tpm1,Sema4b,Aatk,Trpv2,Aqp1,Plxna1,Pdxp,Aqp7,Cdc42ep1,Vegfa,Ptk2b,Cdkl5,Sema6d,Slit2,Sema3g,Rab21,Akt1,Ngf,Cdk4,Ntn1
0.001944	-6.24	GSE24142_EARLY_THYMIC_PROGENITOR_VS_DN3_THYMOCYTE_UP	MSigDB lists	GSE24142_EARLY_THYMIC_PROGENITOR_VS_DN3_THYMOCYTE_UP	193	16	16079	587	Lactb,Glis2,Ier3,Calhm2,S100a4,Ccnd1,Lbp,Rab32,Tmem205,Acsl1,Ptk2b,Ramp2,Uap1l1,Cnn2,Ffar2,Ckap4
0.00195	-6.24	HORIUCHI_WTAP_TARGETS_UP	MSigDB lists	HORIUCHI_WTAP_TARGETS_UP	267	20	16079	587	Cxcl5,Cdh11,Trim16,Ptgfrn,Tmem45a,Vcam1,1810011O10Rik,Aldh6a1,Col4a1,Acta2,Cdh13,Abca1,Olfml3,Tpp1,Ndrg4,Igf2r,Txnip,Cox7a1,Hexa,Ppp1r3c
0.001964	-6.23	protein autophosphorylation	biological process	GO:0046777	191	14	20963	630	Aatk,Pdgfrb,Prkg2,Cdkl5,Ptk2b,Pdgfra,Thy1,Eif2ak2,Stk24,Jak3,Taok3,Mknk2,Egfr,Pim3
0.001964	-6.23	negative regulation of protein kinase activity	biological process	GO:0006469	191	14	20963	630	Inca1,Cdkn2a,Akt1,Gadd45b,Sfrp2,Sh3bp5,Cdkn2b,Prkag2,Fabp4,Socs1,Thy1,Gadd45g,Adar,Adipoq
0.001968	-6.23	CAIRO_LIVER_DEVELOPMENT_UP	MSigDB lists	CAIRO_LIVER_DEVELOPMENT_UP	158	14	16079	587	Smarca1,Ptn,Jun,Ndn,Gas1,Cd248,Efnb2,Pdpn,Pcolce2,Tspyl4,Lrfn4,Csrp2,Heph,Pdgfra
0.001973	-6.23	inflammatory response	biological process	GO:0006954	370	22	20963	630	Rbpj,Saa3,Itgb2,Ffar2,Pparg,Lbp,Aoc3,Rarres2,Tnfrsf14,Tnfrsf21,Hp,Il1rap,Clec10a,Orm1,Serpina3n,Thbs1,Akt1,Ccl7,Cxcl5,Adam8,Tlr2,Ccl2
0.001975	-6.23	bounding membrane of organelle	cellular component	GO:0098588	1190	54	20918	633	Hadhb,Cyb5a,Tkt,H2-DMb2,Ndrg4,Aifm2,Dhcr7,Lrp1,Actn1,Map1lc3b,Ap3d1,Abcb6,Acox1,Pex10,Slc27a4,Psap,Agpat9,C1galt1c1,Aqp1,Dgat2,Insig1,Egfr,Pex16,Gaa,Phb2,Rab3d,Ormdl3,Xbp1,Tfrc,Bscl2,Cd63,Scd1,Anxa8,Dgat1,Scp2,Myo7a,Reep6,Stk24,Lpin1,Cpt1a,Vat1,Pex14,Anxa3,St6gal1,Rab21,Pkd2,Pemt,Acsl1,Gnpat,Adam8,Whamm,Syn2,Tm7sf2,Agpat2
0.001976	-6.23	Transket_pyr	pfam domains	PF02779	8	3	17202	590	Tkt,Bckdhb,Pdhb
0.001977	-6.23	MIKKELSEN_MCV6_LCP_WITH_H3K4ME3	MSigDB lists	MIKKELSEN_MCV6_LCP_WITH_H3K4ME3	141	13	16079	587	Pcolce,Oas2,Acy3,Il17rc,Lbp,Emp3,Gbgt1,Arap1,Serpinb8,Cox7a1,Cfh,Rufy4,Rorc
0.001982	-6.22	vascular smooth muscle cell development	biological process	GO:0097084	9	3	20963	630	Adm,Vegfa,Ramp2
0.001982	-6.22	regulation of cyclin-dependent protein serine/threonine kinase activity involved in G1/S transition of mitotic cell cycle	biological process	GO:0031657	9	3	20963	630	Pkd2,Akt1,Egfr
0.001982	-6.22	negative regulation of macrophage derived foam cell differentiation	biological process	GO:0010745	9	3	20963	630	Abcg1,Adipoq,Pparg
0.001982	-6.22	visceral serous pericardium development	biological process	GO:0061032	9	3	20963	630	Epor,Vcam1,Pdpn
0.001987	-6.22	LEE_LIVER_CANCER_ACOX1_DN	MSigDB lists	LEE_LIVER_CANCER_ACOX1_DN	63	8	16079	587	Egfr,Il1rap,Ninj1,Cyp2f2,Ppp1r3c,Hsd11b1,Nr1h3,Rnase4
0.001991	-6.22	negative regulation of lipid metabolic process	biological process	GO:0045833	76	8	20963	630	Akt1,Insig1,Slc27a1,Acadvl,Dgat2,Snai2,Bscl2,Apod
0.002013	-6.21	citronellyl-CoA ligase activity	molecular function	GO:0034823	9	3	20551	621	Slc27a4,Slc27a1,Acsf2
0.002013	-6.21	sodium:dicarboxylate symporter activity	molecular function	GO:0017153	9	3	20551	621	Slc1a3,Slc1a5,Slc1a4
0.002013	-6.21	3-hydroxypropionyl-CoA synthetase activity	molecular function	GO:0043955	9	3	20551	621	Acsf2,Slc27a4,Slc27a1
0.002013	-6.21	adipate-CoA ligase activity	molecular function	GO:0034796	9	3	20551	621	Slc27a4,Slc27a1,Acsf2
0.002013	-6.21	aryl-CoA synthetase (ADP-forming) activity	molecular function	GO:0043762	9	3	20551	621	Slc27a4,Slc27a1,Acsf2
0.002013	-6.21	2,4-dichlorobenzoate-CoA ligase activity	molecular function	GO:0018857	9	3	20551	621	Acsf2,Slc27a4,Slc27a1
0.002013	-6.21	pivalate-CoA ligase activity	molecular function	GO:0034783	9	3	20551	621	Acsf2,Slc27a4,Slc27a1
0.002013	-6.21	trans-2-methyl-5-isopropylhexa-2,5-dienoate-CoA ligase activity	molecular function	GO:0034943	9	3	20551	621	Slc27a1,Slc27a4,Acsf2
0.002013	-6.21	2-oxo-delta3-4,5,5-trimethylcyclopentenylacetyl-CoA synthetase activity	molecular function	GO:0018855	9	3	20551	621	Acsf2,Slc27a1,Slc27a4
0.002013	-6.21	cis-2-methyl-5-isopropylhexa-2,5-dienoate-CoA ligase activity	molecular function	GO:0034942	9	3	20551	621	Acsf2,Slc27a1,Slc27a4
0.002013	-6.21	(3R)-3-isopropenyl-6-oxoheptanoate:CoA ligase (AMP-forming) activity	molecular function	GO:0052688	9	3	20551	621	Acsf2,Slc27a4,Slc27a1
0.002013	-6.21	2,4,4-trimethylpentanoate-CoA ligase activity	molecular function	GO:0034865	9	3	20551	621	Slc27a4,Slc27a1,Acsf2
0.002013	-6.21	branched-chain acyl-CoA synthetase (ADP-forming) activity	molecular function	GO:0043759	9	3	20551	621	Acsf2,Slc27a4,Slc27a1
0.002013	-6.21	(3R)-3-isopropenyl-6-oxoheptanoate:CoA ligase (ADP-forming) activity	molecular function	GO:0052687	9	3	20551	621	Acsf2,Slc27a1,Slc27a4
0.002013	-6.21	perillic acid:CoA ligase (AMP-forming) activity	molecular function	GO:0052686	9	3	20551	621	Slc27a1,Slc27a4,Acsf2
0.002013	-6.21	cyclopropanecarboxylate-CoA ligase activity	molecular function	GO:0034793	9	3	20551	621	Slc27a4,Slc27a1,Acsf2
0.002013	-6.21	thiophene-2-carboxylate-CoA ligase activity	molecular function	GO:0034842	9	3	20551	621	Acsf2,Slc27a4,Slc27a1
0.002013	-6.21	mentha-1,3-dione-CoA ligase activity	molecular function	GO:0034841	9	3	20551	621	Slc27a4,Slc27a1,Acsf2
0.002013	-6.21	3-isopropenyl-6-oxoheptanoyl-CoA synthetase activity	molecular function	GO:0018854	9	3	20551	621	Slc27a4,Slc27a1,Acsf2
0.002013	-6.21	3-oxo-2-(2'-pentenyl)cyclopentane-1-octanoic acid CoA ligase activity	molecular function	GO:0010435	9	3	20551	621	Slc27a4,Slc27a1,Acsf2
0.002013	-6.21	carbon-sulfur lyase activity	molecular function	GO:0016846	9	3	20551	621	Ccbl1,Mgst2,Ltc4s
0.002013	-6.21	perillic acid:CoA ligase (ADP-forming) activity	molecular function	GO:0052685	9	3	20551	621	Slc27a1,Slc27a4,Acsf2
0.002013	-6.21	malonyl-CoA synthetase activity	molecular function	GO:0090409	9	3	20551	621	Acsf2,Slc27a4,Slc27a1
0.002013	-6.21	pristanate-CoA ligase activity	molecular function	GO:0070251	9	3	20551	621	Slc27a4,Slc27a1,Acsf2
0.002013	-6.21	benzoyl acetate-CoA ligase activity	molecular function	GO:0018856	9	3	20551	621	Slc27a1,Slc27a4,Acsf2
0.002021	-6.2	MHC class II protein complex	cellular component	GO:0042613	9	3	20918	633	H2-DMb2,Cd74,H2-DMb1
0.002024	-6.2	phospholipid biosynthetic process	biological process	GO:0008654	131	11	20963	630	Agpat9,Lpcat3,Pla2g16,Slc27a1,Fgf7,Agpat2,Pemt,Plscr1,Pmvk,Pcyt2,Fabp5
0.002027	-6.2	LI_INDUCED_T_TO_NATURAL_KILLER_UP	MSigDB lists	LI_INDUCED_T_TO_NATURAL_KILLER_UP	287	21	16079	587	Pim3,Xbp1,S100a4,Rab3d,Ccdc102a,Gramd1b,Cdkn2a,Msmo1,Hsd11b1,Ier3,Ifitm3,Cdkn2b,Cd63,Arsb,Tmem120a,Gadd45g,Lgals1,Uap1l1,S100a1,Bscl2,Plscr1
0.002029	-6.2	single-organism localization	biological process	GO:1902578	2693	106	20963	630	Calhm2,Ttyh3,Pip5k1c,Aqp11,Wnk4,Trpv2,Slc25a1,Trem2,Rab3ip,Kcnk3,Vegfa,Aqp7,Adcy3,Cd36,E430025E21Rik,Slc5a6,Adar,Whamm,Rab32,Sorbs1,Pacs1,Rab3d,Akt1,Clca3a1,Abcb6,Mfsd1,Slc25a10,Sh3pxd2b,Cldn15,Scp2,Acsl1,Stxbp2,Dctn2,Aco1,Pex16,Gdf5,Atp1a2,Slc22a5,Gaa,Thbs1,Ccnd1,Adipoq,Clcn2,Steap4,Pdpn,Klf15,Slc25a24,Scrn1,Ncs1,Syn2,Itgb2,Anxa3,Aqp1,Myo7a,Rbpj,Fabp5,Tfrc,Lbp,Slc2a4,Rab21,Xbp1,Pkd2,Cox8b,Dgat1,…
0.002042	-6.19	negative regulation of transport	biological process	GO:0051051	467	26	20963	630	Cd74,Snai2,Pparg,Ubqln2,Wnk4,Sh2b2,Pim3,Tnfrsf21,Ier3,Sox4,Insig1,Atp1a2,Gnb5,Ostn,Thbs1,Ptk2b,Cd36,Adipoq,Cnn2,Npy1r,Apod,Fzd1,Pkd2,Nr1h3,Akt1,Srebf1
0.002044	-6.19	VARELA_ZMPSTE24_TARGETS_UP	MSigDB lists	VARELA_ZMPSTE24_TARGETS_UP	37	6	16079	587	Mknk2,Pim3,Txnip,Gadd45g,Gadd45b,Zbtb16
0.002049	-6.19	GSE339_EX_VIVO_VS_IN_CULTURE_CD8POS_DC_DN	MSigDB lists	GSE339_EX_VIVO_VS_IN_CULTURE_CD8POS_DC_DN	194	16	16079	587	Gadd45b,Clcn2,Mapk6,Mdh1,Mmp11,Fabp4,Wsb2,Isg15,Antxr2,Lpcat3,Ncs1,Ifit1,Mxi1,Cmpk2,Dgat1,Xbp1
0.002049	-6.19	KEGG_FOCAL_ADHESION	MSigDB lists	KEGG_FOCAL_ADHESION	194	16	16079	587	Pip5k1c,Vegfa,Pdgfrb,Thbs1,Akt1,Thbs2,Col1a2,Ccnd1,Pdgfra,Egfr,Col4a1,Jun,Actn1,Figf,Itga7,Thbs3
0.002049	-6.19	GSE5463_CTRL_VS_DEXAMETHASONE_TREATED_THYMOCYTE_UP	MSigDB lists	GSE5463_CTRL_VS_DEXAMETHASONE_TREATED_THYMOCYTE_UP	194	16	16079	587	Fam96b,Phb2,Lgals1,Map2k6,1190005I06Rik,Mgst3,Socs1,Smtn,Msmo1,Lpin1,Cd74,Igf2r,Sox4,Cdk4,Pim3,Ntn1
0.002049	-6.19	GSE17721_ALL_VS_24H_PAM3CSK4_BMDM_UP	MSigDB lists	GSE17721_ALL_VS_24H_PAM3CSK4_BMDM_UP	194	16	16079	587	Mat2a,Ube2l6,Psap,H2-DMb1,Mapk6,Vat1,Uap1l1,Timp2,Clec10a,Emp3,Lpl,Cd74,Igf2r,Ccl2,H2-DMb2,Adamtsl5
0.002062	-6.18	regulation of protein localization to nucleus	biological process	GO:1900180	192	14	20963	630	1810011O10Rik,Tlr2,Cdkn2a,Sfrp2,Akt1,Egfr,Xbp1,Cd36,Fzd1,Pkd2,Apod,Snai2,Rbpms,Trim29
0.002062	-6.18	cellular response to oxidative stress	biological process	GO:0034599	151	12	20963	630	Cdkn2a,Sod3,Impact,Trp53inp1,Stk24,Slc25a24,Thbs1,Slc8a1,Pdgfra,Cd36,Xbp1,Aqp1
0.00207	-6.18	SMID_BREAST_CANCER_ERBB2_UP	MSigDB lists	SMID_BREAST_CANCER_ERBB2_UP	125	12	16079	587	Lpcat3,Scd1,Gcat,Acsl1,Lrp1,Slpi,Tm7sf2,Igf2r,Lbp,Cyb561,Apod,Ffar2
0.00207	-6.18	ALTEMEIER_RESPONSE_TO_LPS_WITH_MECHANICAL_VENTILATION	MSigDB lists	ALTEMEIER_RESPONSE_TO_LPS_WITH_MECHANICAL_VENTILATION	125	12	16079	587	Isg15,Gadd45g,Cmpk2,Gda,Thbs1,Tlr2,Cxcl5,Vcan,Oas2,Adm,Sap30,Stat2
0.00207	-6.18	CAHOY_ASTROGLIAL	MSigDB lists	CAHOY_ASTROGLIAL	93	10	16079	587	Acta2,Omd,Dysf,Ogn,Insl6,Prss23,Itgbl1,Myof,Lbp,Emp3
0.002071	-6.18	positive regulation of neuron differentiation	biological process	GO:0045666	348	21	20963	630	Dpysl3,Timp2,Ptk2b,Cdkl5,Epor,Rab21,Tle6,Arsb,Cxcl5,Irx3,Ngf,Ndrg4,Ntn1,Stk24,Lpar1,Impact,Trpv2,Ptn,Serpinf1,Vegfa,Gdf5
0.002075	-6.18	positive regulation of cAMP metabolic process	biological process	GO:0030816	94	9	20963	630	Adrb3,Mc2r,Abca1,Adm,Adcy3,Timp2,Ramp2,Mc5r,Mrap
0.002085	-6.17	mouse chr9 D|9 42.3 cM	chromosome location	mouse chr9 D|9 42.3 cM	3	2	24192	644	Mapk6,Gnb5
0.002085	-6.17	mouse chr12 F1|12 61.2 cM	chromosome location	mouse chr12 F1|12 61.2 cM	3	2	24192	644	BC022687,Akt1
0.002086	-6.17	negative regulation of cell development	biological process	GO:0010721	325	20	20963	630	Postn,Aatk,Sema4b,Rbpj,Hmga2,Lgals1,Ptn,Sema3g,Sox9,Slit2,Sema6d,Dpysl3,Thy1,Efna1,Ntn1,Lpar1,Lrp1,Gdf11,Irx3,Sfrp2
0.002088	-6.17	GSE17974_CTRL_VS_ACT_IL4_AND_ANTI_IL12_4H_CD4_TCELL_UP	MSigDB lists	GSE17974_CTRL_VS_ACT_IL4_AND_ANTI_IL12_4H_CD4_TCELL_UP	159	14	16079	587	Plac8,Parp8,Naaa,Tpp1,Gramd1b,Tspyl4,Trem2,Tpd52,Mxi1,Dhrs13,Jun,G0s2,Gadd45b,Adamts5
0.002097	-6.17	REACTOME_RESPONSE_TO_ELEVATED_PLATELET_CYTOSOLIC_CA2_	MSigDB lists	REACTOME_RESPONSE_TO_ELEVATED_PLATELET_CYTOSOLIC_CA2_	78	9	16079	587	Figf,Tuba4a,Vegfa,Actn1,Cfd,Psap,Cd63,Cd36,Thbs1
0.00211	-6.16	MCBRYAN_PUBERTAL_BREAST_5_6WK_UP	MSigDB lists	MCBRYAN_PUBERTAL_BREAST_5_6WK_UP	109	11	16079	587	Prss23,Lgals12,Pcolce2,Enpp3,Slc25a24,Acsf2,Prkag2,Mmp3,Ppp1r3c,Rnd3,Tnfrsf21
0.002123	-6.15	Platelet degranulation	REACTOME pathways	7099303	79	10	6860	299	Psap,Tuba4a,Cd36,Figf,Calm1,Cd63,Vegfa,Cfd,Thbs1,Actn1
0.00213	-6.15	BOYAULT_LIVER_CANCER_SUBCLASS_G3_DN	MSigDB lists	BOYAULT_LIVER_CANCER_SUBCLASS_G3_DN	50	7	16079	587	Mat2a,Serpinf1,Tst,Acadvl,Alad,Cox7a1,Rarres2
0.002139	-6.15	UDAYAKUMAR_MED1_TARGETS_DN	MSigDB lists	UDAYAKUMAR_MED1_TARGETS_DN	213	17	16079	587	Pcdh7,Trim29,Snai2,P4ha2,St6gal1,Dnajb9,Mknk2,Cda,Map1lc3b,Tst,Txnip,Adm,Efna1,Gadd45b,Rbpms,Dlg5,Smtn
0.002143	-6.15	Ald_DH_CS_GLU	interpro domains	IPR029510	18	4	19600	621	Aldh1l2,Aldh9a1,Aldh3b2,Aldh1a7
0.002144	-6.15	collagen binding	molecular function	GO:0005518	60	7	20551	621	Pcolce,Pcolce2,Ctsk,Antxr1,Dcn,Thbs1,Abi3bp
0.002145	-6.14	positive regulation of steroid metabolic process	biological process	GO:0045940	31	5	20963	630	Scp2,Abcg1,Srebf1,Agt,Scd1
0.002159	-6.14	GSE22886_NAIVE_TCELL_VS_DC_DN	MSigDB lists	GSE22886_NAIVE_TCELL_VS_DC_DN	195	16	16079	587	Lhfpl2,Sdc2,Cebpa,Mdh1,Trem2,H2-DMb1,Gaa,H2-DMb2,Mgst2,Mfsd1,Dhcr24,Zfyve21,Rab32,Bcar3,Cd36,Tst
0.002159	-6.14	GSE24142_EARLY_THYMIC_PROGENITOR_VS_DN3_THYMOCYTE_FETAL_UP	MSigDB lists	GSE24142_EARLY_THYMIC_PROGENITOR_VS_DN3_THYMOCYTE_FETAL_UP	195	16	16079	587	Uap1l1,Ramp2,Aqp1,Gys1,Ndn,Plscr1,Epdr1,Ckap4,Pdgfrb,Tmem119,Rnase4,Tnfrsf21,Clec10a,Ccnd1,Fads3,3110043O21Rik
0.002159	-6.14	GSE17721_0.5H_VS_8H_PAM3CSK4_BMDM_UP	MSigDB lists	GSE17721_0.5H_VS_8H_PAM3CSK4_BMDM_UP	195	16	16079	587	Lrp1,Sumf1,Ffar2,Cpt1a,Pdhb,Fabp4,S100a1,Gys1,Hagh,Galk2,Uap1l1,Aes,Timp2,Ermp1,Sdc3,Hsd17b10
0.002159	-6.14	GSE17721_0.5H_VS_24H_PAM3CSK4_BMDM_UP	MSigDB lists	GSE17721_0.5H_VS_24H_PAM3CSK4_BMDM_UP	195	16	16079	587	Pparg,Igf2r,Pip5k1c,Abhd2,Grsf1,Ap3d1,Serpinf1,Cbx6,Insl6,N6amt2,Uap1l1,Abcg1,S100a1,Idh3a,Pla2g16,Jun
0.002162	-6.14	monosaccharide transport	biological process	GO:0015749	45	6	20963	630	Sorbs1,Fabp5,Akt1,Klf15,Slc2a4,Slc2a1
0.002162	-6.14	smooth muscle cell differentiation	biological process	GO:0051145	45	6	20963	630	Sox9,Vegfa,Pdgfrb,Adm,Ramp2,Agt
0.002164	-6.14	response to retinoic acid	biological process	GO:0032526	77	8	20963	630	Abca1,Adh1,Igf2r,Runx1,Sox9,Aqp1,Ptk2b,Pparg
0.002169	-6.13	anatomical structure formation involved in morphogenesis	biological process	GO:0048646	959	45	20963	630	Fzd1,Slit2,Xbp1,Ptk2b,Thy1,Adm,Tspan12,Kif26b,Jun,Sfrp2,Ccl2,Adam8,Col4a1,Eya1,Pdgfrb,Rbpj,Gnpat,Bmper,Srpx2,Klf5,Vegfa,Rab3ip,Rdh10,Sox9,Ramp2,Mmp2,Osr1,Thbs1,Efna1,Mthfd1l,Pdpn,Tlr2,Thbs3,Cyr61,Cdh13,Adipor2,Figf,Snai2,Pdgfra,Arhgap24,Efnb2,Dlc1,Actn1,Sox4,Bbs7
0.002171	-6.13	Peroxisomal lipid metabolism	REACTOME pathways	7098736	22	5	6860	299	Crat,Acox2,Scp2,Gnpat,Acox1
0.00218	-6.13	positive regulation of T cell activation	biological process	GO:0050870	152	12	20963	630	Cd47,Xbp1,Thy1,Cd74,Jak3,Lgals1,Efnb2,Ccl2,Ap3d1,Adam8,Vcam1,Zbtb16
0.002181	-6.13	immune response	biological process	GO:0006955	800	39	20963	630	Cfd,Ccl9,Ptk2b,Adar,Rorc,Ccl2,Isg15,Ccl6,Adm,Plscr1,Ifitm3,Cd74,H2-DMb1,Ffar2,Anxa3,Enpp3,Rbpj,Trem2,Slpi,Vegfa,Oas2,Lbp,Il1rap,C4b,Tlr2,Cxcl5,Ccl7,Cplx2,1810011O10Rik,Masp1,Gadd45g,Tnfrsf21,Ifit1,Stat2,Tinagl1,Jak3,Lgals1,Eif2ak2,Cfh
0.002185	-6.13	cellular response to epidermal growth factor stimulus	biological process	GO:0071364	19	4	20963	630	Sox9,Egfr,Akt1,Snai2
0.002185	-6.13	regulation of receptor biosynthetic process	biological process	GO:0010869	19	4	20963	630	Adipoq,Nr1h3,Cnpy2,Pparg
0.002185	-6.13	negative regulation of cell junction assembly	biological process	GO:1901889	19	4	20963	630	Apod,Mmp14,Dlc1,Phldb2
0.002213	-6.11	GSE6269_FLU_VS_E_COLI_INF_PBMC_UP	MSigDB lists	GSE6269_FLU_VS_E_COLI_INF_PBMC_UP	160	14	16079	587	Eif2ak2,Cd74,Oas2,Sh2b2,Ffar2,Adar,Emp3,Ifitm3,Ap3d1,Wipf1,Taok3,Isg15,Ptk2b,Mndal
0.002214	-6.11	ONDER_CDH1_TARGETS_1_UP	MSigDB lists	ONDER_CDH1_TARGETS_1_UP	126	12	16079	587	Abcg1,Prkag2,Ninj1,Dnajb9,Rnase4,Aldh6a1,Fam117a,Egfr,Txnip,Csrp2,Zbtb16,Il1rap
0.002218	-6.11	WILLIAMS_ESR1_TARGETS_UP	MSigDB lists	WILLIAMS_ESR1_TARGETS_UP	26	5	16079	587	Slc7a5,Igfbp4,Tuba4a,Itpk1,Thbs1
0.002218	-6.11	AMINO_ACID_TRANSPORT	MSigDB lists	AMINO_ACID_TRANSPORT	26	5	16079	587	Slc1a5,Slc1a3,Slc7a5,Pdpn,Slc1a4
0.002218	-6.11	TERAMOTO_OPN_TARGETS_CLUSTER_6	MSigDB lists	TERAMOTO_OPN_TARGETS_CLUSTER_6	26	5	16079	587	Serpinf1,Pdgfrb,Sparcl1,Apod,Olfml3
0.002218	-6.11	TRANSFERASE_ACTIVITY_TRANSFERRING_ALKYL_OR_ARYLOTHER_THAN_METHYLGROUPS	MSigDB lists	TRANSFERASE_ACTIVITY_TRANSFERRING_ALKYL_OR_ARYLOTHER_THAN_METHYLGROUPS	26	5	16079	587	Ltc4s,Trit1,Mat2a,Mgst2,Mgst3
0.002221	-6.11	LU_EZH2_TARGETS_UP	MSigDB lists	LU_EZH2_TARGETS_UP	251	19	16079	587	S100a4,Ccdc107,Prss23,Ngfrap1,Msrb3,Mknk2,Ier3,Isg15,Rarres2,Pex16,Cfd,Endog,Tm4sf1,Pmvk,Pdxp,Ube2l6,G0s2,Fam195a,Cbr1
0.002229	-6.11	retinol dehydrogenase activity	molecular function	GO:0004745	19	4	20551	621	Adh1,Adh7,Dhrs3,Rdh10
0.002233	-6.1	positive regulation of cytokine secretion	biological process	GO:0050715	95	9	20963	630	Il1rl1,Tlr2,Tnfrsf14,Cd36,Xbp1,Postn,Il17rc,Ffar2,Trim16
0.002254	-6.1	MODULE_543	MSigDB lists	MODULE_543	16	4	16079	587	H2-DMb1,Anxa3,H2-DMb2,Lgals1
0.002254	-6.1	NIELSEN_GIST_VS_SYNOVIAL_SARCOMA_UP	MSigDB lists	NIELSEN_GIST_VS_SYNOVIAL_SARCOMA_UP	16	4	16079	587	Sox4,Col1a2,Pcolce,Gas1
0.002254	-6.1	KEGG_STEROID_BIOSYNTHESIS	MSigDB lists	KEGG_STEROID_BIOSYNTHESIS	16	4	16079	587	Msmo1,Tm7sf2,Dhcr7,Dhcr24
0.002254	-6.1	MOROSETTI_FACIOSCAPULOHUMERAL_MUSCULAR_DISTROPHY_UP	MSigDB lists	MOROSETTI_FACIOSCAPULOHUMERAL_MUSCULAR_DISTROPHY_UP	16	4	16079	587	Pdgfra,Hsd11b1,Postn,Thbs2
0.002254	-6.1	NIELSEN_SCHWANNOMA_DN	MSigDB lists	NIELSEN_SCHWANNOMA_DN	16	4	16079	587	Ptgfrn,Egfr,Snai2,Gas1
0.002274	-6.09	HALLMARK_XENOBIOTIC_METABOLISM	MSigDB lists	HALLMARK_XENOBIOTIC_METABOLISM	196	16	16079	587	Slc1a5,Acox2,Pemt,Pcx,Adh1,Cbr1,Aldh9a1,Acox1,Cd36,Tmem97,Cda,Hsd11b1,Cyb5a,Ninj1,Igfbp4,Adh7
0.002274	-6.09	GSE10325_LUPUS_CD4_TCELL_VS_LUPUS_MYELOID_DN	MSigDB lists	GSE10325_LUPUS_CD4_TCELL_VS_LUPUS_MYELOID_DN	196	16	16079	587	Timp2,Cd36,Tst,Cd74,Vcan,Tlr2,Tpp1,Rab32,Ctsd,Cfd,Myof,Ckap4,Psap,Gaa,Acsl1,Cebpa
0.002283	-6.08	AMP-binding_C	pfam domains	PF13193	17	4	17202	590	Slc27a1,Acsf2,Slc27a4,Acss2
0.002287	-6.08	GGGYGTGNY_UNKNOWN	MSigDB lists	GGGYGTGNY_UNKNOWN	619	37	16079	587	Lgals1,Reep6,Apod,Abcb6,Mgst3,Cdkn2b,Klf5,Tuba1a,Cdh13,Ramp2,Stxbp2,Adh1,Mapk6,Gda,Dctn2,Akt1,Fam117a,Col1a2,Ccdc107,Pacs1,Calhm2,Osr1,Hsd17b10,Kcnk3,Lctl,Amot,Cpt1a,Aldh6a1,Ptk2b,Vat1,Bcl2l13,Sox12,Pi15,Ap3d1,Abhd2,Trpv2,Slc2a4
0.002292	-6.08	SWEET_KRAS_TARGETS_UP	MSigDB lists	SWEET_KRAS_TARGETS_UP	79	9	16079	587	Wipf1,Flrt2,Jun,P4ha2,Col4a1,Gadd45b,1810011O10Rik,Slc22a5,Sox4
0.002295	-6.08	nucleotide metabolic process	biological process	GO:0009117	351	21	20963	630	Cox8b,Adm,Nudt18,Tkt,Ramp2,Idh3g,Gale,Cmpk2,Atp1a2,Oas2,Adcy3,Cbr2,Impdh1,Ndufb8,Pdhb,Idh3a,Mdh1,Gpd1,Aqp1,Fdx1,Uqcrc1
0.002305	-6.07	Acyl-CoA_DH_CS	interpro domains	IPR006089	9	3	19600	621	Ivd,Acadm,Acadvl
0.002306	-6.07	response to lipopolysaccharide	biological process	GO:0032496	282	18	20963	630	Noct,Cd36,Xbp1,Ccl2,Wfdc21,Cxcl5,Akt1,Nr1h3,Jun,Adm,Abca1,Trem2,Tnfrsf21,Tnfrsf14,Cmpk2,Slpi,Lbp,Eif2ak2
0.00232	-6.07	Glucose metabolism	REACTOME pathways	7098584	67	9	6860	299	Gys1,Ppp1r3c,Pfkfb1,Slc25a10,Calm1,Slc25a1,Pcx,Gaa,Mdh1
0.002336	-6.06	regulation of cellular component biogenesis	biological process	GO:0044087	673	34	20963	630	Mmp3,Mmp14,Sox9,Gda,Agt,Lpar1,Pex14,Tpm1,Snai2,Cyr61,Fosl1,Thbs2,Arhgap24,Eif2ak2,Dlc1,Insig1,Cdc42ep1,Flrt2,Ptk2b,Sorbs3,Dpysl3,Arap1,Apod,Slit2,Jun,Fam110c,Impact,Phldb2,Clstn3,Ubqln2,Aqp1,Srpx2,Vegfa,Klf5
0.00235	-6.05	cellular response to oxygen levels	biological process	GO:0071453	78	8	20963	630	Higd1a,Akt1,Adam8,Kcnk3,Vegfa,Slc2a4,Rbpj,Aqp1
0.00235	-6.05	negative regulation of angiogenesis	biological process	GO:0016525	78	8	20963	630	Ccl2,Thbs2,Serpinf1,Ptn,Agt,Amot,Cd36,Thbs1
0.002363	-6.05	REACTOME_THE_ACTIVATION_OF_ARYLSULFATASES	MSigDB lists	REACTOME_THE_ACTIVATION_OF_ARYLSULFATASES	8	3	16079	587	Sumf1,Arsj,Arsb
0.002363	-6.05	SASAKI_TARGETS_OF_TP73_AND_TP63	MSigDB lists	SASAKI_TARGETS_OF_TP73_AND_TP63	8	3	16079	587	Cyr61,Mef2b,Serpinf1
0.002376	-6.04	Retinol metabolism	WikiPathways	WP1259	39	7	4813	234	Dhrs3,Bco1,Lpl,Sult1a1,Cd36,Adh1,Rdh10
0.002384	-6.04	VART_KSHV_INFECTION_ANGIOGENIC_MARKERS_DN	MSigDB lists	VART_KSHV_INFECTION_ANGIOGENIC_MARKERS_DN	144	13	16079	587	Vegfa,Cfh,Ramp2,Pdgfrb,Mmp2,Ptn,Fzd1,Cd36,Pdgfra,Prss23,Thbs1,Frs3,Angptl4
0.002392	-6.04	GSE29618_BCELL_VS_PDC_DAY7_FLU_VACCINE_DN	MSigDB lists	GSE29618_BCELL_VS_PDC_DAY7_FLU_VACCINE_DN	179	15	16079	587	Sox4,Serpinf1,Higd1a,Slc7a5,Psap,Cbx6,Map2k6,Slc1a5,Gramd1b,Mgst2,Lhfpl2,Grsf1,Tnfrsf21,Trit1,Idh3a
0.002393	-6.04	LI_WILMS_TUMOR_VS_FETAL_KIDNEY_2_DN	MSigDB lists	LI_WILMS_TUMOR_VS_FETAL_KIDNEY_2_DN	51	7	16079	587	Agt,Vegfa,Dlk1,Col4a1,Thbs1,Fzd1,Cdh11
0.002394	-6.03	GSE17721_0.5H_VS_24H_CPG_BMDM_UP	MSigDB lists	GSE17721_0.5H_VS_24H_CPG_BMDM_UP	197	16	16079	587	Lgals1,Cmtm3,Fam132a,Clec10a,Naaa,Sox4,Cdk4,Cenpa,Timp2,Txnip,Zfyve21,Lpin1,Aldh9a1,Pgp,Rab3il1,Rnase4
0.002395	-6.03	EGF_1	prosite domains	PS00022	160	13	13024	428	Itgbl1,Ltbp1,Adam8,Slit2,Scarf2,Ntn1,Lrp1,Itgb2,Dlk1,Megf10,Vcan,Sned1,Svep1
0.0024	-6.03	nicotinamide nucleotide metabolic process	biological process	GO:0046496	96	9	20963	630	Gpd1,Fdx1,Idh3g,Tkt,Mdh1,Pdhb,Idh3a,Cbr2,Gale
0.002405	-6.03	glycoprotein binding	molecular function	GO:0001948	114	10	20551	621	Cfh,Foxred2,Tfrc,Lgals1,Ptn,Itgb2,Slit2,Egfr,Igf2r,Ctsk
0.002416	-6.03	Signaling by Retinoic Acid	REACTOME pathways	7099222	55	8	6860	299	Aldh1a7,Fabp5,Rdh10,Dhrs3,Cpt1a,Akr1c14,Adh1,Pdhb
0.00242	-6.02	positive regulation of purine nucleotide metabolic process	biological process	GO:1900544	134	11	20963	630	Mrap,Gpd1,Mc5r,Timp2,Ramp2,Ostn,Abca1,Mc2r,Adm,Adcy3,Adrb3
[truncated: 3,983 more rows]
