# Supplementary material for: CACUL1 reciprocally regulates SIRT1 and LSD1 to repress PPARγ and inhibit adipogenesis
Source: Cell Death Dis. 2017 Dec 11;8(12):3201. doi: 10.1038/s41419-017-0070-z (PMC5870580; doi:10.1038/s41419-017-0070-z)
Supplement: Supplementary file 4 — Supplementary Table S3 [file 41419_2017_70_MOESM4_ESM.xlsx]

## Sheet: Supplementary Table S3
Supplementary Table S3. GO analysis with 297 common genes repressed by CACUL1 overexpression and activated by CACUL1 knockdown
P-value	ln(P)	Term	GO Tree	GO ID	# of Genes in Term	# of Target Genes in Term	# of Total Genes	# of Target Genes	Common Genes
5.498e-48	-108.82	BURTON_ADIPOGENESIS_6	MSigDB lists	BURTON_ADIPOGENESIS_6	175	50	16079	270	Hadhb,Pemt,Abca1,Dhcr7,Cmbl,Gdf5,Uqcrc1,Rab3d,Suclg1,Nr1h3,Slc25a10,Adipoq,Fam132a,Mc2r,Cib2,G0s2,Mrap,Ltc4s,Dhrs7b,Alad,Impdh1,Cbr1,Pdhb,Pnpla2,Scp2,Tspan12,Ndufa9,Hp,Lpl,Aoc3,Gpd1,3110043O21Rik,Tkt,Parm1,Cfd,Dgat1,Reep6,S100a1,Aqp7,Slc2a4,Tst,Thrsp,Hsd11b1,Rarres2,Bcat2,Retn,Bckdhb,Scd1,Ndufb8,Cidec
8.565e-42	-94.56	WAKABAYASHI_ADIPOGENESIS_PPARG_RXRA_BOUND_8D	MSigDB lists	WAKABAYASHI_ADIPOGENESIS_PPARG_RXRA_BOUND_8D	814	82	16079	270	Pim3,Clec10a,Lipe,Coq3,Fads2,Lpl,Pex10,Pex14,Bcar3,Acox1,Gpd1,Acadm,Aldh6a1,Thrsp,Whamm,Pfkfb1,Slc2a4,Abhd15,Slc5a6,Pla2g16,Bcat2,Rarres2,Msra,Hsd11b1,Cidec,Scd1,Agpat2,Pcx,Cmbl,Trit1,Klf15,Msmo1,Acadvl,Arrdc2,Tmem120a,Bcl2l13,Cnksr3,Impdh1,Zfyve21,Fabp4,Tmcc3,Aifm2,Ubd,Slc1a5,Tspan12,Pnpla2,Mettl7b,Atpaf2,S100a1,Reep6,Dgat1,Il17rc,Cd36,Txlng,Tst,Clcn2,Ntn1,2010003K11Rik,Mtus1,Plin1,Gpt,Pex16,Ppa…
2.044e-40	-91.39	RUAN_RESPONSE_TO_TNF_DN	MSigDB lists	RUAN_RESPONSE_TO_TNF_DN	84	35	16079	270	Agt,Sorbs1,Pparg,Adrb3,Pcx,Irx3,Idh3g,Acsl1,Pemt,Alad,Ltc4s,G0s2,Cib2,Adipoq,Nr1h3,Cebpa,Dgat1,Cfd,Dhrs3,Acadm,Gpd1,Acox1,Lpl,Aoc3,Lipe,Aatk,Cidec,Scd1,Retn,Cpt2,Fabp5,Tst,Aqp7,Pfkfb1,Slc2a4
8.461e-38	-85.36	HALLMARK_ADIPOGENESIS	MSigDB lists	HALLMARK_ADIPOGENESIS	190	44	16079	270	Retn,Slc27a1,Cpt2,Tst,Cd36,Slc5a6,Acox1,Reep6,Dgat1,Acadm,Tkt,Pim3,Lipe,Slc1a5,Scp2,Coq3,Lpl,Pex14,Itga7,Dhrs7b,Idh3a,Fabp4,Dram2,Adipoq,Suclg1,Bcl2l13,Slc25a10,Mrap,Ltc4s,Lpcat3,Adipor2,Crat,Angptl4,Dnajb9,Sorbs1,Pparg,Idh3g,Abca1,Fam73b,Pemt,Mgst3,Uqcrc1,Dhcr7,Cmbl
4.652e-36	-81.36	BURTON_ADIPOGENESIS_5	MSigDB lists	BURTON_ADIPOGENESIS_5	116	36	16079	270	Fdx1,Mknk2,Dnajb9,Lpin1,Crat,Phb2,Cebpa,Bcl2l13,1190005I06Rik,Fabp4,Pcx,Acsl1,Tmem97,Mgst3,Fam73b,Agt,Ormdl3,Pparg,Sorbs1,Isca2,Slc5a6,Fabp5,Gnpat,Scd1,Ivd,Cpt2,Lipe,Slc1a5,Pim3,Scp2,Xbp1,Acadm,Mapk6,Gys1,Ppa1,Cbr3
1.318e-32	-73.41	lipid metabolic process	biological process	GO:0006629	964	72	20963	293	Fam57b,Abcg1,Lipe,Prkag2,Pla2g12a,Ivd,Lpin1,Acox2,Slc27a4,Xbp1,Acss2,Scd3,Hadhb,Abca1,Scd1,Naaa,Srebf1,Acsl1,Acox1,Dhrs3,Cd36,Dhcr7,Dhcr24,Gnpat,Thrsp,Aacs,Dgat2,Cpt2,Scp2,Agpat2,Hacd2,Gbgt1,Rarres2,Fabp4,Acsf2,Pcyt2,Aldh1a7,Adipoq,Dgat1,Pmvk,Insig1,Ormdl3,Adipor2,Pparg,Acadvl,Cebpa,Hsd11b1,Mgst2,Tm7sf2,Pnpla2,Hsd3b7,Apoc1,Msmo1,Pemt,Lpl,Sult1a1,Bco1,Pla2g16,Lpcat3,Acadm,Crat,Fabp5,Slc27a1,Fdx1,G…
3.556e-30	-67.81	small molecule metabolic process	biological process	GO:0044281	1456	84	20963	293	Pmvk,Insig1,Adipor2,Aldh1a7,Adipoq,Mgst2,Mdh1,Pfkfb1,Nudt18,Suclg1,Aldh9a1,Cebpa,Acadvl,Pparg,Me2,Itpk1,Hagh,Bckdhb,Ramp2,Lpl,Pemt,Pdhb,Crat,Acadm,Bcat2,Hsd3b7,Coq3,Ccbl1,Tm7sf2,Msmo1,Apoc1,Fads2,Nr1h3,Aco1,Slc1a3,Ltc4s,Pcx,Fdx1,Fabp5,Slc27a1,Cbr2,Gpd1,Ivd,Cox8b,Prkag2,Lipe,Cbr1,Slc27a4,Hmgcl,Acox2,Lpin1,Afmid,Ndufb8,Abcg1,Cbr3,Abca1,Acsl1,Srebf1,Ndufa9,Scd1,Aldh6a1,Scd3,Acss2,Hadhb,Dhcr24,Slc22a…
2.783e-29	-65.75	single-organism metabolic process	biological process	GO:0044710	3529	131	20963	293	Tm7sf2,Ccbl1,Hsd3b7,Msmo1,Ramp2,Lpl,Bckdhb,Bco1,Pla2g16,Bcat2,Acadm,Crat,Fabp5,Slc27a1,Aifm2,Hsd17b10,Agpat9,Nr1h3,Aco1,Slc1a3,Plin1,Dhrs7b,Pcyt2,Aldh1a7,Aldh3b2,Dgat1,Pmvk,Insig1,Ormdl3,Acadvl,Itpk1,Pfkfb1,Nudt18,Mdh1,Cfd,Mgst2,Idh3a,Higd1a,Alad,Dhrs3,Dhcr24,Gnpat,Thrsp,Aacs,Scp2,Heph,Cyb561,Agpat2,Acsf2,Rarres2,Gale,Fam57b,Ndufb8,Abcg1,Cox8b,Ivd,Afmid,Acox2,Slc27a4,Aoc3,Acss2,Xbp1,Scd3,Hadhb,Kc…
1.169e-28	-64.32	WAKABAYASHI_ADIPOGENESIS_PPARG_RXRA_BOUND_WITH_H4K20ME1_MARK	MSigDB lists	WAKABAYASHI_ADIPOGENESIS_PPARG_RXRA_BOUND_WITH_H4K20ME1_MARK	129	32	16079	270	Bcar3,Lpl,Pnpla2,Fads2,Slc1a5,Pim3,Lipe,Aldh6a1,Dgat1,Acadm,Acox1,Pla2g16,Abhd15,Pfkfb1,Txlng,Agpat2,Mtus1,Bcat2,Pcx,Pparg,Ormdl3,Msmo1,Klf15,Adipor2,Fdx1,Mknk2,Bcl2l13,Adipoq,Dram2,Tmcc3,Fabp4,Alad
2.759e-27	-61.15	WANG_CLASSIC_ADIPOGENIC_TARGETS_OF_PPARG	MSigDB lists	WANG_CLASSIC_ADIPOGENIC_TARGETS_OF_PPARG	25	18	16079	270	S100a1,Dgat1,Cfd,Acsl1,Mgst3,Pnpla2,Retn,Fabp4,Hsd11b1,Lgals12,Cidec,Cd36,Fabp5,Cebpa,Slc25a10,Nr1h3,Aqp7,Crat
1.422e-24	-54.91	oxidation-reduction process	biological process	GO:0055114	832	58	20963	293	Gys1,Fdx1,Aifm2,Gpd1,Cbr2,Hsd17b10,Cyb561,Heph,Aco1,Fads2,Slc1a3,Idh3g,Idh3a,Tm7sf2,Higd1a,Impdh1,Hsd3b7,Acox1,Msmo1,Cd36,Dhrs3,Dhcr7,Uqcrc1,Msra,Pdhb,Bckdhb,Bco1,Mgst3,Dhcr24,Acadm,Pparg,Aldh9a1,Scd3,Suclg1,Acadvl,Me2,Dhrs13,Hadhb,Hsd11b1,Ppp1r3c,Mgst2,Mdh1,Cbr3,Uqcrfs1,Aldh6a1,Scd1,Ndufa9,Dhrs7b,Ndufb8,Aldh1a7,Adipoq,Cbr1,Ivd,Prkag2,Cox8b,Aoc3,Acox2,Adipor2
2.553e-24	-54.32	Metabolism	REACTOME pathways	7098586	1533	90	6860	148	Uqcrc1,Hsd3b7,Aldh1a7,Pnpla2,Gys1,Idh3g,Suclg1,Aacs,Pla2g12a,Gale,Impdh1,Aoc3,Hsd17b10,Acox2,Aldh9a1,Pcyt2,Ppp1r3c,Slc25a10,Agpat2,Ndufa9,Acox1,Dgat2,Hacd2,Uqcrfs1,Pdhb,Prkag2,Ltc4s,Aldh6a1,Gnb5,Gpt,Mgst3,Idh3a,Dhcr7,Cpt2,Hsd11b1,Dgat1,Acadvl,Pemt,Alad,Sult1a1,Acy3,Tm7sf2,Fads2,Slc2a4,Hagh,Phospho1,Pcx,Cd320,Scp2,Fdx1,Lpcat3,Scd3,Slc25a1,Pfkfb1,Hmgcl,Acsl1,Nudt18,Gnpat,Coq3,Lpl,Mdh1,Acsf2,Itpk1,T…
3.825e-24	-53.92	cellular lipid metabolic process	biological process	GO:0044255	728	54	20963	293	Pemt,Lpl,Bco1,Pla2g16,Acadm,Crat,Lpcat3,Pnpla2,Apoc1,Acox1,Dhrs3,Msmo1,Cd36,Nr1h3,Fads2,Hacd2,Agpat9,Gbgt1,Agpat2,Ltc4s,Acsf2,Rarres2,Fabp4,Gnpat,Fabp5,Slc27a1,Dgat2,Aacs,Cpt2,Gpd1,Lipe,Prkag2,Ivd,Pla2g12a,Insig1,Pmvk,Lpin1,Acox2,Ormdl3,Adipor2,Slc27a4,Pcyt2,Fam57b,Aldh1a7,Dgat1,Adipoq,Mgst2,Scd1,Acsl1,Pparg,Acadvl,Acss2,Scd3,Hadhb
2.866e-23	-51.91	GERHOLD_ADIPOGENESIS_UP	MSigDB lists	GERHOLD_ADIPOGENESIS_UP	49	20	16079	270	Crat,Cd36,Fabp5,Adipoq,Scd1,Cidec,Fabp4,Cpt2,Vegfa,Itga7,Pcx,Scp2,Acsl1,Lipe,Pparg,Agt,Acadvl,Cfd,Ppa1,Adrb3
3.167e-23	-51.81	RUAN_RESPONSE_TO_TNF_TROGLITAZONE_DN	MSigDB lists	RUAN_RESPONSE_TO_TNF_TROGLITAZONE_DN	42	19	16079	270	Cib2,Pfkfb1,Slc2a4,Aqp7,Adipoq,Tst,Scd1,Retn,Alad,Pcx,Aoc3,Lpl,Pemt,Irx3,Idh3g,Pparg,Dhrs3,Cfd,Adrb3
6.577e-23	-51.08	LI_ADIPOGENESIS_BY_ACTIVATED_PPARG	MSigDB lists	LI_ADIPOGENESIS_BY_ACTIVATED_PPARG	17	14	16079	270	Nr1h3,Cebpa,Adipoq,Lipe,Acsl1,Aoc3,Pcx,Adrb3,Fabp4,Retn,Pparg,Cfd,Dgat1,Agt
2.369e-22	-49.79	MCBRYAN_PUBERTAL_BREAST_4_5WK_DN	MSigDB lists	MCBRYAN_PUBERTAL_BREAST_4_5WK_DN	184	31	16079	270	Fabp4,Bcat2,Lgals12,Ppp1r3c,Vegfa,Tfrc,Sh2b2,Igfbp4,Scd1,Slc25a10,Acsf2,Slc2a4,Suclg1,Fabp5,Ltc4s,Ppa1,Cox7a1,Gpd1,Paqr4,Klf15,Adrb3,Gys1,Sorbs1,Acadvl,Reep6,Fam195a,Aatk,Acsl1,Atpaf2,Kcnk3,Lpl
3.133e-22	-49.52	REACTOME_METABOLISM_OF_LIPIDS_AND_LIPOPROTEINS	MSigDB lists	REACTOME_METABOLISM_OF_LIPIDS_AND_LIPOPROTEINS	454	45	16079	270	Lpcat3,Tm7sf2,Crat,Lpin1,Angptl4,G0s2,Dgat2,Pmvk,Fabp4,Dhcr7,Hsd3b7,Phospho1,Srebf1,Abca1,Acsl1,Pemt,Hadhb,Msmo1,Acadvl,Agt,Pparg,Pla2g16,Hmgcl,Cd36,Gnpat,Agpat2,Acox2,Pla2g12a,Slc27a1,Cpt2,Hsd11b1,Plin1,Lpl,Prkag2,Lipe,Abcg1,Pcyt2,Pnpla2,Scp2,Fads2,Dgat1,Acadm,Dhcr24,Gpd1,Acox1
3.527e-21	-47.09	carboxylic acid metabolic process	biological process	GO:0019752	748	51	20963	293	Cpt2,Aacs,Slc27a1,Gale,Slc1a3,Fabp4,Acsf2,Pcx,Ltc4s,Fads2,Nr1h3,Aco1,Hacd2,Msmo1,Cd36,Acox1,Idh3g,Idh3a,Ccbl1,Crat,Acadm,Bcat2,Hagh,Bckdhb,Lpl,Slc22a5,Pdhb,Pemt,Hadhb,Me2,Suclg1,Scd3,Aldh9a1,Acss2,Acadvl,Pparg,Acsl1,Scd1,Aldh6a1,Mgst2,Mdh1,Adipoq,Aldh1a7,Slc27a4,Acox2,Lpin1,Adipor2,Afmid,Ivd,Prkag2,Lipe
4.514e-21	-46.85	KEGG_PPAR_SIGNALING_PATHWAY	MSigDB lists	KEGG_PPAR_SIGNALING_PATHWAY	70	21	16079	270	Acadm,Sorbs1,Pparg,Acox1,Lpl,Acsl1,Scp2,Fads2,Scd1,Acox2,Slc27a1,Plin1,Cpt2,Fabp4,Slc27a4,Angptl4,Fabp5,Adipoq,Cd36,Aqp7,Nr1h3
1.059e-20	-45.99	STEGER_ADIPOGENESIS_UP	MSigDB lists	STEGER_ADIPOGENESIS_UP	21	14	16079	270	Hp,Acsl1,Cd36,Lipe,Adipoq,Cebpa,Nr1h3,Pnpla2,Cidec,Ffar2,Pparg,Retn,Fabp4,Hsd11b1
1.924e-20	-45.4	HALLMARK_FATTY_ACID_METABOLISM	MSigDB lists	HALLMARK_FATTY_ACID_METABOLISM	164	28	16079	270	Ltc4s,G0s2,Hmgcl,Crat,Adipor2,Cd36,Mdh1,Aqp7,Suclg1,Cbr1,Pdhb,Hsd17b10,Bckdhb,Alad,Cpt2,Aoc3,Acsl1,Idh3g,Hadhb,Acadm,Acadvl,Slc22a5,Reep6,Aldh9a1,Dhcr24,Acox1,Gpd1,Cbr3
2.598e-20	-45.1	monocarboxylic acid metabolic process	biological process	GO:0032787	464	40	20963	293	Slc1a3,Gale,Fabp4,Acsf2,Ltc4s,Pcx,Nr1h3,Hacd2,Fads2,Cpt2,Aacs,Slc27a1,Crat,Acadm,Hagh,Slc22a5,Lpl,Pdhb,Msmo1,Cd36,Acox1,Ccbl1,Acsl1,Scd1,Mgst2,Hadhb,Scd3,Aldh9a1,Acadvl,Acss2,Pparg,Slc27a4,Acox2,Lpin1,Adipor2,Ivd,Prkag2,Lipe,Adipoq,Aldh1a7
3.213e-20	-44.88	cytoplasmic part	cellular component	GO:0044444	6544	167	20918	292	Acox1,Pparg,Lipe,Crat,Stxbp2,Slc2a4,Syn2,Kcnk3,Phb2,Ltc4s,Idh3a,Lpcat3,Slc1a3,Agpat9,Cidec,Alad,Pemt,Bckdhb,Cib2,Tmem97,Fads2,Rab3d,Rpusd3,Dgat1,Arrdc2,Atg101,Cbr3,Pla2g16,Suclg1,Lgals12,Mtus1,Insig1,Gnb5,Mrap,Dnajb9,Dgat2,Gnpat,Uqcrfs1,Pmvk,Aco1,Cbr2,Pnpla2,Atpaf2,Slc27a1,Bcat2,Pkmyt1,Aplp1,Scd1,Ndufb8,Pla2g12a,Aacs,Tm7sf2,Srebf1,Aldh9a1,Ivd,Hsd17b10,Gbgt1,Trit1,Naaa,Bcl2l13,Endog,Acsf2,Cd320,Cl…
7.803e-20	-44	Metabolism of lipids and lipoproteins	REACTOME pathways	7098628	523	49	6860	148	Tm7sf2,Pla2g16,Lpin1,Crat,Fads2,Fabp4,Fabp5,Msmo1,Acadm,Phospho1,Agpat9,Srebf1,Dgat2,Cbr1,Hacd2,Prkag2,Scd1,Gpd1,Ltc4s,Hadhb,Dhcr24,Dhcr7,Pmvk,Abcg1,Dgat1,Cpt2,Hsd11b1,Acadvl,Abca1,Pemt,Coq3,Gnpat,Acox2,Lpl,Pcyt2,Acsf2,Agpat2,Acox1,Fdx1,Scp2,Lpcat3,Hsd3b7,Acsl1,Hmgcl,Scd3,Slc25a1,Pnpla2,Aacs,Pla2g12a
1.021e-19	-43.73	oxidoreductase activity	molecular function	GO:0016491	738	49	20551	290	Mdh1,Hadhb,Idh3g,Aifm2,Msmo1,Acadvl,Mgst2,Me2,Scd1,Hsd11b1,Acox1,Dhrs3,Tm7sf2,Cox7a1,Dhcr24,Aldh9a1,Aldh3b2,Uqcrfs1,Idh3a,Msra,Ltc4s,Cbr1,Scd3,Aldh1a7,Fdx1,Ivd,Bckdhb,Bco1,Mgst3,Ndufb8,Cbr3,Dhcr7,Ndufa9,Dhrs13,Aoc3,Acadm,Aldh6a1,Dhrs7b,Hsd17b10,Fads2,Cox8b,Hsd3b7,Heph,Acox2,Impdh1,Cyb561,Gpd1,Cbr2,Pdhb
1.637e-19	-43.26	oxoacid metabolic process	biological process	GO:0043436	817	51	20963	293	Cd36,Msmo1,Acox1,Ccbl1,Idh3a,Idh3g,Crat,Acadm,Bcat2,Lpl,Slc22a5,Bckdhb,Hagh,Pdhb,Pemt,Cpt2,Aacs,Slc27a1,Gale,Slc1a3,Pcx,Ltc4s,Fabp4,Acsf2,Hacd2,Nr1h3,Aco1,Fads2,Adipoq,Aldh1a7,Lpin1,Acox2,Adipor2,Slc27a4,Afmid,Prkag2,Ivd,Lipe,Hadhb,Me2,Acss2,Acadvl,Suclg1,Scd3,Aldh9a1,Pparg,Scd1,Acsl1,Aldh6a1,Mdh1,Mgst2
2.121e-19	-43	fat cell differentiation	biological process	GO:0045444	97	21	20963	293	Mrap,Slc2a4,Lpin1,Retn,Ffar2,Tmem120b,Adig,Adipoq,Aldh6a1,Fabp4,Rarres2,Bscl2,Srebf1,Scd1,Pparg,Tmem120a,Wfdc21,Cebpa,Sh2b2,Adrb3,Lrg1
3.959e-19	-42.37	organic acid metabolic process	biological process	GO:0006082	834	51	20963	293	Adipoq,Aldh1a7,Afmid,Slc27a4,Adipor2,Lpin1,Acox2,Lipe,Ivd,Prkag2,Me2,Hadhb,Pparg,Aldh9a1,Scd3,Suclg1,Acss2,Acadvl,Aldh6a1,Acsl1,Scd1,Mgst2,Mdh1,Acox1,Msmo1,Cd36,Idh3g,Ccbl1,Idh3a,Bcat2,Acadm,Crat,Pemt,Pdhb,Hagh,Bckdhb,Slc22a5,Lpl,Cpt2,Slc27a1,Aacs,Acsf2,Fabp4,Pcx,Ltc4s,Gale,Slc1a3,Fads2,Hacd2,Aco1,Nr1h3
9.025e-19	-41.55	PPAR signaling pathway	KEGG pathways	mmu03320	82	22	7649	165	Plin1,Scd1,Nr1h3,Slc27a1,Fads2,Cpt2,Fabp4,Acsl1,Angptl4,Acox1,Sorbs1,Lpl,Scp2,Adipoq,Fabp5,Cd36,Aqp7,Slc27a4,Acox2,Scd3,Acadm,Pparg
9.025e-19	-41.55	PPAR signaling pathway	KEGG pathways	ko03320	82	22	7649	165	Cpt2,Fads2,Slc27a1,Nr1h3,Scd1,Plin1,Acox1,Angptl4,Acsl1,Fabp4,Lpl,Sorbs1,Pparg,Acadm,Scd3,Acox2,Cd36,Fabp5,Aqp7,Slc27a4,Adipoq,Scp2
2.322e-18	-40.6	single-organism biosynthetic process	biological process	GO:0044711	938	53	20963	293	Impdh1,Hsd3b7,Alad,Coq3,Tm7sf2,Msmo1,Tkt,Ramp2,Lpl,Dhcr24,Dhcr7,Pdhb,Pemt,Acadm,Lpcat3,Bcat2,Pla2g16,Fdx1,Dgat2,Fabp5,Gys1,Slc27a1,Gnpat,Scp2,Gpd1,Agpat9,Hacd2,Fads2,Agpat2,Nr1h3,Slc1a3,Ltc4s,Pcx,Pcyt2,Fam57b,Dgat1,Insig1,Pmvk,Prkag2,Slc25a33,Hmgcl,Lpin1,Suclg1,Scd3,Cebpa,Acss2,Hsd11b1,Mgst2,Ppp1r3c,Acsl1,Srebf1,Ndufa9,Scd1
3.529e-18	-40.19	lipid biosynthetic process	biological process	GO:0008610	397	35	20963	293	Slc27a1,Fabp5,Gnpat,Fdx1,Dgat2,Scp2,Hacd2,Nr1h3,Agpat2,Fads2,Agpat9,Ltc4s,Tm7sf2,Hsd3b7,Msmo1,Dhcr7,Pemt,Dhcr24,Lpl,Pla2g16,Lpcat3,Scd3,Acss2,Hsd11b1,Mgst2,Acsl1,Srebf1,Scd1,Pcyt2,Fam57b,Dgat1,Pmvk,Insig1,Prkag2,Lpin1
3.547e-18	-40.18	fatty acid metabolic process	biological process	GO:0006631	300	31	20963	293	Ivd,Prkag2,Lpl,Lipe,Slc27a4,Lpin1,Crat,Adipor2,Acox2,Acadm,Msmo1,Adipoq,Cd36,Acox1,Hacd2,Nr1h3,Fads2,Mgst2,Acsl1,Scd1,Fabp4,Acsf2,Ltc4s,Scd3,Aacs,Acss2,Acadvl,Slc27a1,Pparg,Hadhb,Cpt2
3.842e-18	-40.1	PPAR signaling pathway	WikiPathways	WP2316	81	22	4813	116	Cpt2,Fabp4,Fads2,Scd3,Acadm,Sorbs1,Acox1,Slc27a1,Pparg,Scp2,Nr1h3,Slc27a4,Cd36,Scd1,Plin1,Aqp7,Fabp5,Adipoq,Angptl4,Lpl,Acox2,Acsl1
4.444e-17	-37.65	mitochondrion	cellular component	GO:0005739	1678	70	20918	292	Hsd17b10,Ivd,Isca2,Tst,Aldh9a1,Hadhb,Bcl2l13,Acsf2,Endog,Trit1,Ccbl1,Slc25a33,Cd36,Acadm,Idh3g,G0s2,Aldh6a1,Clybl,Mdh1,Grsf1,Msra,Aifm2,Pdhb,Mrps35,Gpd1,Cpt2,Nudt8,Abcb6,Hagh,Me2,Scp2,Fdx1,Cox7a1,Coq3,Uqcrc1,Slc25a1,Higd1a,Tfrc,Hmgcl,Clpx,Lipe,Slc25a10,Acox1,Phb2,Crat,Pemt,Idh3a,Slc1a3,Suclg1,Ndufa9,Bckdhb,Rab3d,Rpusd3,Acsl1,Lpin1,Lgals12,Mtus1,Aco1,Cox8b,Pcx,Cbr2,Dgat2,Gnpat,Uqcrfs1,Bcat2,Atpaf2…
4.968e-17	-37.54	OXIDOREDUCTASE_ACTIVITY	MSigDB lists	OXIDOREDUCTASE_ACTIVITY	277	31	16079	270	Idh3g,Ndufa9,Hadhb,Mgst3,Aoc3,Uqcrc1,Dhcr7,Dhcr24,Cbr3,Cox7a1,Gpd1,Me2,Msmo1,Acadm,Cyb561,Dhrs3,Acadvl,Aldh6a1,Aldh9a1,Mdh1,Fdx1,Impdh1,Bckdhb,Ivd,Msra,Hsd17b10,Cbr1,Pdhb,Scd1,Aifm2,Acox2
8.953e-17	-36.95	NAKAYAMA_SOFT_TISSUE_TUMORS_PCA2_DN	MSigDB lists	NAKAYAMA_SOFT_TISSUE_TUMORS_PCA2_DN	71	18	16079	270	Cebpa,Aqp7,Cd36,Atp1a2,Adipoq,Angptl4,Pla2g16,G0s2,Fabp4,Plin1,Sema3g,Lipe,Aoc3,Lpl,Gpd1,Pparg,Agt,Cfd
2.766e-16	-35.82	VERNOCHET_ADIPOGENESIS	MSigDB lists	VERNOCHET_ADIPOGENESIS	17	11	16079	270	Agt,Ffar2,Pparg,Retn,Rarres2,Fabp4,Adrb3,Aoc3,Hp,Mc2r,Cebpa
4.885e-16	-35.26	cytoplasm	cellular component	GO:0005737	9746	204	20918	292	Cd320,Wnk4,Acsf2,Endog,Bcl2l13,Naaa,Trit1,Gbgt1,Hsd17b10,Ivd,Aldh9a1,Srebf1,Tm7sf2,Atp1a2,Pdhb,Aoc3,Fabp4,Sbsn,Aqp11,Mgst3,Aldh6a1,Acox2,Acadm,Idh3g,Ermp1,Mdh1,Clybl,Inca1,Nudt8,Ormdl3,Pim3,Dhcr24,Cpt2,Parm1,Ppp1r3c,Higd1a,Slc25a1,Pex10,Pfkfb1,Vegfa,Clstn3,Thrsp,Jak3,Hmgcl,Clpx,Slc27a4,Tfrc,Agpat2,Hagh,Coq3,Cox7a1,Fdx1,Phb2,Mgst2,Kcnk3,Syn2,Slc2a4,Stxbp2,Crat,Aldh1a7,Lipe,Pparg,Acox1,Suclg1,Atg10…
7.825e-16	-34.78	Metabolic pathways	KEGG pathways	mmu01100	1247	70	7649	165	Afmid,Dhcr7,Agpat9,Acadvl,Coq3,Gpt,Gbgt1,Aoc3,Cbr3,Phospho1,Acox2,Aco1,Cox8b,Pdxp,Bcat2,Ndufa9,Lpin1,Tkt,Tm7sf2,Itpk1,Aldh9a1,Pnpla2,Bco1,Hadhb,Pla2g16,Klf15,Ivd,Msmo1,Dhrs3,Trit1,Pcyt2,Pla2g12a,Acadm,Uqcrc1,Pdhb,Pemt,Tst,Ccbl1,Pcx,Uqcrfs1,Dhcr24,Alad,Scp2,Cbr1,Hmgcl,Ndufb8,Acsl1,Aldh3b2,Dgat1,Mdh1,Acox1,Gale,Dgat2,Hsd3b7,Cbr2,Pgp,Impdh1,Acss2,Aldh1a7,Aldh6a1,Hsd11b1,Agpat2,Pmvk,Idh3a,Suclg1,Bckd…
4.536e-15	-33.03	LIPID_METABOLIC_PROCESS	MSigDB lists	LIPID_METABOLIC_PROCESS	325	31	16079	270	Rarres2,Pmvk,Hsd17b10,Dgat2,Gnpat,Agpat2,Acox2,Fabp5,Thrsp,Adipor2,Slc27a4,Dhcr24,Acox1,Dgat1,Msmo1,Dhrs3,Acadm,Acadvl,Pparg,Abcg1,Srebf1,Pcyt2,Scp2,Mgst3,Fads2,Hadhb,Pemt,Lpl,Gbgt1,Dhcr7,Hsd3b7
7.812e-15	-32.48	brown fat cell differentiation	biological process	GO:0050873	32	12	20963	293	Mrap,Scd1,Aldh6a1,Rarres2,Slc2a4,Fabp4,Sh2b2,Cebpa,Pparg,Lrg1,Adipoq,Adrb3
1.28e-14	-31.99	metabolic process	biological process	GO:0008152	7836	174	20963	293	Apoc1,Abcb6,Coq3,Pim3,Pnpla2,Lpcat3,Msra,Pdhb,Pemt,Mettl7b,Mgst3,Hagh,Sult1a1,Agt,Cbr2,Gpd1,Adrb3,Rab3d,Fdx1,Ltc4s,Pcx,Bscl2,Fads2,Dnajb9,Adipoq,Txlng,Adipor2,Slc25a33,Dhrs13,Me2,Lctl,Hsd11b1,Pparg,Phospho1,Suclg1,Aldh9a1,Cebpa,Uqcrfs1,Ppp1r3c,Nup107,Acox1,Tkt,Cd36,Atp1a2,Idh3g,Pgp,Impdh1,Dusp22,Rps6ka1,Gdf5,Uqcrc1,Dhcr7,Klf15,Gadd45g,Ptk2b,Slc22a5,Cpt2,Gys1,Dgat2,Fabp4,Hacd2,Gbgt1,C4b,Rpusd3,Hmg…
1.35e-14	-31.94	organelle membrane	cellular component	GO:0031090	1742	67	20918	292	Agpat9,Reep6,Slc1a3,Pemt,Txlng,Rab3d,Tmem97,Bckdhb,Suclg1,Ndufa9,Dgat1,Acox1,Slc25a10,Crat,Phb2,Syn2,Slc2a4,Slc27a1,Xbp1,H2-DMb2,Scd1,Ndufb8,Acadvl,Insig1,Lpin1,Acsl1,Dhcr7,Dgat2,Gnpat,Tmem120b,Uqcrfs1,Hsd11b1,Pcx,Cox8b,Anxa8,Acadm,Aifm2,Hadhb,Tm7sf2,Tst,Hsd17b10,Ivd,Slc25a33,Tkt,Egfr,Coq3,Cox7a1,Fdx1,Agpat2,Scp2,Pex16,Clpx,Hmgcl,Slc27a4,Tfrc,Nup107,Slc5a6,Slc25a1,Higd1a,Pex10,Uqcrc1,Pex14,Cpt2,W…
1.55e-14	-31.8	endoplasmic reticulum	cellular component	GO:0005783	1444	60	20918	292	Ltc4s,Lpcat3,Reep6,Agpat9,Cidec,Ermp1,S100a1,Hacd2,Pemt,Mgst3,Tmem97,Fads2,Dgat1,Aqp11,Pla2g16,Aoc3,Tm7sf2,Srebf1,Fam57b,Hadhb,Rnf128,Hsd17b10,Plin1,Crat,Cd36,Tkt,Cd320,Msmo1,Xbp1,Egfr,Slc27a1,Pex16,Scp2,Pkmyt1,Scd1,Agpat2,Hsd3b7,Slc27a4,Hp,Clstn3,Adipoq,Ndufb8,Pla2g12a,Scd3,Lpin1,Insig1,Dhcr7,Acsl1,Dhrs7b,Abcb6,Dnajb9,Mrap,Dgat2,Lctl,Bscl2,Aatk,Dhcr24,Aco1,Ormdl3,Hsd11b1
2.011e-14	-31.54	MODULE_93	MSigDB lists	MODULE_93	175	23	16079	270	Mdh1,Bckdhb,Ivd,Uqcrfs1,Hsd11b1,Ndufb8,Cbr1,Hsd17b10,Acox2,Hadhb,Mgst3,Fads2,Aoc3,Uqcrc1,Dhcr24,Cox7a1,Acox1,Dhrs3,Msmo1,Acadm,Acadvl,Aldh6a1,Aldh9a1
2.603e-14	-31.28	LANDIS_ERBB2_BREAST_TUMORS_324_DN	MSigDB lists	LANDIS_ERBB2_BREAST_TUMORS_324_DN	142	21	16079	270	Adrb3,Gpd1,Sorbs1,Dgat1,Scp2,Hadhb,Acsl1,Cpt2,Ivd,Bcat2,Alad,Bckdhb,Slc27a1,Heph,Cidec,Nr1h3,Tmem205,Cd36,Adipor2,Lpin1,Mknk2
2.936e-14	-31.16	catalytic activity	molecular function	GO:0003824	5407	136	20551	290	Acsl1,Slc27a4,Nudt8,Ndufa9,Cpt2,Slc27a1,Mapk6,Gbgt1,Trit1,Lpcat3,Gnpat,Pcyt2,Scd1,Aco1,Rnf128,Idh3g,Cmbl,Jak3,Naaa,Phospho1,Prkag2,Aldh9a1,Mettl7b,Egfr,Lipe,Ppp1r3c,Lpin1,Agpat9,Dhrs13,Aacs,Dhcr7,Ppa1,Mgst3,Lpl,Ndufb8,Rps6ka1,Acss2,Impdh1,Hagh,Cox8b,Aldh6a1,Dhrs7b,Pmvk,Rpusd3,Atp1a2,Pfkfb1,Acox1,Fam57b,Pgp,Pim3,Syn2,Me2,Itpk1,Wnk4,Suclg1,Msmo1,Hadhb,Mdh1,Gys1,Pla2g16,Dusp22,Ltc4s,Alad,Acy3,Aldh3b…
2.996e-14	-31.14	PPAR (Peroxisome proliferator-activated receptor) signaling pathway	Lipid Maps pathways	PPAR	45	19	416	28	Cd36,Plin1,Angptl4,Lpl,Slc27a4,Scd1,Acox1,Cpt2,Sorbs1,Pparg,Acsl1,Adipoq,Acadm,Fabp4,Nr1h3,Fads2,Slc27a1,Aqp7,Scp2
6.647e-14	-30.34	small molecule biosynthetic process	biological process	GO:0044283	343	28	20963	293	Slc1a3,Scd1,Ndufa9,Pcx,Ltc4s,Mgst2,Nr1h3,Hacd2,Fads2,Scp2,Gpd1,Scd3,Acss2,Slc27a1,Fabp5,Hmgcl,Acadm,Bcat2,Pmvk,Insig1,Dhcr24,Lpl,Prkag2,Dhcr7,Pemt,Msmo1,Coq3,Tm7sf2
8.843e-14	-30.06	RUAN_RESPONSE_TO_TROGLITAZONE_UP	MSigDB lists	RUAN_RESPONSE_TO_TROGLITAZONE_UP	25	11	16079	270	Acox1,Cpt2,Cidec,Dhrs3,Dgat1,Sorbs1,Acsl1,Fabp5,Lipe,Cebpa,Aqp7
1.803e-13	-29.34	LANDIS_ERBB2_BREAST_PRENEOPLASTIC_DN	MSigDB lists	LANDIS_ERBB2_BREAST_PRENEOPLASTIC_DN	54	14	16079	270	Scp2,Nr1h3,Hadhb,Cd36,Adipor2,Lpin1,Mknk2,Cpt2,Adrb3,Bcat2,Alad,Bckdhb,Dgat1,Cidec
2.498e-13	-29.02	Fatty acid, triacylglycerol, and ketone body metabolism	REACTOME pathways	7098627	101	19	6860	148	Acadvl,Aacs,Hadhb,Dgat1,Cpt2,Scd1,Prkag2,Hmgcl,Scd3,Slc25a1,Gpd1,Acsl1,Dgat2,Hacd2,Agpat9,Agpat2,Acsf2,Acadm,Lpin1
3.274e-13	-28.75	mitochondrial membrane	cellular component	GO:0031966	515	33	20918	292	Slc25a33,Crat,Phb2,Hadhb,Ivd,Hsd17b10,Tst,Slc25a10,Bckdhb,Aifm2,Suclg1,Ndufa9,Slc1a3,Acadm,Uqcrfs1,Abcb6,Cox8b,Pcx,Lpin1,Cpt2,Acsl1,Hmgcl,Clpx,Ndufb8,Uqcrc1,Acadvl,Higd1a,Slc25a1,Cox7a1,Fdx1,Slc27a1,Coq3,Scp2
3.534e-13	-28.67	lipid homeostasis	biological process	GO:0055088	113	17	20963	293	Dgat2,Acadvl,Cebpa,Xbp1,Fabp4,Abca1,Angptl4,Nr1h3,Acox1,Dgat1,Abcg1,Tmem97,Ormdl3,Acox2,Acadm,Ivd,Lpl
4.084e-13	-28.53	cofactor binding	molecular function	GO:0048037	261	24	20551	290	Ccbl1,Hsd17b10,Scp2,Gpt,Idh3a,Acox2,Dhcr24,Aldh9a1,Hmgcl,Gpd1,Hadhb,Idh3g,Ivd,Mdh1,Acadvl,Tkt,Cbr3,Aifm2,Suclg1,Me2,Aoc3,Hsd11b1,Acox1,Acadm
4.448e-13	-28.44	MODULE_19	MSigDB lists	MODULE_19	288	27	16079	270	Gadd45g,Hagh,Agpat2,Igfbp4,Vegfa,Rarres2,Fabp4,Mtus1,Plin1,Tm7sf2,Egfr,G0s2,Adipor2,Tst,Dlk1,Aco1,Epor,Msmo1,Cfd,Aldh6a1,Cox7a1,Aoc3,Lpl,Itga7,Tmem97,Fads2,Scp2
4.517e-13	-28.43	mitochondrial envelope	cellular component	GO:0005740	553	34	20918	292	Uqcrfs1,Abcb6,Pcx,Cox8b,Lpin1,Acsl1,Cpt2,Ndufb8,Hmgcl,Clpx,Slc25a1,Higd1a,Uqcrc1,Acadvl,Slc27a1,Coq3,Cox7a1,Fdx1,Scp2,Crat,Slc25a33,Phb2,Hadhb,Tst,Slc25a10,Hsd17b10,Ivd,Bckdhb,Aifm2,Ndufa9,Suclg1,Slc1a3,Pemt,Acadm
6.013e-13	-28.14	organelle envelope	cellular component	GO:0031967	874	43	20918	292	Tmem97,Bckdhb,Ndufa9,Suclg1,Aifm2,Ltc4s,Slc1a3,Txlng,Pemt,Mgst3,Acadm,Crat,Slc25a33,Mgst2,Phb2,Hadhb,Slc25a10,Tst,Hsd17b10,Ivd,Ndufb8,Clpx,Hmgcl,Slc25a1,Higd1a,Nup107,Acadvl,Uqcrc1,Coq3,Slc27a1,Fdx1,Cox7a1,Scp2,Abcb6,Tmem120b,Uqcrfs1,Hsd11b1,Cox8b,Pcx,Lpin1,Acsl1,Cpt2,Dhcr7
6.743e-13	-28.03	envelope	cellular component	GO:0031975	877	43	20918	292	Ndufb8,Clpx,Hmgcl,Nup107,Slc25a1,Higd1a,Uqcrc1,Acadvl,Slc27a1,Coq3,Cox7a1,Fdx1,Scp2,Uqcrfs1,Tmem120b,Abcb6,Hsd11b1,Pcx,Cox8b,Lpin1,Acsl1,Dhcr7,Cpt2,Bckdhb,Tmem97,Aifm2,Ndufa9,Suclg1,Slc1a3,Ltc4s,Mgst3,Pemt,Txlng,Acadm,Crat,Slc25a33,Phb2,Mgst2,Hadhb,Tst,Slc25a10,Ivd,Hsd17b10
7.746e-13	-27.89	REACTOME_FATTY_ACID_TRIACYLGLYCEROL_AND_KETONE_BODY_METABOLISM	MSigDB lists	REACTOME_FATTY_ACID_TRIACYLGLYCEROL_AND_KETONE_BODY_METABOLISM	168	21	16079	270	Agpat2,Dgat2,Cpt2,Slc27a1,G0s2,Lpin1,Hmgcl,Angptl4,Cd36,Pparg,Acadvl,Acadm,Agt,Dgat1,Acox1,Gpd1,Prkag2,Hadhb,Acsl1,Srebf1,Abca1
8.403e-13	-27.8	mitochondrial part	cellular component	GO:0044429	701	38	20918	292	Grsf1,Suclg1,Ndufa9,Aifm2,Mrps35,Bckdhb,Acadm,Pemt,Slc1a3,Phb2,Slc25a33,Crat,Isca2,Ivd,Hsd17b10,Slc25a10,Tst,Hadhb,Acadvl,Uqcrc1,Slc25a1,Higd1a,Hmgcl,Clpx,Ndufb8,Hagh,Scp2,Fdx1,Cox7a1,Coq3,Slc27a1,Cox8b,Pcx,Abcb6,Uqcrfs1,Cpt2,Acsl1,Lpin1
1.357e-12	-27.33	triglyceride metabolic process	biological process	GO:0006641	59	13	20963	293	Apoc1,Dgat1,Cd36,Pnpla2,Dgat2,Lpin1,Scd1,Acsl1,Lipe,Lpl,Agpat2,Insig1,Agpat9
1.814e-12	-27.04	chemical homeostasis	biological process	GO:0048878	827	41	20963	293	Heph,Angptl4,Nr1h3,Aco1,Wnk4,Fabp4,Dgat2,Aacs,Agt,Aqp11,Vegfa,Egfr,Lpl,Ptk2b,Cib2,Jak3,Slc2a4,Acadm,Tmem97,Atp1a2,Ffar2,Epor,Aqp7,Acox1,Cd36,Abca1,Kcnk3,Scd1,Pparg,Sh2b2,Xbp1,Cebpa,Acadvl,Tfrc,Ivd,Adipor2,Acox2,Ormdl3,Abcg1,Dgat1,Adipoq
1.947e-12	-26.96	regulation of lipid metabolic process	biological process	GO:0019216	283	24	20963	293	Pnpla2,Dgat1,Adipoq,Abcg1,Dhcr7,Ptk2b,Insig1,Prkag2,Slc27a1,Pparg,Dgat2,Thrsp,Acadvl,Agt,Scp2,Rorc,Angptl4,Nr1h3,Sorbs1,Rarres2,Pcx,Srebf1,Bscl2,Scd1
2.243e-12	-26.82	organic hydroxy compound metabolic process	biological process	GO:1901615	367	27	20963	293	Crat,Acadm,Lipe,Dhcr7,Pemt,Hagh,Pmvk,Insig1,Dhcr24,Sult1a1,Slc22a5,Apoc1,Msmo1,Abcg1,Coq3,Tm7sf2,Hsd3b7,Srebf1,Abca1,Itpk1,Scp2,Fabp5,Slc27a1,Fdx1,Aldh9a1,Dgat2,Cebpa
2.381e-12	-26.76	MOOTHA_HUMAN_MITODB_6_2002	MSigDB lists	MOOTHA_HUMAN_MITODB_6_2002	410	31	16079	270	Idh3a,Bcat2,Cpt2,Uqcrfs1,Ivd,Bckdhb,Ndufb8,Pdhb,Slc25a10,Slc1a3,Suclg1,Clpx,Tst,Hmgcl,Crat,Endog,Fdx1,Abcb6,Cox7a1,Acadvl,Acadm,Me2,Mrps35,Hadhb,Scp2,Acsl1,Idh3g,Ndufa9,Gpt,Uqcrc1,Pcx
2.942e-12	-26.55	coenzyme binding	molecular function	GO:0050662	189	20	20551	290	Hmgcl,Gpd1,Acox2,Idh3a,Dhcr24,Aldh9a1,Hsd17b10,Scp2,Acox1,Hsd11b1,Acadm,Me2,Cbr3,Tkt,Acadvl,Aifm2,Idh3g,Hadhb,Mdh1,Ivd
5.24e-12	-25.97	WAKABAYASHI_ADIPOGENESIS_PPARG_BOUND_8D	MSigDB lists	WAKABAYASHI_ADIPOGENESIS_PPARG_BOUND_8D	624	38	16079	270	Disp2,Afmid,Apol6,Hsd17b10,Cbr1,Dusp22,Dysf,G0s2,Lpin1,A530016L24Rik,Lpcat3,Acsf2,Phb2,Rorc,Clpx,Fam132a,Aldh9a1,Adrb3,Aacs,Pemt,Hadhb,Jak3,Irx3,Acsl1,Pla2g12a,Gnpat,Cpt2,Uqcrfs1,Wnk4,Slc27a1,Vegfa,Gramd1a,Sema6d,Gys1,Hcar1,Itga7,Prkag2,Pkmyt1
7.414e-12	-25.63	RUAN_RESPONSE_TO_TROGLITAZONE_DN	MSigDB lists	RUAN_RESPONSE_TO_TROGLITAZONE_DN	19	9	16079	270	Pemt,Irx3,Idh3g,Tst,Adipoq,Thrsp,Aoc3,Scd1,Pparg
9.577e-12	-25.37	single-organism process	biological process	GO:0044699	12494	229	20963	293	Hsd3b7,Epor,Ccbl1,Tm7sf2,Frs3,Msmo1,Dram2,Bckdhb,Mrap,Bco1,Ramp2,Lpl,Irx3,Cidec,Rab3ip,Crat,Acadm,Bcat2,Jak3,Pla2g16,Cib2,Aifm2,Slc27a1,Fabp5,Gnb5,Hsd17b10,Radil,Nr1h3,Agpat9,Aco1,Ypel3,Sorbs1,Pvr,Phb2,Plin1,Slc1a3,Wnk4,Aldh1a7,Hp,Aplp1,Pcyt2,Dhrs7b,Mknk2,Dgat1,Mapk6,Aldh3b2,Pmvk,Insig1,Sema3g,Trem2,Dlc1,Ormdl3,Pex14,Acadvl,Itpk1,Cfd,Mgst2,Nudt18,Pfkfb1,Mdh1,Pkmyt1,Grsf1,Alad,Higd1a,Idh3a,Sema4b,…
1.58e-11	-24.87	cofactor metabolic process	biological process	GO:0051186	285	23	20963	293	Acss2,Fdx1,Suclg1,Dgat2,Cbr2,Gpd1,Scp2,Mdh1,Cbr3,Ndufa9,Gale,Idh3a,Idh3g,Coq3,Alad,Abcb6,Tkt,Dgat1,Pdhb,Pemt,Cbr1,Pmvk,Hmgcl
1.985e-11	-24.64	MODULE_23	MSigDB lists	MODULE_23	531	34	16079	270	Trim29,Dhrs3,Aldh6a1,Acox1,Hp,Clec10a,Pcyt2,Scp2,Fads2,Agpat2,Scd1,Acox2,Vegfa,Hsd11b1,Ivd,Rarres2,Egfr,Hmgcl,Aqp7,Agt,Pcx,Gpt,Ramp2,Tmem97,Acsl1,Tnfrsf14,Jak3,Naaa,Igfbp4,Pmvk,Tm7sf2,Ltc4s,G0s2,Aco1
2.016e-11	-24.63	mitochondrial inner membrane	cellular component	GO:0005743	374	26	20918	292	Crat,Uqcrfs1,Slc25a33,Phb2,Pcx,Cox8b,Hadhb,Slc25a10,Tst,Hsd17b10,Cpt2,Ndufb8,Bckdhb,Clpx,Hmgcl,Slc25a1,Higd1a,Ndufa9,Suclg1,Uqcrc1,Acadvl,Slc27a1,Coq3,Slc1a3,Cox7a1,Fdx1
2.021e-11	-24.62	acylglycerol metabolic process	biological process	GO:0006639	72	13	20963	293	Dgat1,Cd36,Apoc1,Pnpla2,Dgat2,Acsl1,Lpin1,Scd1,Agpat9,Insig1,Agpat2,Lpl,Lipe
2.121e-11	-24.58	MARTINEZ_RB1_AND_TP53_TARGETS_UP	MSigDB lists	MARTINEZ_RB1_AND_TP53_TARGETS_UP	562	35	16079	270	Fabp4,Dusp22,Dram2,Adipoq,Aco1,Slc25a10,Bcl2l13,Ltc4s,Mrap,Cldn15,Lpin1,Lrg1,Sorbs1,Acsl1,Idh3g,Pcx,Tfrc,Retn,Rarres2,Msra,Cidec,Scd1,Thrsp,Cd36,Slc2a4,Egfr,Gpd1,Acox1,Cfd,Lipe,Slc1a5,Fads2,Pnpla2,Atpaf2,Lpl
2.454e-11	-24.43	MARTINEZ_RB1_TARGETS_UP	MSigDB lists	MARTINEZ_RB1_TARGETS_UP	626	37	16079	270	Fads2,Pnpla2,Lipe,Atpaf2,Lpl,Gpd1,Acox1,Cfd,Slc2a4,Thrsp,Cd36,Ntn1,Slc5a6,Egfr,Rarres2,Msra,Tfrc,Retn,Scd1,Cidec,Acsl1,Idh3g,Pcx,Lrg1,Sorbs1,Slc25a10,Aco1,Bcl2l13,Phb2,Adipoq,Lpin1,Ltc4s,Cldn15,Mrap,Fabp4,Tmcc3,Dram2
2.664e-11	-24.35	organelle inner membrane	cellular component	GO:0019866	409	27	20918	292	Hadhb,Slc25a10,Tst,Hsd17b10,Cpt2,Crat,Tmem120b,Slc25a33,Uqcrfs1,Phb2,Pcx,Cox8b,Slc27a1,Coq3,Cox7a1,Slc1a3,Fdx1,Ndufb8,Hmgcl,Clpx,Bckdhb,Slc25a1,Suclg1,Ndufa9,Higd1a,Uqcrc1,Acadvl
2.91e-11	-24.26	neutral lipid metabolic process	biological process	GO:0006638	74	13	20963	293	Pnpla2,Dgat2,Dgat1,Cd36,Apoc1,Agpat2,Agpat9,Insig1,Lpl,Lipe,Acsl1,Lpin1,Scd1
3.187e-11	-24.17	alcohol metabolic process	biological process	GO:0006066	242	21	20963	293	Tm7sf2,Coq3,Hsd3b7,Apoc1,Abcg1,Msmo1,Pemt,Dhcr7,Lipe,Dhcr24,Insig1,Pmvk,Fabp5,Slc27a1,Cebpa,Dgat2,Fdx1,Itpk1,Scp2,Abca1,Srebf1
3.238e-11	-24.15	Adipogenesis	WikiPathways	WP447	135	20	4813	116	Srebf1,Cebpa,Agpat2,Fabp4,Bscl2,Retn,Agt,Nr1h3,Pparg,Cfd,Slc2a4,Adipoq,Mef2b,Plin1,Scd1,Lipe,Klf15,Lpin1,Dlk1,Lpl
3.374e-11	-24.11	MODULE_221	MSigDB lists	MODULE_221	30	10	16079	270	Acadvl,Acadm,Acox2,Aldh9a1,Aldh6a1,Acox1,Cpt2,Ivd,Acsl1,Suclg1
3.971e-11	-23.95	REACTOME_GLYCEROPHOSPHOLIPID_BIOSYNTHESIS	MSigDB lists	REACTOME_GLYCEROPHOSPHOLIPID_BIOSYNTHESIS	78	14	16079	270	Lpin1,Pla2g16,Lpcat3,Pemt,Hadhb,Pnpla2,Pcyt2,Phospho1,Pla2g12a,Agpat2,Gnpat,Dgat2,Dgat1,Gpd1
4.545e-11	-23.81	organic substance metabolic process	biological process	GO:0071704	7339	157	20963	293	Lipe,Cbr1,Pla2g12a,Prkag2,Hmgcl,Lpin1,Hmgn5,Rpusd3,Abca1,Rorc,Clpx,Cbr3,Aldh6a1,Srebf1,Ubd,Naaa,Ndufa9,Scd1,Ermp1,Trit1,Uqcrc1,Dhcr7,Gadd45g,Klf15,Ptk2b,Slc22a5,Idh3g,Atp1a2,Pgp,Impdh1,Dusp22,Rps6ka1,Acox1,Tkt,Cd36,Gbgt1,Hacd2,C4b,Fabp4,Gys1,Dgat2,Cpt2,Slc25a33,Adipor2,Txlng,Adipoq,Ppp1r3c,Nup107,Pparg,Aldh9a1,Suclg1,Cebpa,Me2,Lctl,Hsd11b1,Pdhb,Msra,Pemt,Hagh,Sult1a1,Lpcat3,Coq3,Pim3,Pnpla2,Apoc1…
5.363e-11	-23.65	MODULE_43	MSigDB lists	MODULE_43	95	15	16079	270	Fdx1,Hmgcl,Mdh1,Aqp7,Suclg1,Aco1,Ndufb8,Acadvl,Acadm,Acox2,Dhcr24,Ivd,Uqcrfs1,Cox7a1,Acox1
5.415e-11	-23.64	oxidoreductase activity, acting on CH-OH group of donors	molecular function	GO:0016614	152	17	20551	290	Dhrs7b,Dhrs3,Hsd17b10,Idh3a,Dhcr24,Hsd3b7,Gpd1,Impdh1,Cbr1,Cbr2,Idh3g,Hadhb,Mdh1,Cbr3,Me2,Dhrs13,Hsd11b1
1.455e-10	-22.65	coenzyme metabolic process	biological process	GO:0006732	236	20	20963	293	Scp2,Cbr2,Gpd1,Suclg1,Fdx1,Dgat2,Acss2,Gale,Ndufa9,Mdh1,Cbr3,Dgat1,Tkt,Idh3g,Coq3,Idh3a,Hmgcl,Pmvk,Pdhb,Pemt
1.856e-10	-22.41	URS_ADIPOCYTE_DIFFERENTIATION_UP	MSigDB lists	URS_ADIPOCYTE_DIFFERENTIATION_UP	72	13	16079	270	Fabp4,Gpd1,Mtus1,Plin1,Aldh6a1,Pparg,Agt,Dgat1,Acsl1,Adipoq,Lipe,Fabp5,Lpl
2.34e-10	-22.18	sterol metabolic process	biological process	GO:0016125	105	14	20963	293	Apoc1,Abcg1,Msmo1,Tm7sf2,Cebpa,Hsd3b7,Fdx1,Srebf1,Abca1,Lipe,Dhcr7,Dhcr24,Insig1,Pmvk
2.931e-10	-21.95	Glycerophospholipid biosynthesis	REACTOME pathways	7098738	86	15	6860	148	Agpat2,Phospho1,Agpat9,Pemt,Hadhb,Pla2g12a,Dgat1,Lpcat3,Gpd1,Pcyt2,Pnpla2,Pla2g16,Dgat2,Gnpat,Lpin1
4.156e-10	-21.6	CELLULAR_LIPID_METABOLIC_PROCESS	MSigDB lists	CELLULAR_LIPID_METABOLIC_PROCESS	257	22	16079	270	Dhcr7,Hsd3b7,Gbgt1,Lpl,Scp2,Fads2,Hadhb,Pemt,Abcg1,Pcyt2,Dgat1,Acadvl,Msmo1,Dhrs3,Acadm,Dhcr24,Adipor2,Agpat2,Acox2,Dgat2,Gnpat,Rarres2
4.258e-10	-21.58	membrane-bounded organelle	cellular component	GO:0043227	10910	204	20918	292	Atpaf2,Slc27a1,Rps6ka1,Lpl,Pkmyt1,Scd1,Aplp1,Bcat2,Cmbl,Ndufb8,Afmid,Pla2g12a,Insig1,Lgals12,Ubd,Mtus1,Gnb5,Slc22a5,Cbr1,Pmvk,Dnajb9,Mrap,Gnpat,Uqcrfs1,Tmem120b,Dgat2,Cbr2,Pnpla2,Aco1,Cidec,Agpat9,Lpcat3,Idh3a,Ltc4s,Ypel3,Slc1a3,Pemt,Mef2b,Alad,Tmem120a,Rab3d,Fads2,Rpusd3,Bckdhb,Tmem97,Suclg1,Dgat1,Cbr3,Pla2g16,C4b,Pparg,Acox1,Lipe,Crat,Stxbp2,Mgst2,Phb2,Slc2a4,Syn2,Coq3,Fdx1,Cox7a1,Agpat2,Hagh,C…
5.278e-10	-21.36	positive regulation of lipid metabolic process	biological process	GO:0045834	132	15	20963	293	Agt,Abcg1,Dgat1,Adipoq,Scp2,Pparg,Dgat2,Pnpla2,Pcx,Scd1,Srebf1,Ptk2b,Nr1h3,Angptl4,Sorbs1
5.947e-10	-21.24	steroid metabolic process	biological process	GO:0008202	203	18	20963	293	Cebpa,Fdx1,Hsd11b1,Scp2,Abca1,Scd1,Srebf1,Tm7sf2,Hsd3b7,Apoc1,Msmo1,Abcg1,Dhcr7,Lipe,Sult1a1,Dhcr24,Insig1,Pmvk
6.938e-10	-21.09	MODULE_184	MSigDB lists	MODULE_184	29	9	16079	270	Suclg1,Acsl1,Acox1,Ivd,Acox2,Aldh9a1,Aldh6a1,Acadm,Acadvl
7.318e-10	-21.04	MODULE_40	MSigDB lists	MODULE_40	80	13	16079	270	Agpat2,Aldh6a1,Acox2,Aldh9a1,Acadm,Acadvl,Cpt2,Acox1,Gale,Scp2,Hadhb,Fads2,Mgst2
1.031e-09	-20.69	endomembrane system	cellular component	GO:0012505	3246	86	20918	292	Txlng,Pemt,Hacd2,Trpv2,S100a1,Cidec,Agpat9,Reep6,Dram2,Ltc4s,Lpcat3,Dgat1,Pla2g16,Fads2,Rab3d,Tmem97,Rnf128,Mgst2,Slc2a4,Crat,Stxbp2,Plin1,Pkmyt1,Aplp1,Scd1,H2-DMb2,Xbp1,Slc27a1,Msmo1,Pla2g12a,Abcg1,Ndufb8,Adipoq,Hp,Acsl1,Dhcr7,Insig1,Mtus1,Lpin1,Hsd11b1,Aatk,Aco1,Lctl,Mrap,Dnajb9,Tmem120b,Dgat2,Anxa8,Mgst3,Ermp1,Atp1a2,Aqp11,Aoc3,Dysf,Gbgt1,Hsd17b10,Hadhb,Fam57b,Tm7sf2,Srebf1,Tkt,Cd320,Cd36,Scp2…
1.095e-09	-20.63	MODULE_212	MSigDB lists	MODULE_212	322	24	16079	270	Cbr1,Mxi1,Hagh,Acox2,Scd1,Bckdhb,Insig1,Mtus1,Hsd11b1,Gale,Phb2,Mdh1,Aco1,Suclg1,Msmo1,Acadvl,Acadm,Aldh9a1,Gpt,Acsl1,Pcyt2,Cd320,Mgst2,Fads2
1.108e-09	-20.62	cholesterol metabolic process	biological process	GO:0008203	98	13	20963	293	Tm7sf2,Fdx1,Hsd3b7,Cebpa,Apoc1,Abcg1,Abca1,Lipe,Dhcr7,Insig1,Pmvk,Dhcr24,Srebf1
1.259e-09	-20.49	secondary alcohol metabolic process	biological process	GO:1902652	99	13	20963	293	Srebf1,Pmvk,Insig1,Dhcr24,Lipe,Dhcr7,Abca1,Abcg1,Apoc1,Fdx1,Hsd3b7,Cebpa,Tm7sf2
1.396e-09	-20.39	lipid catabolic process	biological process	GO:0016042	214	18	20963	293	Plin1,Bscl2,Hsd11b1,Hadhb,Acadvl,Pla2g16,Slc27a4,Acadm,Acox2,Lpin1,Lipe,Ivd,Pla2g12a,Lpl,Acox1,Adipoq,Hsd3b7,Pnpla2
1.426e-09	-20.37	MARTINEZ_TP53_TARGETS_UP	MSigDB lists	MARTINEZ_TP53_TARGETS_UP	560	32	16079	270	Dusp22,Dram2,Bcl2l13,Slc25a10,Aco1,Mrap,Cldn15,Ltc4s,Lrg1,Sorbs1,Idh3g,Acsl1,Pcx,Msra,Rarres2,Retn,Tfrc,Scd1,Cidec,Slc2a4,Dlk1,Cd36,Thrsp,Ntn1,Gpd1,Acox1,Cfd,Pnpla2,Fads2,Lipe,Lpl,Atpaf2
2.328e-09	-19.88	MODULE_60	MSigDB lists	MODULE_60	390	26	16079	270	Cox7a1,Ccbl1,Cfd,Dhrs3,Epor,Agt,Abca1,Tnfrsf14,Pkmyt1,Jak3,Lpl,Ramp2,Itga7,Vegfa,Ivd,Plin1,Rarres2,Agpat2,Igfbp4,Hagh,Dlk1,Tst,Aqp7,Tm7sf2,Pla2g16,G0s2
2.739e-09	-19.72	oxidoreductase activity, acting on the CH-OH group of donors, NAD or NADP as acceptor	molecular function	GO:0016616	125	14	20551	290	Hsd3b7,Cbr3,Idh3a,Mdh1,Dhrs3,Hsd17b10,Idh3g,Hadhb,Cbr2,Hsd11b1,Impdh1,Gpd1,Cbr1,Me2
2.891e-09	-19.66	MOOTHA_MITOCHONDRIA	MSigDB lists	MOOTHA_MITOCHONDRIA	423	27	16079	270	Fdx1,Endog,Crat,Hmgcl,Tst,Clpx,Suclg1,Slc1a3,Slc25a10,Pdhb,Ndufb8,Bckdhb,Ivd,Uqcrfs1,Bcat2,Idh3a,Atpaf2,Pcx,Uqcrc1,Acsl1,Hadhb,Mrps35,Me2,Acadvl,Acadm,Cox7a1,Ppa1
3.58e-09	-19.45	small molecule catabolic process	biological process	GO:0044282	227	18	20963	293	Hadhb,Acadvl,Gale,Aldh6a1,Cbr3,Adipoq,Acox1,Hsd3b7,Slc27a4,Acadm,Lpin1,Acox2,Bcat2,Afmid,Hagh,Bckdhb,Ivd,Lipe
3.611e-09	-19.44	Fatty Acid Beta Oxidation	WikiPathways	WP1269	34	10	4813	116	Acsl1,Acss2,Lipe,Acadvl,Lpl,Acadm,Hadhb,Crat,Pnpla2,Cpt2
3.613e-09	-19.44	NADLER_OBESITY_DN	MSigDB lists	NADLER_OBESITY_DN	46	10	16079	270	Thrsp,Srebf1,Pcx,Hp,Ppa1,Bcat2,Fabp4,Adrb3,Agt,Cfd
3.688e-09	-19.42	single-organism cellular process	biological process	GO:0044763	11029	203	20963	293	Whamm,Bcar3,Gbgt1,Hacd2,Angptl4,Fabp4,Pex10,Gys1,Dgat2,Cpt2,G0s2,Aqp11,Vegfa,Uqcrc1,Dhcr7,Slc22a5,Klf15,Stxbp2,Ptk2b,Gadd45g,Dlk1,Gdf5,Il17rc,Atp1a2,Idh3g,Ffar2,Rps6ka1,Bcl2l13,Aqp7,Dusp22,Impdh1,Trpv2,Acox1,Lgals12,Cd36,Tkt,Rorc,Abca1,Cbr3,Aldh6a1,Srebf1,Ubd,Scd1,Ndufa9,Wfdc21,Arrdc2,Cbr1,Lipe,Prkag2,Pla2g12a,Lpin1,Slc5a6,Hmgcl,Hcar1,Insl6,Dnajb9,Fads2,Tspan12,Ltc4s,Pcx,Bscl2,Tmem120a,Rab3d,Fdx1…
3.957e-09	-19.35	MOOTHA_PGC	MSigDB lists	MOOTHA_PGC	400	26	16079	270	Phb2,Suclg1,Slc2a4,Fdx1,Crat,Lpin1,Dnajb9,Tfrc,Vegfa,Grsf1,Idh3a,Hsd17b10,Pdhb,Scd1,Pla2g12a,Idh3g,Pcyt2,Tspan12,Hadhb,Uqcrc1,Itpk1,Gys1,Cox7a1,Dgat1,Acadm,S100a1
3.966e-09	-19.35	HOSHIDA_LIVER_CANCER_SUBCLASS_S3	MSigDB lists	HOSHIDA_LIVER_CANCER_SUBCLASS_S3	264	21	16079	270	Egfr,Lpin1,Tst,Aqp7,Aco1,Hsd17b10,Cbr1,Acox2,Ivd,Rarres2,Idh3a,Gpt,Mgst2,Srebf1,Acsl1,Msmo1,Acadvl,Acadm,C4b,Aldh6a1,Acox1
4.837e-09	-19.15	SANSOM_APC_TARGETS_DN	MSigDB lists	SANSOM_APC_TARGETS_DN	347	24	16079	270	Mxi1,Cidec,Hagh,Cpt2,Crat,Slc27a4,Adipor2,Dnajb9,Rorc,Nr1h3,Clcn2,Dgat1,Acy3,C4b,Gpd1,Acox1,Cox7a1,Pcx,H2-DMb1,Cmbl,Lipe,Mgst2,H2-DMb2,Mgst3
6.231e-09	-18.89	generation of precursor metabolites and energy	biological process	GO:0006091	208	17	20963	293	Acox1,Ndufb8,Idh3g,Idh3a,Acadm,Prkag2,Cox8b,Uqcrc1,Pdhb,Gpd1,Suclg1,Gys1,Slc1a3,Gale,Aco1,Mdh1,Ppp1r3c
6.509e-09	-18.85	energy derivation by oxidation of organic compounds	biological process	GO:0015980	158	15	20963	293	Cox8b,Mdh1,Prkag2,Aco1,Pdhb,Ppp1r3c,Uqcrc1,Acadm,Slc1a3,Suclg1,Ndufb8,Idh3a,Gys1,Idh3g,Gpd1
7.047e-09	-18.77	fatty acid catabolic process	biological process	GO:0009062	58	10	20963	293	Acadvl,Adipoq,Hadhb,Acox1,Ivd,Lipe,Slc27a4,Acox2,Acadm,Lpin1
7.405e-09	-18.72	QI_HYPOXIA	MSigDB lists	QI_HYPOXIA	134	15	16079	270	Acss2,Abcb6,Pdxp,Hmgcl,Lpin1,Adipor2,Itpk1,Whamm,Mxi1,Me2,Scd1,Vegfa,Higd1a,Insig1,Ppp1r3c
8.098e-09	-18.63	regulation of lipid biosynthetic process	biological process	GO:0046890	137	14	20963	293	Srebf1,Pcx,Insig1,Nr1h3,Sorbs1,Dhcr7,Dgat1,Abcg1,Scp2,Agt,Dgat2,Thrsp,Acadvl,Slc27a1
8.113e-09	-18.63	intracellular membrane-bounded organelle	cellular component	GO:0043231	9798	185	20918	292	Fam110c,Trim29,Anxa8,G0s2,Adig,Dysf,Mrps35,Gpd1,Grsf1,Dlc1,Msra,Aifm2,Fam57b,Hadhb,Isca2,Tst,Acss2,Ccbl1,Slc25a33,Irx3,Cd36,Rorc,Tkt,3110043O21Rik,Cebpa,Egfr,Noct,Pex16,Me2,Scp2,Zfyve21,Hsd3b7,Sorbs1,Impdh1,Abca1,Uqcrc1,Nup107,Scd3,Pex14,H2-DMb1,Dhrs7b,Abcb6,Whamm,Slc1a5,Bscl2,Reep6,Dram2,S100a1,Hacd2,Txlng,Mxi1,Trem2,Ndufa9,Gadd45g,Rnf128,Slc25a10,Adrb3,Plin1,Klf15,Msmo1,Nr1h3,Xbp1,Mapk6,H2-DMb2…
8.146e-09	-18.63	Triglyceride Biosynthesis	REACTOME pathways	7098730	64	12	6860	148	Agpat2,Agpat9,Acsf2,Dgat1,Scd1,Gpd1,Acsl1,Scd3,Slc25a1,Dgat2,Lpin1,Hacd2
9.397e-09	-18.48	MODULE_2	MSigDB lists	MODULE_2	359	24	16079	270	Vegfa,Tfrc,Rarres2,Fabp4,Mtus1,Insig1,Igfbp4,Aqp7,Pla2g16,G0s2,Lpin1,Adipor2,Cox7a1,Msmo1,Dhrs3,Cfd,Tnfrsf14,Acsl1,Fads2,Scp2,Aoc3,Lpl,Itga7,Ramp2
9.461e-09	-18.48	intracellular	cellular component	GO:0005622	12550	221	20918	292	Parm1,Cpt2,Retn,Ormdl3,Nudt8,Dhcr24,Pim3,Agpat2,Hagh,Coq3,Fdx1,Cox7a1,Higd1a,Pex10,Slc25a1,Ppp1r3c,Pfkfb1,Vegfa,Clstn3,Thrsp,Jak3,Slc27a4,Tfrc,Clpx,Hmgcl,Gbgt1,Ivd,Hsd17b10,Tm7sf2,Aldh9a1,Srebf1,Endog,Acsf2,Cd320,Wnk4,Hmgn5,Bcl2l13,Naaa,Trit1,Aldh6a1,Mgst3,Ermp1,Acadm,Idh3g,Acox2,Mdh1,Radil,Clybl,Inca1,Hmgb3,Atp1a2,Pdhb,Aqp11,Sbsn,Fabp4,Aoc3,Itpk1,Gnb5,Cbr1,Mtus1,Ubd,Insig1,Lgals12,Pnpla2,Cbr2,Ac…
9.893e-09	-18.43	ORGANIC_ACID_METABOLIC_PROCESS	MSigDB lists	ORGANIC_ACID_METABOLIC_PROCESS	180	17	16079	270	Hsd3b7,Hadhb,Fads2,Aldh6a1,Acadvl,Msmo1,Acadm,Adipor2,Slc25a10,Pfkfb1,Aco1,Tst,Acox2,Agpat2,Gnpat,Msra,Bckdhb
1.113e-08	-18.31	organophosphate metabolic process	biological process	GO:0019637	650	30	20963	293	Lpcat3,Pla2g16,Ramp2,Cox8b,Pla2g12a,Pmvk,Pemt,Pdhb,Uqcrc1,Tkt,Ndufb8,Impdh1,Idh3a,Pcyt2,Idh3g,Atp1a2,Gale,Nudt18,Pfkfb1,Mdh1,Agpat2,Agpat9,Scp2,Itpk1,Gpd1,Cbr2,Suclg1,Fdx1,Fabp5,Slc27a1
1.122e-08	-18.31	MODULE_88	MSigDB lists	MODULE_88	781	37	16079	270	Tm7sf2,Ltc4s,G0s2,Naaa,Igfbp4,Dlc1,Ramp2,Gpt,Tmem97,Abca1,Tnfrsf14,Acsl1,Jak3,Aplp1,Agt,Msmo1,Egfr,Pla2g16,Dlk1,Aqp7,Gadd45g,Acox2,Vegfa,Hsd11b1,Ivd,Insig1,Rarres2,Lpl,Hp,Itga7,Scp2,Fads2,Cfd,Epor,Dhrs3,Trim29,Cox7a1
1.174e-08	-18.26	fatty acid oxidation	biological process	GO:0019395	61	10	20963	293	Pparg,Acadvl,Acox1,Hadhb,Adipoq,Cd36,Ivd,Acox2,Adipor2,Acadm
1.207e-08	-18.23	intracellular part	cellular component	GO:0044424	12417	219	20918	292	Heph,S100a1,Mxi1,Txlng,Hacd2,Dram2,Reep6,Ndufa9,Trem2,Rnf128,Gadd45g,Aldh3b2,Adrb3,Slc25a10,Epor,Prkag2,Plin1,Klf15,Ppa1,Mapk6,H2-DMb2,Msmo1,Nr1h3,Xbp1,Abcg1,Acadvl,Hp,Adipoq,Dhcr7,Mknk2,Ptk2b,Acsl1,Gys1,Dusp22,Sh2b2,Lpin1,Rab3ip,Fabp5,Pcx,Cox8b,Cnksr3,Aatk,Hsd11b1,Lctl,Trim29,Fam110c,Ntn1,Anxa8,Adig,G0s2,Aifm2,Cyb561,Msra,Dlc1,Grsf1,Mrps35,Dysf,Itga7,Aqp7,Gpd1,Isca2,Acss2,Tst,Sult1a1,Hadhb,Fam57…
1.229e-08	-18.21	organelle	cellular component	GO:0043226	11792	211	20918	292	Ndufa9,Trem2,S100a1,Mxi1,Txlng,Hacd2,Dram2,Reep6,Plin1,Lrg1,Klf15,Rnf128,Gadd45g,Sema3g,Aldh3b2,Adrb3,Slc25a10,Acadvl,Abcg1,Hp,Adipoq,Ppa1,H2-DMb2,Mapk6,Msmo1,Tmem205,Xbp1,Nr1h3,Pcx,Cox8b,Aatk,Hsd11b1,Lctl,Dhcr7,Ptk2b,Mknk2,Acsl1,Sh2b2,Dusp22,Lpin1,Rab3ip,Fabp5,Msra,Aifm2,Cyb561,Grsf1,Dlc1,Mrps35,Dysf,Gpd1,Fam110c,Trim29,G0s2,Adig,Anxa8,Rarres2,Rorc,Tkt,Slc25a33,Ccbl1,Cd36,Irx3,Isca2,Tst,Acss2,Fa…
1.259e-08	-18.19	NAD(P)-bd_dom	interpro domains	IPR016040	157	15	19600	290	Hsd11b1,Hsd17b10,Gpd1,Dhrs3,Cbr1,Gale,Dhrs13,Cbr2,Cbr3,Mdh1,Dhrs7b,Ndufa9,Me2,Suclg1,Hsd3b7
1.313e-08	-18.15	phosphorus metabolic process	biological process	GO:0006793	1620	52	20963	293	Hmgcl,Cox8b,Prkag2,Pmvk,Pla2g12a,Mapk6,Dgat1,Ndufb8,Mknk2,Pcyt2,Pdxp,Nudt18,Mdh1,Pfkfb1,Rorc,Pkmyt1,Itpk1,Acss2,Suclg1,Phospho1,Lpcat3,Pla2g16,Jak3,Aatk,Ramp2,Ptk2b,Egfr,Pemt,Pdhb,Uqcrc1,Tkt,Ppa1,Rps6ka1,Impdh1,Dusp22,Pim3,Idh3a,Idh3g,Pgp,Atp1a2,Gale,Wnk4,Agpat9,Agpat2,Scp2,Gpd1,Cbr2,Agt,Dgat2,Fdx1,Slc27a1,Fabp5
1.382e-08	-18.1	lipid oxidation	biological process	GO:0034440	62	10	20963	293	Adipor2,Acadm,Acox2,Ivd,Hadhb,Cd36,Adipoq,Acox1,Acadvl,Pparg
1.46e-08	-18.04	fatty-acyl-CoA binding	molecular function	GO:0000062	33	8	20551	290	Acadvl,Acox2,Hadhb,Ivd,Scp2,Acox1,Acadm,Hmgcl
1.474e-08	-18.03	acid-thiol ligase activity	molecular function	GO:0016878	22	7	20551	290	Acsl1,Slc27a4,Acss2,Suclg1,Acsf2,Slc27a1,Aacs
1.646e-08	-17.92	cellular metabolic process	biological process	GO:0044237	6747	140	20963	293	Acox1,Cd36,Tkt,Pgp,Idh3g,Atp1a2,Rps6ka1,Impdh1,Dusp22,Uqcrc1,Slc22a5,Klf15,Ptk2b,Cpt2,Gys1,Dgat2,Fabp4,Hacd2,Gbgt1,Rpusd3,Hmgn5,Lpin1,Hmgcl,Cbr1,Lipe,Prkag2,Pla2g12a,Trit1,Aldh6a1,Ndufa9,Srebf1,Scd1,Ubd,Rorc,Abca1,Cbr3,Clpx,Abcb6,Apoc1,Pim3,Coq3,Pnpla2,Lpcat3,Pemt,Msra,Pdhb,Sult1a1,Hagh,Agt,Cbr2,Gpd1,Rab3d,Fdx1,Ltc4s,Pcx,Dnajb9,Fads2,Adipoq,Txlng,Adipor2,Slc25a33,Me2,Pparg,Phospho1,Cebpa,Suclg1,A…
1.809e-08	-17.83	WAKABAYASHI_ADIPOGENESIS_PPARG_RXRA_BOUND_36HR	MSigDB lists	WAKABAYASHI_ADIPOGENESIS_PPARG_RXRA_BOUND_36HR	143	15	16079	270	Dlc1,Acox1,Plin1,Cpt2,Elmod2,Tmcc3,Arrdc2,Acadvl,Acadm,Coq3,Bcl2l13,Lipe,Pim3,Lpcat3,Lpl
2.058e-08	-17.7	HALLMARK_OXIDATIVE_PHOSPHORYLATION	MSigDB lists	HALLMARK_OXIDATIVE_PHOSPHORYLATION	189	17	16079	270	Aldh6a1,Acadm,Acadvl,Hadhb,Mgst3,Idh3g,Ndufa9,Uqcrc1,Uqcrfs1,Idh3a,Hsd17b10,Ndufb8,Pdhb,Suclg1,Phb2,Mdh1,Fdx1
2.157e-08	-17.65	Triacylglyceride Synthesis	WikiPathways	WP386	22	8	4813	116	Lipe,Lpl,Dgat2,Gnpat,Dgat1,Pnpla2,Gpd1,Agpat2
2.53e-08	-17.49	membrane	cellular component	GO:0016020	9057	173	20918	292	Gramd1a,Hsd17b10,Ivd,Gbgt1,Tm7sf2,Srebf1,Tspan12,Bcl2l13,Adipor2,Cd320,Ermp1,Acadm,Mgst3,Aqp11,Aoc3,Atp1a2,Cpt2,Parm1,Tapt1,A530016L24Rik,Abhd15,Dhcr24,Ormdl3,Gramd1b,Sema4b,Agpat2,Fdx1,Cox7a1,Coq3,Vegfa,Higd1a,Slc25a1,Pex10,Slc27a4,Tfrc,Hmgcl,Clpx,Jak3,Clstn3,Lipe,Pvr,Acox1,Slc2a4,Syn2,Dhrs3,Kcnk3,Mgst2,Phb2,Disp2,6430571L13Rik,Crat,Stxbp2,Tmem120a,Pemt,Trpv2,Ltc4s,Lpcat3,Slc1a3,Agpat9,Dgat1,Lim…
2.618e-08	-17.46	glycerolipid metabolic process	biological process	GO:0046486	229	17	20963	293	Gpd1,Dgat2,Slc27a1,Fabp5,Scd1,Acsl1,Agpat9,Agpat2,Dgat1,Cd36,Apoc1,Pnpla2,Lpin1,Lpl,Insig1,Pemt,Lipe
2.882e-08	-17.36	single-organism catabolic process	biological process	GO:0044712	758	32	20963	293	Plin1,Slc1a3,Gale,Bscl2,Dnajb9,Bcat2,Gdf5,Pla2g16,Acadm,Bckdhb,Hagh,Lpl,Acox1,Pnpla2,Hsd3b7,Aldh6a1,Kcnk3,Cbr3,Nudt18,Mdh1,Hadhb,Hsd11b1,Acadvl,Afmid,Slc27a4,Lpin1,Acox2,Lipe,Ivd,Pla2g12a,Adipoq,Hcar1
3.189e-08	-17.26	triglyceride biosynthetic process	biological process	GO:0019432	15	6	20963	293	Agpat2,Agpat9,Dgat2,Lpl,Dgat1,Lpin1
3.353e-08	-17.21	organic acid catabolic process	biological process	GO:0016054	153	14	20963	293	Acox1,Adipoq,Hadhb,Acadvl,Bcat2,Afmid,Aldh6a1,Slc27a4,Acadm,Acox2,Lpin1,Lipe,Ivd,Bckdhb
3.353e-08	-17.21	carboxylic acid catabolic process	biological process	GO:0046395	153	14	20963	293	Acadvl,Hadhb,Adipoq,Acox1,Ivd,Bckdhb,Lipe,Lpin1,Acox2,Acadm,Slc27a4,Afmid,Aldh6a1,Bcat2
3.46e-08	-17.18	HALLMARK_CHOLESTEROL_HOMEOSTASIS	MSigDB lists	HALLMARK_CHOLESTEROL_HOMEOSTASIS	73	11	16079	270	Fads2,Pcyt2,Fabp5,Tmem97,Dhcr7,Tm7sf2,Acss2,Lpl,Pmvk,Pparg,Scd1
4.223e-08	-16.98	primary metabolic process	biological process	GO:0044238	7038	143	20963	293	Hadhb,Endog,Acss2,Xbp1,Scd3,Acsl1,Abcg1,Mxi1,Ndufb8,Fam57b,Pdxp,Acox2,Slc27a4,Afmid,Cox8b,Ivd,Noct,Scp2,Thrsp,Aacs,Gnpat,Gale,Acsf2,Rarres2,Agpat2,Dhrs3,Idh3a,Aatk,Dhcr24,Egfr,Acadvl,Mdh1,Pfkfb1,Nudt18,Cfd,Mgst2,Grsf1,Pkmyt1,Mapk6,Dgat1,Isca2,Aldh1a7,Hp,Mknk2,Pcyt2,Aplp1,Ormdl3,Dlc1,Insig1,Pmvk,Hsd17b10,Slc27a1,Fabp5,Mef2b,Plin1,Slc1a3,Wnk4,Nr1h3,Aco1,Agpat9,Phb2,Msmo1,Hsd3b7,Ccbl1,Tm7sf2,Crat,Ac…
4.789e-08	-16.85	MOOTHA_FFA_OXYDATION	MSigDB lists	MOOTHA_FFA_OXYDATION	22	7	16079	270	Acsl1,Hadhb,Cpt2,Acadvl,Acadm,Hsd17b10,Crat
4.854e-08	-16.84	KEGG_VALINE_LEUCINE_AND_ISOLEUCINE_DEGRADATION	MSigDB lists	KEGG_VALINE_LEUCINE_AND_ISOLEUCINE_DEGRADATION	45	9	16079	270	Hadhb,Hmgcl,Bckdhb,Bcat2,Ivd,Acadm,Hsd17b10,Aldh6a1,Aldh9a1
5.11e-08	-16.79	regulation of fat cell differentiation	biological process	GO:0045598	111	12	20963	293	Adipoq,Fam57b,Pparg,Cebpa,Xbp1,Adig,Rarres2,Lpin1,Rorc,Insig1,Dlk1,Noct
5.464e-08	-16.72	CARBOXYLIC_ACID_METABOLIC_PROCESS	MSigDB lists	CARBOXYLIC_ACID_METABOLIC_PROCESS	178	16	16079	270	Aldh6a1,Msmo1,Acadvl,Acadm,Hsd3b7,Fads2,Hadhb,Acox2,Agpat2,Gnpat,Msra,Bckdhb,Adipor2,Aco1,Slc25a10,Pfkfb1
5.538e-08	-16.71	NAKAMURA_ADIPOGENESIS_LATE_UP	MSigDB lists	NAKAMURA_ADIPOGENESIS_LATE_UP	94	12	16079	270	Fabp4,Insig1,Mapk6,Pparg,Scd1,Acsf2,Cd36,Lipe,Abca1,G0s2,Lpin1,Slc27a4
5.651e-08	-16.69	homeostatic process	biological process	GO:0042592	1263	43	20963	293	Acadvl,Sh2b2,Cebpa,Xbp1,Pparg,Scd1,Kcnk3,Abca1,Abcg1,Adipoq,Dgat1,Adipor2,Acox2,Ormdl3,Ivd,Tfrc,Vegfa,Aqp11,Adrb3,Agt,Aacs,Dgat2,Fabp4,Wnk4,Aco1,Nr1h3,Angptl4,Heph,Cd36,Acox1,Aqp7,Epor,Ffar2,Atp1a2,Tmem97,Acadm,Slc2a4,Cib2,Jak3,Ptk2b,Slc22a5,Lpl,Egfr
6.095e-08	-16.61	monocarboxylic acid catabolic process	biological process	GO:0072329	72	10	20963	293	Acadvl,Acox1,Hadhb,Adipoq,Lipe,Ivd,Acadm,Acox2,Lpin1,Slc27a4
6.911e-08	-16.49	regulation of biological quality	biological process	GO:0065008	2751	72	20963	293	Dgat1,Adipoq,Clstn3,Aldh1a7,Dlc1,Sema6d,Adipor2,Ntn1,Ormdl3,Slc25a33,Sema3g,Aldh9a1,Sh2b2,Acadvl,Cebpa,Pparg,Itga7,Pnpla2,Epor,Tmem97,Acadm,Bcat2,Cib2,Jak3,Lpl,Ramp2,Sult1a1,Agt,Adrb3,Fdx1,Rab3d,Bscl2,Wnk4,Pcx,Nr1h3,Aco1,Phb2,Abcg1,Pdxp,Aoc3,Acox2,Ivd,Noct,Tfrc,Xbp1,Srebf1,Scd1,Kcnk3,Abca1,Cd36,Sema4b,Trpv2,Acox1,Aqp7,Atp1a2,Ffar2,Anxa8,Slc2a4,Syn2,Aatk,Ptk2b,Rnf128,Slc22a5,Egfr,Vegfa,Scp2,Aqp11,…
7.023e-08	-16.47	KEGG_PEROXISOME	MSigDB lists	KEGG_PEROXISOME	78	11	16079	270	Scp2,Acsl1,Pex16,Pex14,Pex10,Crat,Hmgcl,Acox1,Pmvk,Acox2,Gnpat
7.391e-08	-16.42	regulation of cellular ketone metabolic process	biological process	GO:0010565	138	13	20963	293	Srebf1,Acadm,Prkag2,Nr1h3,Insig1,Fam132a,Adipoq,Dgat1,Agt,Acadvl,Dgat2,Pparg,Coq3
7.967e-08	-16.35	regulation of fatty acid metabolic process	biological process	GO:0019217	74	10	20963	293	Nr1h3,Insig1,Prkag2,Srebf1,Dgat2,Acadvl,Pparg,Adipoq,Dgat1,Agt
8.039e-08	-16.34	SMID_BREAST_CANCER_LUMINAL_A_UP	MSigDB lists	SMID_BREAST_CANCER_LUMINAL_A_UP	79	11	16079	270	Pparg,Cidec,Cfd,Gpd1,Fabp4,Plin1,G0s2,Itga7,Atp1a2,Adipoq,Lipe
8.89e-08	-16.24	MODULE_55	MSigDB lists	MODULE_55	773	35	16079	270	Tm7sf2,Ltc4s,G0s2,Dlc1,Naaa,Igfbp4,Tmem97,Abca1,Acsl1,Tnfrsf14,Jak3,Gpt,Ramp2,Aplp1,Agt,Msmo1,Dlk1,Aqp7,Egfr,Pla2g16,Vegfa,Hsd11b1,Insig1,Ivd,Rarres2,Gadd45g,Acox2,Scp2,Fads2,Hp,Cox7a1,Cfd,Dhrs3,Trim29,Epor
9.057e-08	-16.22	MODULE_286	MSigDB lists	MODULE_286	35	8	16079	270	Hadhb,Mdh1,Cbr1,Hsd17b10,Idh3a,Gpd1,Hsd11b1,Cbr3
9.904e-08	-16.13	Fatty acid metabolism	KEGG pathways	mmu01212	51	10	7649	165	Acsl1,Scd3,Acadm,Acox1,Scd1,Hadhb,Acadvl,Hacd2,Fads2,Cpt2
9.904e-08	-16.13	Fatty acid metabolism	KEGG pathways	ko01212	51	10	7649	165	Acox1,Acadm,Scd3,Acsl1,Cpt2,Fads2,Hacd2,Acadvl,Hadhb,Scd1
1.01e-07	-16.11	GSE22886_DAY1_VS_DAY7_MONOCYTE_IN_CULTURE_DN	MSigDB lists	GSE22886_DAY1_VS_DAY7_MONOCYTE_IN_CULTURE_DN	186	16	16079	270	Tfrc,Mdh1,Phb2,Cebpa,Nr1h3,Suclg1,Dhcr24,Acadm,Slc22a5,Me2,Mgst2,Hadhb,Mrps35,Mgst3,Bscl2,Scp2
1.035e-07	-16.08	regulation of plasma lipoprotein particle levels	biological process	GO:0097006	42	8	20963	293	Lpcat3,Lpl,Abca1,Cd36,Adipoq,Abcg1,Dgat1,Dgat2
1.142e-07	-15.99	acylglycerol biosynthetic process	biological process	GO:0046463	18	6	20963	293	Agpat9,Dgat2,Agpat2,Lpl,Dgat1,Lpin1
1.142e-07	-15.99	neutral lipid biosynthetic process	biological process	GO:0046460	18	6	20963	293	Dgat1,Lpin1,Dgat2,Agpat9,Agpat2,Lpl
1.439e-07	-15.75	monocarboxylic acid biosynthetic process	biological process	GO:0072330	146	13	20963	293	Lpl,Prkag2,Fads2,Mgst2,Hacd2,Nr1h3,Scd1,Acadm,Slc1a3,Ltc4s,Acss2,Scd3,Msmo1
1.466e-07	-15.74	Carbon metabolism	KEGG pathways	mmu01200	115	14	7649	165	Pdhb,Aldh6a1,Pcx,Me2,Gpt,Pgp,Idh3a,Mdh1,Tkt,Suclg1,Aco1,Acss2,Acadm,Idh3g
1.466e-07	-15.74	Carbon metabolism	KEGG pathways	ko01200	115	14	7649	165	Pdhb,Aldh6a1,Pcx,Gpt,Me2,Pgp,Tkt,Idh3a,Mdh1,Aco1,Acss2,Suclg1,Idh3g,Acadm
1.515e-07	-15.7	Phospholipid metabolism	REACTOME pathways	7098739	134	15	6860	148	Dgat1,Hadhb,Pla2g12a,Pemt,Phospho1,Agpat2,Agpat9,Gnpat,Lpin1,Pla2g16,Dgat2,Gpd1,Pcyt2,Pnpla2,Lpcat3
1.551e-07	-15.68	cellular respiration	biological process	GO:0045333	100	11	20963	293	Idh3g,Idh3a,Suclg1,Ndufb8,Gpd1,Uqcrc1,Pdhb,Aco1,Cox8b,Mdh1,Slc1a3
1.683e-07	-15.6	GSE3982_EOSINOPHIL_VS_DC_DN	MSigDB lists	GSE3982_EOSINOPHIL_VS_DC_DN	193	16	16079	270	Acox1,Cbr3,Pparg,Clec10a,Pemt,Hadhb,Tfrc,Lims2,Dusp22,Cbr1,Scd1,Cd36,Mdh1,Tst,Aco1,Fdx1
1.754e-07	-15.56	Valine, leucine and isoleucine degradation	KEGG pathways	ko00280	54	10	7649	165	Ivd,Bckdhb,Hsd17b10,Acadm,Aldh9a1,Aldh6a1,Hadhb,Hmgcl,Bcat2,Aacs
1.754e-07	-15.56	Valine, leucine and isoleucine degradation	KEGG pathways	mmu00280	54	10	7649	165	Ivd,Bckdhb,Acadm,Hsd17b10,Aldh9a1,Aldh6a1,Hadhb,Aacs,Bcat2,Hmgcl
1.825e-07	-15.52	CYTOPLASMIC_PART	MSigDB lists	CYTOPLASMIC_PART	1305	48	16079	270	Scp2,Pkmyt1,Ndufa9,Abcg1,Pex10,Pex14,Cox7a1,Dhcr24,Ccbl1,S100a1,Acadm,Pfkfb1,Fam57b,Slc2a4,Mdh1,Abcb6,Egfr,Bcat2,Bckdhb,Tfrc,Agpat2,Rab3ip,Ndufb8,Gnpat,Cidec,Bscl2,Hadhb,Mrps35,Abca1,Srebf1,Cd320,Dhcr7,Ramp2,Pex16,Uqcrc1,Pcx,Msmo1,Acadvl,Suclg1,Aco1,Phb2,Clpx,Dnajb9,Fdx1,Tm7sf2,Pmvk,Aifm2,Hsd17b10
1.962e-07	-15.44	CADWELL_ATG16L1_TARGETS_UP	MSigDB lists	CADWELL_ATG16L1_TARGETS_UP	86	11	16079	270	Cidec,Dgat2,Cfd,Fabp4,Pcx,Lpl,Hp,Thrsp,Cd36,Adipoq,Scp2
2.201e-07	-15.33	cellular ketone metabolic process	biological process	GO:0042180	63	9	20963	293	Cbr3,Hagh,Cbr1,Ndufa9,Afmid,Ccbl1,Coq3,Scp2,Gpd1
2.306e-07	-15.28	integral component of membrane	cellular component	GO:0016021	5594	118	20918	292	Reep6,Agpat9,Dram2,Lpcat3,Ltc4s,Slc1a3,Hacd2,Pemt,Trpv2,Heph,Tmem120a,Fads2,Trem2,Tmem97,Fam73b,Dgat1,Pla2g16,Epor,Slc25a10,Adrb3,Hcar1,Rnf128,6430571L13Rik,Disp2,Kcnk3,Cldn15,Tusc5,Slc2a4,Dhrs3,Xbp1,Tmem205,Slc27a1,Msmo1,Scd1,H2-DMb2,Aplp1,Ndufb8,Sema6d,Tmem191c,Dlk1,Paqr4,Abcg1,Insig1,Clec10a,Acsl1,Ptk2b,Tnfrsf14,Slc22a5,Dhcr7,Lctl,Mrap,Tmem120b,Ramp2,Uqcrfs1,Dgat2,Pnpla2,Vsir,Hsd11b1,Aatk,Cox8…
2.321e-07	-15.28	WANG_ADIPOGENIC_GENES_REPRESSED_BY_SIRT1	MSigDB lists	WANG_ADIPOGENIC_GENES_REPRESSED_BY_SIRT1	27	7	16079	270	Pdxp,Igfbp4,Cbr1,Mrap,Cox7a1,Klf15,Higd1a
2.369e-07	-15.26	REACTOME_PPARA_ACTIVATES_GENE_EXPRESSION	MSigDB lists	REACTOME_PPARA_ACTIVATES_GENE_EXPRESSION	107	12	16079	270	Cd36,Acsl1,Srebf1,Abca1,G0s2,Angptl4,Slc27a1,Acox1,Cpt2,Acadm,Agt,Pparg
2.564e-07	-15.18	fatty acid biosynthetic process	biological process	GO:0006633	105	11	20963	293	Ltc4s,Scd1,Mgst2,Nr1h3,Hacd2,Fads2,Prkag2,Lpl,Msmo1,Scd3,Acss2
2.626e-07	-15.15	phosphate-containing compound metabolic process	biological process	GO:0006796	1578	48	20963	293	Lpcat3,Aatk,Pla2g16,Jak3,Ptk2b,Ramp2,Uqcrc1,Pemt,Egfr,Pdhb,Tkt,Ppa1,Impdh1,Dusp22,Rps6ka1,Pgp,Atp1a2,Idh3g,Idh3a,Pim3,Gale,Wnk4,Agpat9,Agpat2,Scp2,Agt,Gpd1,Cbr2,Fdx1,Fabp5,Slc27a1,Pmvk,Pla2g12a,Prkag2,Cox8b,Mapk6,Ndufb8,Pdxp,Pcyt2,Mknk2,Nudt18,Pfkfb1,Mdh1,Rorc,Pkmyt1,Itpk1,Suclg1,Phospho1
2.631e-07	-15.15	GOZGIT_ESR1_TARGETS_UP	MSigDB lists	GOZGIT_ESR1_TARGETS_UP	129	13	16079	270	Nr1h3,Acsf2,Cebpa,Abcg1,Vsir,Crat,Pcx,Prkag2,2010003K11Rik,Pparg,Clstn3,Me2,Reep6
2.708e-07	-15.12	alcohol biosynthetic process	biological process	GO:0046165	84	10	20963	293	Slc27a1,Fabp5,Tm7sf2,Msmo1,Scp2,Pmvk,Insig1,Dhcr24,Dhcr7,Pemt
2.801e-07	-15.09	MONOCARBOXYLIC_ACID_METABOLIC_PROCESS	MSigDB lists	MONOCARBOXYLIC_ACID_METABOLIC_PROCESS	89	11	16079	270	Gnpat,Acadvl,Acadm,Msmo1,Acox2,Adipor2,Hsd3b7,Pfkfb1,Hadhb,Slc25a10,Fads2
3.485e-07	-14.87	lipid modification	biological process	GO:0030258	132	12	20963	293	Cd36,Adipoq,Hadhb,Acox1,Acadvl,Pparg,Acox2,Adipor2,Acadm,Scd1,Ivd,Gbgt1
3.485e-07	-14.87	cellular lipid catabolic process	biological process	GO:0044242	132	12	20963	293	Hadhb,Adipoq,Acox1,Acadvl,Pnpla2,Acadm,Lpin1,Acox2,Slc27a4,Lpl,Ivd,Lipe
3.963e-07	-14.74	KEGG_CITRATE_CYCLE_TCA_CYCLE	MSigDB lists	KEGG_CITRATE_CYCLE_TCA_CYCLE	29	7	16079	270	Suclg1,Aco1,Idh3a,Mdh1,Idh3g,Pcx,Pdhb
4.488e-07	-14.62	intracellular organelle	cellular component	GO:0043229	10761	192	20918	292	Trim29,Fam110c,Anxa8,Adig,G0s2,Mrps35,Dysf,Gpd1,Aifm2,Msra,Cyb561,Dlc1,Grsf1,Fam57b,Hadhb,Isca2,Acss2,Tst,Slc25a33,Ccbl1,Cd36,Irx3,Rorc,Tkt,Cebpa,3110043O21Rik,Egfr,Pex16,Noct,Zfyve21,Me2,Scp2,Impdh1,Hsd3b7,Sorbs1,Abca1,Uqcrc1,Scd3,Nup107,Pex14,Pdxp,Dhrs7b,H2-DMb1,Whamm,Abcb6,Slc1a5,Bscl2,Dram2,Reep6,S100a1,Mxi1,Txlng,Hacd2,Trem2,Ndufa9,Rnf128,Gadd45g,Aldh3b2,Slc25a10,Adrb3,Plin1,Klf15,Msmo1,Xbp1…
4.523e-07	-14.61	oxidoreduction coenzyme metabolic process	biological process	GO:0006733	111	11	20963	293	Tkt,Cbr2,Gpd1,Fdx1,Idh3g,Coq3,Idh3a,Gale,Ndufa9,Mdh1,Pdhb
4.572e-07	-14.6	FEVR_CTNNB1_TARGETS_UP	MSigDB lists	FEVR_CTNNB1_TARGETS_UP	645	30	16079	270	Pcyt2,H2-DMb2,H2-DMb1,Hp,Gpt,Mapk6,Cox7a1,Gpd1,Acox1,Cbr3,Il17rc,Parm1,Rab3d,Cd36,Tmem120a,Clcn2,Cebpa,Aqp7,Ermp1,Ltc4s,Gale,G0s2,Angptl4,Lpin1,Crat,Slc27a4,Aqp11,Gadd45g,Dgat2,Hagh
4.69e-07	-14.57	regulation of steroid metabolic process	biological process	GO:0019218	89	10	20963	293	Acadvl,Dgat2,Scp2,Abcg1,Agt,Insig1,Rorc,Dhcr7,Srebf1,Scd1
4.768e-07	-14.56	STEIN_ESRRA_TARGETS_UP	MSigDB lists	STEIN_ESRRA_TARGETS_UP	349	21	16079	270	Lpcat3,Endog,Fdx1,Suclg1,Mdh1,Pla2g12a,Idh3a,Uqcrfs1,Dusp22,Vegfa,Higd1a,Uqcrc1,Mgst3,Coq3,Pcyt2,Ndufa9,Mgst2,Acadm,Epor,Dgat1,Rps6ka1
4.768e-07	-14.56	GSE7460_TREG_VS_TCONV_ACT_WITH_TGFB_DN	MSigDB lists	GSE7460_TREG_VS_TCONV_ACT_WITH_TGFB_DN	183	15	16079	270	Nudt18,Mtus1,Insig1,Zfyve21,Agt,Abhd15,Coq3,Ndufa9,Pcyt2,Adipor2,Angptl4,Hmgcl,Cldn15,Tm7sf2,Acss2
4.79e-07	-14.55	RUAN_RESPONSE_TO_TNF_TROGLITAZONE_UP	MSigDB lists	RUAN_RESPONSE_TO_TNF_TROGLITAZONE_UP	19	6	16079	270	Acox1,Abca1,Lipe,Hp,Cidec,Ltc4s
4.82e-07	-14.55	LEE_LIVER_CANCER_MYC_TGFA_DN	MSigDB lists	LEE_LIVER_CANCER_MYC_TGFA_DN	58	9	16079	270	Hsd17b10,Trpv2,Acox1,Cpt2,Hsd11b1,Klf15,Egfr,G0s2,Nr1h3
4.835e-07	-14.54	intrinsic component of membrane	cellular component	GO:0031224	5732	119	20918	292	Trpv2,Hacd2,Pemt,Tmem120a,Heph,Dram2,Reep6,Agpat9,Slc1a3,Lpcat3,Ltc4s,Pla2g16,Dgat1,Fads2,Trem2,Tmem97,Fam73b,Hcar1,Slc25a10,Adrb3,Rnf128,Epor,Kcnk3,Cldn15,Dhrs3,Tusc5,Slc2a4,6430571L13Rik,Disp2,H2-DMb2,Aplp1,Scd1,Tmem205,Slc27a1,Xbp1,Lpl,Msmo1,Dlk1,Tmem191c,Abcg1,Paqr4,Ndufb8,Sema6d,Acsl1,Clec10a,Dhcr7,Slc22a5,Tnfrsf14,Ptk2b,Insig1,Hsd11b1,Vsir,Pnpla2,Cox8b,Aatk,Lctl,Uqcrfs1,Tmem120b,Ramp2,Dgat2…
5.211e-07	-14.47	steroid biosynthetic process	biological process	GO:0006694	90	10	20963	293	Fdx1,Hsd3b7,Tm7sf2,Msmo1,Scp2,Hsd11b1,Insig1,Pmvk,Dhcr24,Dhcr7
5.487e-07	-14.42	adiponectin-activated signaling pathway	biological process	GO:0033211	6	4	20963	293	Adipoq,Acsl1,Adipor2,Slc27a1
5.674e-07	-14.38	Biosynthesis of antibiotics	KEGG pathways	mmu01130	211	18	7649	165	Acadm,Acss2,Aco1,Msmo1,Pgp,Hadhb,Aldh9a1,Idh3g,Cmbl,Hsd17b10,Bckdhb,Suclg1,Tm7sf2,Tkt,Idh3a,Mdh1,Bcat2,Pdhb
6.053e-07	-14.32	white fat cell differentiation	biological process	GO:0050872	13	5	20963	293	Fabp4,Scd1,Wfdc21,Pparg,Cebpa
6.066e-07	-14.32	GDHRDH	prints domains	PR00081	56	8	5904	79	Cbr2,Cbr1,Dhrs13,Hsd17b10,Dhrs3,Cbr3,Dhrs7b,Hsd11b1
7.234e-07	-14.14	AMP_BINDING	prosite domains	PS00455	25	6	13024	173	Acsl1,Slc27a1,Acsf2,Slc27a4,Acss2,Aacs
7.613e-07	-14.09	MODULE_24	MSigDB lists	MODULE_24	422	23	16079	270	Hp,Jak3,Fads2,Scp2,Acsl1,Abca1,Epor,Cyb561,Agt,Dhrs3,Msmo1,Tm7sf2,Egfr,Aco1,Dlk1,Hagh,Agpat2,Igfbp4,Gadd45g,Dlc1,Rarres2,Insig1,Vegfa
7.715e-07	-14.07	regulation of cholesterol metabolic process	biological process	GO:0090181	24	6	20963	293	Abcg1,Scp2,Srebf1,Dhcr7,Dgat2,Acadvl
8.162e-07	-14.02	microbody	cellular component	GO:0042579	143	12	20918	292	Pex14,Acox1,Acsl1,Scp2,Acox2,Pex16,Pmvk,Crat,Gnpat,Hmgcl,Pex10,Tkt
8.162e-07	-14.02	peroxisome	cellular component	GO:0005777	143	12	20918	292	Gnpat,Hmgcl,Pmvk,Crat,Tkt,Pex10,Acox1,Pex14,Acox2,Pex16,Acsl1,Scp2
8.884e-07	-13.93	organonitrogen compound metabolic process	biological process	GO:1901564	1300	41	20963	293	Hacd2,Gale,Slc1a3,Fdx1,Fabp5,Slc27a1,Cbr2,Gpd1,Bckdhb,Hagh,Slc22a5,Ramp2,Sult1a1,Uqcrc1,Pdhb,Egfr,Pemt,Crat,Acadm,Bcat2,Impdh1,Alad,Idh3g,Atp1a2,Idh3a,Ccbl1,Tkt,Abcb6,Mgst2,Nudt18,Mdh1,Aldh6a1,Aldh9a1,Cebpa,Ivd,Cox8b,Aoc3,Ormdl3,Afmid,Ndufb8,Fam57b
8.986e-07	-13.92	positive regulation of lipid biosynthetic process	biological process	GO:0046889	74	9	20963	293	Agt,Dgat1,Abcg1,Scp2,Dgat2,Pcx,Srebf1,Nr1h3,Sorbs1
9.751e-07	-13.84	CoA-ligase activity	molecular function	GO:0016405	14	5	20551	290	Slc27a1,Acsf2,Suclg1,Acss2,Slc27a4
9.957e-07	-13.82	OXIDOREDUCTASE_ACTIVITY_ACTING_ON_CH_OH_GROUP_OF_DONORS	MSigDB lists	OXIDOREDUCTASE_ACTIVITY_ACTING_ON_CH_OH_GROUP_OF_DONORS	63	9	16079	270	Mdh1,Idh3g,Hadhb,Cbr1,Hsd17b10,Me2,Impdh1,Gpd1,Cbr3
1.021e-06	-13.8	LE_EGR2_TARGETS_DN	MSigDB lists	LE_EGR2_TARGETS_DN	101	11	16079	270	Msmo1,S100a1,Tkt,Dhcr24,Lpl,Slc1a5,Pim3,Adipoq,Thrsp,Pcyt2,Mgst3
1.033e-06	-13.78	sulfur compound binding	molecular function	GO:1901681	230	15	20551	290	Sult1a1,Hadhb,Pcx,Ivd,Scp2,Lpl,Acadvl,Aplp1,Tkt,Acox2,Vegfa,Hmgcl,Ltc4s,Acox1,Acadm
1.083e-06	-13.74	ligase activity, forming carbon-sulfur bonds	molecular function	GO:0016877	39	7	20551	290	Suclg1,Acss2,Slc27a4,Acsl1,Aacs,Slc27a1,Acsf2
1.085e-06	-13.73	ACEVEDO_LIVER_CANCER_DN	MSigDB lists	ACEVEDO_LIVER_CANCER_DN	497	25	16079	270	Dgat1,Reep6,Acadvl,Agt,Aldh9a1,Gpd1,Prkag2,Hsd3b7,Cmbl,Tmem97,Tnfrsf14,Dgat2,Ndufb8,Scd1,Igfbp4,Agpat2,Msra,Lpcat3,Endog,Tm7sf2,Adipor2,Hmgcl,Thrsp,Bcl2l13,Slc25a10
1.127e-06	-13.7	HALLMARK_PEROXISOME	MSigDB lists	HALLMARK_PEROXISOME	102	11	16079	270	Acox1,Dhcr24,Aldh9a1,Dhrs3,Gnpat,Scp2,Acsl1,Pex14,Hsd3b7,Crat,Hmgcl
1.148e-06	-13.68	-	gene3d domains	1.10.540.10	14	5	10080	148	Ivd,Acadm,Acox1,Acox2,Acadvl
1.23e-06	-13.61	AcylCoA_DH/ox_N	interpro domains	IPR013786	14	5	19600	290	Ivd,Acox1,Acadm,Acadvl,Acox2
1.262e-06	-13.58	OXIDOREDUCTASE_ACTIVITY_ACTING_ON_THE_CH_CH_GROUP_OF_DONORS	MSigDB lists	OXIDOREDUCTASE_ACTIVITY_ACTING_ON_THE_CH_CH_GROUP_OF_DONORS	22	6	16079	270	Dhcr24,Ivd,Acadvl,Acadm,Acox2,Dhcr7
1.386e-06	-13.49	RAY_TUMORIGENESIS_BY_ERBB2_CDC25A_DN	MSigDB lists	RAY_TUMORIGENESIS_BY_ERBB2_CDC25A_DN	149	13	16079	270	Aoc3,Mknk2,G0s2,Rorc,Acsl1,Adipoq,Cidec,Rps6ka1,Cfd,Aifm2,Fabp4,Cpt2,Klf15
1.393e-06	-13.48	AMP-binding_CS	interpro domains	IPR020845	25	6	19600	290	Slc27a1,Slc27a4,Acsf2,Aacs,Acsl1,Acss2
1.422e-06	-13.46	Peroxisome	KEGG pathways	mmu04146	83	11	7649	165	Crat,Acox2,Acox1,Acsl1,Scp2,Pmvk,Gnpat,Hmgcl,Pex16,Pex10,Pex14
1.422e-06	-13.46	Peroxisome	KEGG pathways	ko04146	83	11	7649	165	Gnpat,Hmgcl,Pex16,Pex10,Pex14,Crat,Acox2,Acox1,Scp2,Acsl1,Pmvk
1.545e-06	-13.38	fatty acid binding	molecular function	GO:0005504	41	7	20551	290	Acox2,Acox1,Scp2,Fabp5,Pparg,Cd36,Dgat1
1.6e-06	-13.35	Glc/ribitol_DH	interpro domains	IPR002347	56	8	19600	290	Dhrs7b,Cbr3,Dhrs13,Dhrs3,Cbr1,Cbr2,Hsd11b1,Hsd17b10
1.696e-06	-13.29	NAD binding	molecular function	GO:0051287	59	8	20551	290	Gpd1,Me2,Aldh9a1,Idh3a,Mdh1,Hsd17b10,Idh3g,Hadhb
1.7e-06	-13.28	oxidoreductase activity, acting on the CH-CH group of donors	molecular function	GO:0016627	79	9	20551	290	Acox2,Dhcr7,Acadvl,Dhcr24,Hsd3b7,Tm7sf2,Ivd,Acox1,Acadm
1.838e-06	-13.21	DH_sc/Rdtase_SDR	interpro domains	IPR002198	57	8	19600	290	Cbr3,Dhrs7b,Hsd17b10,Hsd11b1,Dhrs13,Dhrs3,Cbr1,Cbr2
2.032e-06	-13.11	fatty acid beta-oxidation	biological process	GO:0006635	43	7	20963	293	Acadvl,Ivd,Acox1,Acadm,Acox2,Hadhb,Adipoq
2.06e-06	-13.09	tricarboxylic acid cycle	biological process	GO:0006099	28	6	20963	293	Mdh1,Aco1,Suclg1,Idh3a,Pdhb,Idh3g
2.084e-06	-13.08	regulation of cellular carbohydrate metabolic process	biological process	GO:0010675	156	12	20963	293	Acadm,Rorc,Prkag2,Sorbs1,Pfkfb1,Igfbp4,Ptk2b,Gpd1,Hsd11b1,Adipoq,Fam132a,Dgat2
2.184e-06	-13.03	REACTOME_TRANSCRIPTIONAL_REGULATION_OF_WHITE_ADIPOCYTE_DIFFERENTIATION	MSigDB lists	REACTOME_TRANSCRIPTIONAL_REGULATION_OF_WHITE_ADIPOCYTE_DIFFERENTIATION	69	9	16079	270	Plin1,Fabp4,Pparg,Slc2a4,Adipoq,Srebf1,Cd36,Angptl4,Lpl
2.214e-06	-13.02	HORTON_SREBF_TARGETS	MSigDB lists	HORTON_SREBF_TARGETS	24	6	16079	270	Pmvk,Aacs,Insig1,Tm7sf2,Acss2,Dhcr7
2.421e-06	-12.93	regulation of nucleotide metabolic process	biological process	GO:0006140	217	14	20963	293	Mc2r,Abca1,Ramp2,Slc25a33,Prkag2,Mrap,Ptk2b,Aplp1,Me2,Adrb3,Gpd1,Hsd11b1,Mc5r,Vegfa
2.618e-06	-12.85	AcylCoA_DH/oxidase_NM_dom	interpro domains	IPR009100	16	5	19600	290	Acadvl,Acox2,Acadm,Acox1,Ivd
2.618e-06	-12.85	Acyl-CoA_Oxase/DH_cen-dom	interpro domains	IPR006091	16	5	19600	290	Acadvl,Acox2,Acadm,Acox1,Ivd
2.618e-06	-12.85	AcylCo_DH/oxidase_C	interpro domains	IPR009075	16	5	19600	290	Acadm,Acadvl,Acox2,Ivd,Acox1
2.626e-06	-12.85	REACTOME_PHOSPHOLIPID_METABOLISM	MSigDB lists	REACTOME_PHOSPHOLIPID_METABOLISM	183	14	16079	270	Gnpat,Dgat1,Dgat2,Pla2g12a,Agpat2,Gpd1,Lpcat3,Pla2g16,Lpin1,Pcyt2,Phospho1,Pemt,Hadhb,Pnpla2
2.633e-06	-12.85	thioester metabolic process	biological process	GO:0035383	63	8	20963	293	Dgat1,Scp2,Suclg1,Dgat2,Acss2,Hmgcl,Pmvk,Pdhb
2.633e-06	-12.85	acyl-CoA metabolic process	biological process	GO:0006637	63	8	20963	293	Hmgcl,Pmvk,Pdhb,Scp2,Dgat1,Acss2,Suclg1,Dgat2
2.741e-06	-12.81	SMID_BREAST_CANCER_BASAL_DN	MSigDB lists	SMID_BREAST_CANCER_BASAL_DN	630	28	16079	270	Sema3g,Acox2,Igfbp4,Scd1,Fabp4,Ivd,Ppp1r3c,Mtus1,Plin1,Tm7sf2,Mknk2,Pla2g16,Crat,Cd36,Adipoq,Atp1a2,Cyb561,Epor,Cfd,Dhcr24,Gpd1,Itga7,Trem2,Srebf1,Lipe,Abcg1,Pnpla2,Xbp1
2.783e-06	-12.79	small molecule binding	molecular function	GO:0036094	2443	62	20551	290	Ptk2b,Aacs,Rab3d,Slc27a4,Acsl1,Acadm,Slc1a3,Aatk,Sult1a1,Mapk6,Ivd,Slc27a1,Tkt,Cbr3,Pparg,Gpd1,Rps6ka1,Clpx,Abcb6,Trit1,Acss2,Cd36,Acsf2,Hsd17b10,Scp2,Atp1a2,Grsf1,Mknk2,Pmvk,Acox2,Me2,Itpk1,Fabp5,Wnk4,Pim3,Acox1,Hsd11b1,Pfkfb1,Syn2,Idh3g,Hadhb,Mdh1,Acadvl,Suclg1,Aifm2,Adipoq,Cd320,Hmgcl,Gys1,Abca1,Jak3,Rorc,Abcg1,Egfr,Pcx,Dgat1,Slc22a5,Idh3a,Prkag2,Dhcr24,Aldh9a1,Pkmyt1
2.816e-06	-12.78	KEGG_PYRUVATE_METABOLISM	MSigDB lists	KEGG_PYRUVATE_METABOLISM	38	7	16079	270	Pcx,Acss2,Pdhb,Me2,Aldh9a1,Hagh,Mdh1
2.822e-06	-12.78	monocarboxylic acid binding	molecular function	GO:0033293	63	8	20551	290	Acox1,Pparg,Fabp5,Acox2,Dgat1,Cd36,Pcx,Scp2
2.911e-06	-12.75	oxidoreductase activity, acting on the CH-CH group of donors, with a flavin as acceptor	molecular function	GO:0052890	17	5	20551	290	Ivd,Acadm,Acox2,Acadvl,Acox1
2.998e-06	-12.72	organic acid biosynthetic process	biological process	GO:0016053	221	14	20963	293	Prkag2,Lpl,Nr1h3,Fads2,Mgst2,Hacd2,Ltc4s,Bcat2,Scd1,Acadm,Slc1a3,Acss2,Scd3,Msmo1
2.998e-06	-12.72	carboxylic acid biosynthetic process	biological process	GO:0046394	221	14	20963	293	Msmo1,Scd3,Acss2,Bcat2,Ltc4s,Slc1a3,Acadm,Scd1,Mgst2,Nr1h3,Hacd2,Fads2,Prkag2,Lpl
3.125e-06	-12.68	HALLMARK_BILE_ACID_METABOLISM	MSigDB lists	HALLMARK_BILE_ACID_METABOLISM	113	11	16079	270	Gnpat,Aldh9a1,Dhcr24,Hsd3b7,Bcar3,Pex16,Abca1,Lipe,Acsl1,Scp2,Fads2
3.243e-06	-12.64	cellular process	biological process	GO:0009987	13598	226	20963	293	Noct,Ivd,Cox8b,Tfrc,H2-DMb1,Aoc3,Slc27a4,Acox2,Afmid,Mxi1,Ndufb8,Fam57b,Pdxp,Dock11,Abcg1,Slc1a5,Tst,Vsir,Slc25a10,H2-DMb2,Acsl1,Kcnk3,Scd3,Lims2,Xbp1,Acss2,Mc5r,Hadhb,Endog,Dhcr24,Mc2r,Egfr,Pex16,Syn2,Aatk,Slc2a4,Atpaf2,Alad,Higd1a,Idh3a,Sema4b,Dhrs3,Ppa1,Agpat2,Heph,Gale,Rarres2,Acsf2,Aacs,Thrsp,Gnpat,Scp2,Hmgb3,Slc25a1,Pmvk,Insig1,Trem2,Sema3g,Dlc1,Ormdl3,Atg101,Hp,Aldh1a7,Aplp1,Pcyt2,Mknk2,Ma…
3.256e-06	-12.64	aerobic respiration	biological process	GO:0009060	46	7	20963	293	Suclg1,Aco1,Mdh1,Idh3g,Uqcrc1,Idh3a,Pdhb
3.418e-06	-12.59	response to insulin	biological process	GO:0032868	136	11	20963	293	Slc25a33,Sorbs1,Srebf1,Lpin1,Retn,Slc2a4,Xbp1,Sh2b2,Slc27a1,Pparg,Adipoq
3.554e-06	-12.55	AMP-dep_Synth/Lig	interpro domains	IPR000873	29	6	19600	290	Acsf2,Slc27a4,Slc27a1,Acsl1,Acss2,Aacs
3.596e-06	-12.54	adh_short	pfam domains	PF00106	57	8	17202	279	Hsd11b1,Cbr1,Dhrs7b,Dhrs3,Cbr2,Dhrs13,Hsd17b10,Cbr3
3.714e-06	-12.5	GENERATION_OF_PRECURSOR_METABOLITES_AND_ENERGY	MSigDB lists	GENERATION_OF_PRECURSOR_METABOLITES_AND_ENERGY	115	11	16079	270	Adrb3,Pparg,Aldh9a1,Pdhb,Acadvl,Cebpa,Aqp7,Adipoq,Crat,Uqcrc1,Aoc3
3.805e-06	-12.48	positive regulation of cholesterol transport	biological process	GO:0032376	18	5	20963	293	Scp2,Abcg1,Adipoq,Abca1,Nr1h3
3.805e-06	-12.48	positive regulation of sterol transport	biological process	GO:0032373	18	5	20963	293	Abca1,Nr1h3,Abcg1,Adipoq,Scp2
3.805e-06	-12.48	fatty acid beta-oxidation using acyl-CoA dehydrogenase	biological process	GO:0033539	18	5	20963	293	Acadvl,Ivd,Acox1,Acadm,Acox2
3.887e-06	-12.46	lipid storage	biological process	GO:0019915	31	6	20963	293	Bscl2,Cd36,Dgat1,Pnpla2,Dgat2,Ffar2
3.984e-06	-12.43	acyl-CoA dehydrogenase activity	molecular function	GO:0003995	18	5	20551	290	Ivd,Acox1,Acadvl,Acox2,Acadm
3.986e-06	-12.43	regulation of carbohydrate metabolic process	biological process	GO:0006109	166	12	20963	293	Ptk2b,Sorbs1,Igfbp4,Pfkfb1,Prkag2,Rorc,Acadm,Dgat2,Adipoq,Fam132a,Hsd11b1,Gpd1
4.034e-06	-12.42	electron carrier activity	molecular function	GO:0009055	66	8	20551	290	Cox8b,Cox7a1,Ivd,Acox2,Acadvl,Fdx1,Acox1,Acadm
4.034e-06	-12.42	O-acyltransferase activity	molecular function	GO:0008374	66	8	20551	290	Lpcat3,Dgat1,Agpat2,Cpt2,Crat,Dgat2,Agpat9,Gnpat
4.086e-06	-12.41	Acyl-CoA_dh_M	pfam domains	PF02770	16	5	17202	279	Acadvl,Acox2,Ivd,Acox1,Acadm
4.089e-06	-12.41	Citrate cycle (TCA cycle)	KEGG pathways	mmu00020	32	7	7649	165	Idh3g,Aco1,Pcx,Suclg1,Idh3a,Mdh1,Pdhb
4.089e-06	-12.41	Citrate cycle (TCA cycle)	KEGG pathways	ko00020	32	7	7649	165	Idh3a,Mdh1,Pdhb,Idh3g,Suclg1,Pcx,Aco1
4.458e-06	-12.32	response to lipoprotein particle	biological process	GO:0055094	9	4	20963	293	Cd36,Abcg1,Pparg,Abca1
4.568e-06	-12.3	membrane part	cellular component	GO:0044425	6697	130	20918	292	Cldn15,Tusc5,Epor,Hcar1,Slc25a10,Adrb3,Rnf128,Trem2,Fam73b,Ndufa9,Dram2,Reep6,Hacd2,Heph,Lctl,Vsir,Hsd11b1,Cox8b,Aatk,Acsl1,Clec10a,Dhcr7,Ptk2b,Sema6d,Tmem191c,Abcg1,Tmem205,Xbp1,Msmo1,H2-DMb2,Cd36,Slc25a33,Mc2r,Mc5r,Tkt,Fam57b,Hrct1,Itga7,Aqp7,Dysf,Aifm2,Cyb561,Dlc1,Adig,Tmcc3,Slc1a5,Ffar2,Abcb6,Bscl2,Il17rc,Clcn2,Pex14,Dhrs7b,H2-DMb1,Pdxp,Abca1,Sorbs1,Hsd3b7,Scd3,Nup107,Slc5a6,Uqcrc1,Egfr,Acy3,…
4.62e-06	-12.29	OXIDOREDUCTASE_ACTIVITY_GO_0016616	MSigDB lists	OXIDOREDUCTASE_ACTIVITY_GO_0016616	57	8	16079	270	Hadhb,Idh3g,Cbr3,Gpd1,Impdh1,Hsd17b10,Me2,Cbr1
4.728e-06	-12.26	citrate metabolic process	biological process	GO:0006101	32	6	20963	293	Mdh1,Suclg1,Aco1,Pdhb,Idh3a,Idh3g
4.956e-06	-12.21	Glycerophospholipid metabolism	KEGG pathways	ko00564	94	11	7649	165	Gpd1,Agpat9,Pla2g16,Gnpat,Lpin1,Agpat2,Lpcat3,Pcyt2,Pemt,Phospho1,Pla2g12a
4.956e-06	-12.21	Glycerophospholipid metabolism	KEGG pathways	mmu00564	94	11	7649	165	Gpd1,Agpat9,Pla2g16,Gnpat,Lpin1,Agpat2,Lpcat3,Pemt,Pcyt2,Phospho1,Pla2g12a
4.975e-06	-12.21	cell part	cellular component	GO:0044464	14822	240	20918	292	Coq3,Cox7a1,Fdx1,Agpat2,Sema4b,Hagh,Thrsp,Clstn3,Jak3,Clpx,Hmgcl,Slc27a4,Tfrc,Ppp1r3c,Pex10,Higd1a,Slc25a1,Pfkfb1,Vegfa,A530016L24Rik,Retn,Cpt2,Parm1,Nudt8,Ormdl3,Pim3,Dhcr24,Mdh1,Clybl,Inca1,Radil,Mgst3,Aldh6a1,Acadm,Idh3g,Acox2,Ermp1,Hmgb3,Pdhb,Atp1a2,Aoc3,Fabp4,Sbsn,Aqp11,Srebf1,Aldh9a1,Tm7sf2,Gbgt1,Ivd,Hsd17b10,Naaa,Trit1,Wnk4,Cd320,Endog,Acsf2,Bcl2l13,Adipor2,Hmgn5,Tspan12,Slc27a1,Atpaf2,Rps…
5.105e-06	-12.19	regulation of macrophage derived foam cell differentiation	biological process	GO:0010743	19	5	20963	293	Pparg,Lpl,Cd36,Adipoq,Abcg1
5.105e-06	-12.19	NADH metabolic process	biological process	GO:0006734	19	5	20963	293	Cbr2,Gpd1,Idh3a,Idh3g,Mdh1
5.197e-06	-12.17	organic hydroxy compound biosynthetic process	biological process	GO:1901617	142	11	20963	293	Dhcr24,Insig1,Pmvk,Pemt,Dhcr7,Acadm,Tm7sf2,Fabp5,Slc27a1,Scp2,Msmo1
5.296e-06	-12.15	nucleobase-containing small molecule metabolic process	biological process	GO:0055086	408	19	20963	293	Gale,Aldh6a1,Nudt18,Mdh1,Cbr2,Gpd1,Fdx1,Suclg1,Ramp2,Cox8b,Uqcrc1,Pdhb,Pemt,Tkt,Ndufb8,Impdh1,Atp1a2,Idh3g,Idh3a
5.562e-06	-12.1	cell	cellular component	GO:0005623	14836	240	20918	292	Lctl,Pcx,Cox8b,Cnksr3,Aatk,Gdf5,Vsir,Hsd11b1,Lpin1,Rab3ip,Fabp5,Dhcr7,Ptk2b,Mknk2,Acsl1,Gys1,Dusp22,Sh2b2,Hp,Sema6d,Adipoq,Abcg1,Acadvl,Msmo1,Nr1h3,Xbp1,Ppa1,H2-DMb2,Mapk6,Plin1,Klf15,Prkag2,Cldn15,Epor,Gadd45g,Rnf128,Hcar1,Aldh3b2,Adrb3,Slc25a10,Trem2,Ndufa9,Dram2,Reep6,Heph,S100a1,Mxi1,Txlng,Hacd2,Whamm,Abcb6,Slc1a5,Ffar2,Bscl2,Il17rc,Clcn2,Pex14,Pdxp,Gpt,Dhrs7b,H2-DMb1,Impdh1,Sorbs1,Hsd3b7,Abc…
5.685e-06	-12.08	LEE_CALORIE_RESTRICTION_MUSCLE_UP	MSigDB lists	LEE_CALORIE_RESTRICTION_MUSCLE_UP	42	7	16079	270	Tkt,Pparg,Adipoq,Fabp5,Atp1a2,Slc1a5,Gpd1
5.766e-06	-12.06	LIPID_BIOSYNTHETIC_PROCESS	MSigDB lists	LIPID_BIOSYNTHETIC_PROCESS	98	10	16079	270	Dhcr7,Hsd3b7,Gbgt1,Scp2,Pemt,Fads2,Pcyt2,Agpat2,Dgat2,Dhcr24
5.988e-06	-12.03	AMP-binding	pfam domains	PF00501	29	6	17202	279	Acsf2,Acss2,Slc27a1,Acsl1,Aacs,Slc27a4
6.023e-06	-12.02	LEE_LIVER_CANCER_MYC_E2F1_DN	MSigDB lists	LEE_LIVER_CANCER_MYC_E2F1_DN	59	8	16079	270	Egfr,G0s2,Adipor2,Acsl1,Nr1h3,Trpv2,Alad,Hsd11b1
6.694e-06	-11.91	KEGG_FATTY_ACID_METABOLISM	MSigDB lists	KEGG_FATTY_ACID_METABOLISM	43	7	16079	270	Cpt2,Hadhb,Acox1,Acsl1,Aldh9a1,Acadvl,Acadm
6.728e-06	-11.91	lipid localization	biological process	GO:0010876	237	14	20963	293	Apoc1,Scp2,Cd36,Abcg1,Dgat1,Pparg,Slc27a1,Ffar2,Dgat2,Pnpla2,Bscl2,Slc27a4,Acsl1,Abca1
6.749e-06	-11.91	REACTOME_BRANCHED_CHAIN_AMINO_ACID_CATABOLISM	MSigDB lists	REACTOME_BRANCHED_CHAIN_AMINO_ACID_CATABOLISM	17	5	16079	270	Aldh6a1,Hsd17b10,Ivd,Bcat2,Bckdhb
6.793e-06	-11.9	Branched-chain amino acid catabolism	REACTOME pathways	7098621	23	6	6860	148	Bcat2,Hsd17b10,Ivd,Bckdhb,Aldh6a1,Aldh9a1
7.048e-06	-11.86	ADH_SHORT	prosite domains	PS00061	36	6	13024	173	Cbr2,Hsd17b10,Hsd11b1,Cbr1,Cbr3,Dhrs7b
7.337e-06	-11.82	mitochondrial matrix	cellular component	GO:0005759	207	13	20918	292	Hadhb,Ivd,Isca2,Acadm,Hsd17b10,Hagh,Mrps35,Bckdhb,Clpx,Ndufa9,Suclg1,Grsf1,Acadvl
7.628e-06	-11.78	succinate-CoA ligase activity	molecular function	GO:0004774	10	4	20551	290	Suclg1,Slc27a4,Slc27a1,Acsf2
8.062e-06	-11.73	nicotinamide nucleotide metabolic process	biological process	GO:0046496	96	9	20963	293	Tkt,Gpd1,Cbr2,Fdx1,Idh3g,Idh3a,Gale,Mdh1,Pdhb
8.175e-06	-11.71	regulation of lipid storage	biological process	GO:0010883	35	6	20963	293	Abcg1,Cd36,Pparg,Lpl,Nr1h3,Pnpla2
8.175e-06	-11.71	sterol biosynthetic process	biological process	GO:0016126	35	6	20963	293	Tm7sf2,Dhcr7,Dhcr24,Pmvk,Insig1,Msmo1
8.731e-06	-11.65	regulation of triglyceride biosynthetic process	biological process	GO:0010866	21	5	20963	293	Dgat1,Srebf1,Dgat2,Nr1h3,Thrsp
9.216e-06	-11.59	PODAR_RESPONSE_TO_ADAPHOSTIN_DN	MSigDB lists	PODAR_RESPONSE_TO_ADAPHOSTIN_DN	18	5	16079	270	Msmo1,Scd1,Dhcr7,Tfrc,Insig1
9.55e-06	-11.56	pyridine nucleotide metabolic process	biological process	GO:0019362	98	9	20963	293	Cbr2,Gpd1,Tkt,Idh3a,Idh3g,Fdx1,Gale,Pdhb,Mdh1
9.696e-06	-11.54	tricarboxylic acid metabolic process	biological process	GO:0072350	36	6	20963	293	Idh3a,Pdhb,Idh3g,Mdh1,Suclg1,Aco1
9.696e-06	-11.54	positive regulation of fatty acid metabolic process	biological process	GO:0045923	36	6	20963	293	Pparg,Nr1h3,Agt,Dgat1,Adipoq,Srebf1
1.048e-05	-11.47	COULOUARN_TEMPORAL_TGFB1_SIGNATURE_DN	MSigDB lists	COULOUARN_TEMPORAL_TGFB1_SIGNATURE_DN	128	11	16079	270	Dhcr24,Gpd1,Msmo1,Gadd45g,Dgat2,Igfbp4,Pcyt2,Scp2,Tm7sf2,Dhcr7,Gpt
1.101e-05	-11.42	carbonyl reductase (NADPH) activity	molecular function	GO:0004090	4	3	20551	290	Cbr1,Cbr3,Cbr2
1.142e-05	-11.38	branched-chain amino acid catabolic process	biological process	GO:0009083	11	4	20963	293	Aldh6a1,Bcat2,Bckdhb,Ivd
1.142e-05	-11.38	regulation of cholesterol storage	biological process	GO:0010885	11	4	20963	293	Cd36,Lpl,Nr1h3,Pparg
1.144e-05	-11.38	ACEVEDO_NORMAL_TISSUE_ADJACENT_TO_LIVER_TUMOR_DN	MSigDB lists	ACEVEDO_NORMAL_TISSUE_ADJACENT_TO_LIVER_TUMOR_DN	328	18	16079	270	Tmem97,Hsd3b7,Gpd1,Reep6,Dgat1,Agt,Bcl2l13,Tst,Pla2g16,Tm7sf2,Endog,Dysf,Igfbp4,Agpat2,Scd1,Hagh,Dgat2,Ndufb8
1.215e-05	-11.32	SERVITJA_LIVER_HNF1A_TARGETS_UP	MSigDB lists	SERVITJA_LIVER_HNF1A_TARGETS_UP	130	11	16079	270	Cbr3,Fabp4,Slc22a5,Cbr1,Scd1,Pparg,Sorbs1,Mgst2,Mgst3,Lpl,Crat
1.324e-05	-11.23	pyridine-containing compound metabolic process	biological process	GO:0072524	102	9	20963	293	Gale,Mdh1,Pdhb,Tkt,Gpd1,Cbr2,Fdx1,Idh3a,Idh3g
1.336e-05	-11.22	Sc_DH/Rdtase_CS	interpro domains	IPR020904	36	6	19600	290	Cbr2,Dhrs7b,Cbr1,Cbr3,Hsd11b1,Hsd17b10
1.433e-05	-11.15	glycerolipid biosynthetic process	biological process	GO:0045017	103	9	20963	293	Dgat1,Slc27a1,Fabp5,Dgat2,Lpin1,Pemt,Lpl,Agpat9,Agpat2
1.433e-05	-11.15	cellular response to insulin stimulus	biological process	GO:0032869	103	9	20963	293	Slc2a4,Lpin1,Srebf1,Sorbs1,Slc25a33,Adipoq,Pparg,Sh2b2,Xbp1
1.442e-05	-11.15	Non-alcoholic fatty liver disease (NAFLD)	KEGG pathways	ko04932	146	13	7649	165	Cebpa,Cox8b,Adipor2,Xbp1,Cox7a1,Prkag2,Adipoq,Ndufa9,Ndufb8,Uqcrfs1,Nr1h3,Srebf1,Uqcrc1
1.442e-05	-11.15	Non-alcoholic fatty liver disease (NAFLD)	KEGG pathways	mmu04932	146	13	7649	165	Adipoq,Prkag2,Cox7a1,Xbp1,Adipor2,Cox8b,Cebpa,Uqcrc1,Srebf1,Nr1h3,Uqcrfs1,Ndufa9,Ndufb8
1.495e-05	-11.11	nucleoside phosphate metabolic process	biological process	GO:0006753	362	17	20963	293	Tkt,Idh3a,Atp1a2,Idh3g,Ndufb8,Impdh1,Pdhb,Uqcrc1,Cox8b,Ramp2,Cbr2,Gpd1,Fdx1,Suclg1,Gale,Mdh1,Nudt18
1.505e-05	-11.1	GSE2826_WT_VS_BTK_KO_BCELL_DN	MSigDB lists	GSE2826_WT_VS_BTK_KO_BCELL_DN	185	13	16079	270	Pparg,Igfbp4,Dhcr24,Gpd1,Lpl,Hp,Dnajb9,Cmbl,Hsd3b7,Aatk,Acsl1,Ubd,Bcl2l13
1.509e-05	-11.1	GERY_CEBP_TARGETS	MSigDB lists	GERY_CEBP_TARGETS	133	11	16079	270	Bckdhb,Tfrc,Pparg,Gadd45g,Acsl1,Abca1,Angptl4,Dnajb9,Hp,Mknk2,Lpl
1.572e-05	-11.06	lipid particle	cellular component	GO:0005811	58	7	20918	292	Pnpla2,Aifm2,Aldh3b2,Lipe,Cidec,Plin1,Dgat2
1.585e-05	-11.05	sterol homeostasis	biological process	GO:0055092	58	7	20963	293	Nr1h3,Dgat2,Xbp1,Abca1,Abcg1,Tmem97,Fabp4
1.585e-05	-11.05	cholesterol homeostasis	biological process	GO:0042632	58	7	20963	293	Abca1,Xbp1,Dgat2,Nr1h3,Fabp4,Tmem97,Abcg1
1.594e-05	-11.05	GSE17721_12H_VS_24H_PAM3CSK4_BMDM_DN	MSigDB lists	GSE17721_12H_VS_24H_PAM3CSK4_BMDM_DN	186	13	16079	270	Mxi1,Pdhb,Acadvl,Hsd11b1,Fabp4,Clybl,Ltc4s,Slc25a10,Acsf2,Bscl2,Mdh1,Fabp5,Tmem205
1.622e-05	-11.03	REACTOME_CHOLESTEROL_BIOSYNTHESIS	MSigDB lists	REACTOME_CHOLESTEROL_BIOSYNTHESIS	20	5	16079	270	Pmvk,Dhcr24,Dhcr7,Tm7sf2,Msmo1
1.622e-05	-11.03	REACTOME_PEROXISOMAL_LIPID_METABOLISM	MSigDB lists	REACTOME_PEROXISOMAL_LIPID_METABOLISM	20	5	16079	270	Gnpat,Crat,Acox2,Scp2,Acox1
1.646e-05	-11.01	Pyruvate metabolism	KEGG pathways	mmu00620	39	7	7649	165	Acss2,Pcx,Me2,Aldh9a1,Pdhb,Hagh,Mdh1
1.646e-05	-11.01	Pyruvate metabolism	KEGG pathways	ko00620	39	7	7649	165	Aldh9a1,Pdhb,Hagh,Mdh1,Acss2,Pcx,Me2
1.675e-05	-11	regulation of glucose metabolic process	biological process	GO:0010906	105	9	20963	293	Rorc,Sorbs1,Igfbp4,Pfkfb1,Acadm,Dgat2,Hsd11b1,Adipoq,Fam132a
1.688e-05	-10.99	LEE_LIVER_CANCER_SURVIVAL_UP	MSigDB lists	LEE_LIVER_CANCER_SURVIVAL_UP	187	13	16079	270	Pcx,Lpin1,Crat,Pcyt2,Acsl1,Slc25a10,Hsd17b10,Hagh,Acox2,Msra,Cpt2,Ivd,Insig1
1.688e-05	-10.99	GSE22886_DAY0_VS_DAY7_MONOCYTE_IN_CULTURE_DN	MSigDB lists	GSE22886_DAY0_VS_DAY7_MONOCYTE_IN_CULTURE_DN	187	13	16079	270	Hadhb,Mgst3,Nr1h3,Aco1,Mdh1,Fabp5,Uqcrc1,Dhcr24,Tfrc,Trpv2,Pparg,Aldh9a1,Msmo1
1.688e-05	-10.99	GSE17721_LPS_VS_PAM3CSK4_16H_BMDM_DN	MSigDB lists	GSE17721_LPS_VS_PAM3CSK4_16H_BMDM_DN	187	13	16079	270	Fads2,Tspan12,Ltc4s,Cib2,Lpin1,Dhcr24,Hsd11b1,Acox1,Dgat1,S100a1,Acadm,Hagh,Aldh6a1
1.694e-05	-10.99	carnitine metabolic process	biological process	GO:0009437	12	4	20963	293	Acadm,Crat,Aldh9a1,Slc22a5
1.709e-05	-10.98	AMPK signaling pathway	KEGG pathways	mmu04152	127	12	7649	165	Scd1,Srebf1,Slc2a4,Pfkfb1,Cd36,Adipoq,Prkag2,Gys1,Scd3,Adipor2,Lipe,Pparg
1.709e-05	-10.98	AMPK signaling pathway	KEGG pathways	ko04152	127	12	7649	165	Prkag2,Adipoq,Cd36,Pparg,Lipe,Adipor2,Gys1,Scd3,Srebf1,Scd1,Pfkfb1,Slc2a4
1.762e-05	-10.95	LANDIS_BREAST_CANCER_PROGRESSION_DN	MSigDB lists	LANDIS_BREAST_CANCER_PROGRESSION_DN	68	8	16079	270	Adipor2,Nr1h3,Sorbs1,Heph,Cidec,Dgat1,Bckdhb,Alad
1.949e-05	-10.85	BOCHKIS_FOXA2_TARGETS	MSigDB lists	BOCHKIS_FOXA2_TARGETS	408	20	16079	270	Pemt,Pnpla2,Acsl1,Abca1,Gpt,Dhcr7,Aacs,Klf15,Lrg1,Gys1,Aldh6a1,Pparg,Slc25a10,Tst,Insig1,Retn,Hagh,Afmid,Dram2,Igfbp4
1.959e-05	-10.84	Fat digestion and absorption	KEGG pathways	mmu04975	40	7	7649	165	Slc27a4,Dgat1,Cd36,Agpat2,Dgat2,Pla2g12a,Abca1
1.959e-05	-10.84	Fat digestion and absorption	KEGG pathways	ko04975	40	7	7649	165	Dgat2,Agpat2,Cd36,Slc27a4,Dgat1,Abca1,Pla2g12a
1.965e-05	-10.84	KEGG_GLYCEROPHOSPHOLIPID_METABOLISM	MSigDB lists	KEGG_GLYCEROPHOSPHOLIPID_METABOLISM	69	8	16079	270	Gpd1,Pla2g12a,Agpat2,Gnpat,Pemt,Pcyt2,Phospho1,Lpcat3
2.091e-05	-10.78	MODULE_5	MSigDB lists	MODULE_5	410	20	16079	270	Ramp2,Aoc3,Lpl,Hp,Tnfrsf14,Acsl1,Msmo1,Dhrs3,Rps6ka1,Cfd,Cox7a1,G0s2,Adipor2,Igfbp4,Fabp4,Dlc1,Rarres2,Mtus1,Insig1,Vegfa
2.114e-05	-10.76	CAIRO_HEPATOBLASTOMA_DN	MSigDB lists	CAIRO_HEPATOBLASTOMA_DN	249	15	16079	270	Pla2g16,Angptl4,Hp,Endog,Scp2,Pfkfb1,Pemt,Acsl1,Agpat2,Hagh,Gadd45g,Acadm,Insig1,Cpt2,Gpd1
2.127e-05	-10.76	response to endogenous stimulus	biological process	GO:0009719	1079	33	20963	293	Srebf1,Acsl1,Rorc,Abca1,Pparg,Sh2b2,Xbp1,Lpin1,Adipor2,Trem2,Slc25a33,Vsir,Abcg1,Adipoq,Aplp1,Pdxp,Slc1a3,Sorbs1,Nr1h3,Gpd1,Slc27a1,Aacs,Gdf5,Cib2,Slc2a4,Retn,Egfr,Ramp2,Sult1a1,Cd36,Frs3,Atp1a2,Dusp22
2.186e-05	-10.73	FLECHNER_BIOPSY_KIDNEY_TRANSPLANT_REJECTED_VS_OK_DN	MSigDB lists	FLECHNER_BIOPSY_KIDNEY_TRANSPLANT_REJECTED_VS_OK_DN	517	23	16079	270	Aldh6a1,Parm1,Aldh9a1,Msmo1,Acadm,Acox1,Cox7a1,Pcx,Uqcrc1,Scp2,Hadhb,Igfbp4,Hagh,Mxi1,Uqcrfs1,Vegfa,Bckdhb,Dnajb9,Pla2g16,Hmgcl,Aco1,Tst,Mdh1
2.231e-05	-10.71	SDRFAMILY	prints domains	PR00080	44	6	5904	79	Dhrs7b,Hsd17b10,Dhrs3,Cbr2,Cbr1,Cbr3
2.286e-05	-10.69	REACTOME_TRIGLYCERIDE_BIOSYNTHESIS	MSigDB lists	REACTOME_TRIGLYCERIDE_BIOSYNTHESIS	35	6	16079	270	Acsl1,Gpd1,Dgat2,Dgat1,Agpat2,Lpin1
2.339e-05	-10.66	REACTOME_ALPHA_LINOLENIC_ACID_ALA_METABOLISM	MSigDB lists	REACTOME_ALPHA_LINOLENIC_ACID_ALA_METABOLISM	11	4	16079	270	Acsl1,Acox1,Fads2,Scp2
2.434e-05	-10.62	regulation of triglyceride metabolic process	biological process	GO:0090207	42	6	20963	293	Dgat1,Srebf1,Pnpla2,Dgat2,Nr1h3,Thrsp
2.46e-05	-10.61	positive regulation of biological process	biological process	GO:0048518	4940	100	20963	293	Inca1,Vsir,Abcg1,Pdxp,Aoc3,Lpin1,Noct,Igfbp4,Prkag2,Tfrc,Endog,Mc5r,Lims2,Xbp1,Acsl1,Ubd,Srebf1,Scd1,Abca1,Rorc,Clpx,Acox1,Trpv2,Cd36,Sema4b,Ffar2,Higd1a,Il17rc,Dusp22,Rps6ka1,Fam110c,S100a1,Gdf5,Mc2r,Egfr,Gadd45g,Ptk2b,Stxbp2,Klf15,Slc22a5,Vegfa,Scp2,G0s2,Aacs,Dgat2,Rarres2,Fabp4,Bcar3,Whamm,Agpat2,Angptl4,C4b,Dgat1,Adipoq,Cnksr3,Adig,Clstn3,Hp,Tnfrsf14,Dlc1,Sema6d,Adipor2,Ntn1,Trem2,Sema3g,Insi…
2.545e-05	-10.58	localization	biological process	GO:0051179	4132	87	20963	293	Slc25a33,Trem2,Sema3g,Sema6d,Ntn1,Aplp1,Adipoq,Dgat1,Nup107,Ppp1r3c,Uqcrfs1,Pex14,Pparg,Clcn2,Mrap,Ramp2,Rab3ip,Dysf,Crat,Jak3,Pnpla2,Itga7,Apoc1,Abcb6,Fads2,Aco1,Nr1h3,Sorbs1,Pvr,Phb2,Slc1a3,Bscl2,Wnk4,Fdx1,Slc27a1,Fabp5,Rab3d,Agt,Cox8b,Tfrc,Slc27a4,Slc5a6,Aoc3,Ndufb8,Insl6,Abcg1,Orm1,Slc1a5,Tst,Slc25a10,Abca1,Acsl1,Ndufa9,Kcnk3,Xbp1,Klf15,Stxbp2,Ptk2b,Dhcr24,Slc22a5,Uqcrc1,Egfr,Cldn15,Pex16,Slc…
2.596e-05	-10.56	cellular response to hormone stimulus	biological process	GO:0032870	378	17	20963	293	Adipoq,Atp1a2,Adipor2,Lpin1,Slc2a4,Ramp2,Slc25a33,Egfr,Xbp1,Sh2b2,Pparg,Slc27a1,Srebf1,Acsl1,Sorbs1,Nr1h3,Rorc
2.665e-05	-10.53	positive regulation of triglyceride metabolic process	biological process	GO:0090208	26	5	20963	293	Dgat1,Srebf1,Nr1h3,Pnpla2,Dgat2
2.927e-05	-10.44	HALLMARK_GLYCOLYSIS	MSigDB lists	HALLMARK_GLYCOLYSIS	197	13	16079	270	Mdh1,Slc25a10,Pfkfb1,Pcx,Egfr,Abcb6,Gale,Angptl4,Vegfa,Gys1,Me2,Mxi1,Aldh9a1
2.927e-05	-10.44	GSE20715_0H_VS_24H_OZONE_TLR4_KO_LUNG_DN	MSigDB lists	GSE20715_0H_VS_24H_OZONE_TLR4_KO_LUNG_DN	197	13	16079	270	Pla2g12a,Tmcc3,Gadd45g,Trim29,Hsd11b1,Lrg1,Idh3a,Ppa1,Ramp2,Angptl4,Lpl,Hp,Lipe
3.024e-05	-10.41	peroxisomal part	cellular component	GO:0044439	64	7	20918	292	Pex10,Scp2,Acsl1,Pex16,Pex14,Acox1,Gnpat
3.024e-05	-10.41	microbody part	cellular component	GO:0044438	64	7	20918	292	Acsl1,Scp2,Pex10,Pex16,Pex14,Gnpat,Acox1
3.036e-05	-10.4	-	gene3d domains	3.40.50.920	5	3	10080	148	Pdhb,Bckdhb,Tkt
3.106e-05	-10.38	cellular response to endogenous stimulus	biological process	GO:0071495	813	27	20963	293	Adipor2,Lpin1,Slc2a4,Gdf5,Cib2,Ramp2,Slc25a33,Trem2,Egfr,Frs3,Cd36,Adipoq,Vsir,Dusp22,Pdxp,Aplp1,Atp1a2,Acsl1,Srebf1,Nr1h3,Sorbs1,Rorc,Gpd1,Sh2b2,Xbp1,Slc27a1,Pparg
3.136e-05	-10.37	Transketo_C/Pyr-ferredox_oxred	interpro domains	IPR009014	5	3	19600	290	Bckdhb,Pdhb,Tkt
3.184e-05	-10.35	KEEN_RESPONSE_TO_ROSIGLITAZONE_UP	MSigDB lists	KEEN_RESPONSE_TO_ROSIGLITAZONE_UP	37	6	16079	270	Dgat1,Sorbs1,Cib2,Cmbl,Pnpla2,Aqp7
3.209e-05	-10.35	positive regulation of phosphate metabolic process	biological process	GO:0045937	1004	31	20963	293	Pcx,Rarres2,Acsl1,Phb2,Abca1,Bcar3,Pfkfb1,Adrb3,Agt,Gpd1,Vegfa,Mc5r,Slc27a1,Xbp1,Gdf5,Tnfrsf14,Dlc1,Mc2r,Trem2,Egfr,Ramp2,Igfbp4,Prkag2,Gadd45g,Ptk2b,Mrap,Cd36,Adipoq,Higd1a,Epor,Dusp22
3.209e-05	-10.35	positive regulation of phosphorus metabolic process	biological process	GO:0010562	1004	31	20963	293	Dusp22,Higd1a,Epor,Adipoq,Cd36,Ramp2,Prkag2,Igfbp4,Gadd45g,Ptk2b,Mrap,Egfr,Mc2r,Trem2,Dlc1,Gdf5,Tnfrsf14,Xbp1,Slc27a1,Mc5r,Vegfa,Gpd1,Agt,Adrb3,Pfkfb1,Phb2,Bcar3,Abca1,Acsl1,Pcx,Rarres2
3.298e-05	-10.32	transferase activity, transferring acyl groups	molecular function	GO:0016746	236	13	20551	290	Pla2g16,Crat,Fam57b,Gnpat,Agpat9,Dgat2,Dgat1,Hadhb,Lpcat3,Clybl,Scp2,Cpt2,Agpat2
3.351e-05	-10.3	positive regulation of cholesterol efflux	biological process	GO:0010875	14	4	20963	293	Adipoq,Abcg1,Nr1h3,Abca1
3.351e-05	-10.3	negative regulation of lipid storage	biological process	GO:0010888	14	4	20963	293	Abcg1,Pparg,Nr1h3,Pnpla2
3.351e-05	-10.3	amino-acid betaine metabolic process	biological process	GO:0006577	14	4	20963	293	Acadm,Crat,Slc22a5,Aldh9a1
3.392e-05	-10.29	CYTOPLASM	MSigDB lists	CYTOPLASM	1994	57	16079	270	Ppa1,Cox7a1,Dhcr24,Ptk2b,S100a1,Acadm,Ccbl1,Scp2,Pkmyt1,Abcg1,Ndufa9,Pex14,Pex10,Bcat2,Grsf1,Tfrc,Sh2b2,Bckdhb,Rab3ip,Agpat2,Ndufb8,Cidec,Gnpat,Fam57b,Pfkfb1,Slc2a4,Atp1a2,Fabp5,Mdh1,Abcb6,Egfr,Aldh9a1,Acadvl,Msmo1,Mrps35,Hadhb,Bscl2,Cd320,Srebf1,Abca1,Pex16,Dhcr7,Ramp2,Uqcrc1,Pcx,Pmvk,Fabp4,Aifm2,Naaa,Hsd17b10,Aco1,Suclg1,Clpx,Phb2,Dnajb9,Tm7sf2,Fdx1
3.411e-05	-10.29	catabolic process	biological process	GO:0009056	1408	39	20963	293	Endog,Hadhb,Hsd11b1,Acadvl,Xbp1,Kcnk3,Aldh6a1,Acsl1,Ubd,Clpx,Mdh1,Nudt18,Cbr3,Adipoq,Hcar1,Afmid,Slc27a4,Acox2,Lpin1,Lipe,Ivd,Noct,Pla2g12a,Gpd1,Plin1,Slc1a3,Gale,Bscl2,Dnajb9,Acox1,Pnpla2,Hsd3b7,Bcat2,Pla2g16,Gdf5,Acadm,Bckdhb,Hagh,Lpl
3.417e-05	-10.28	MITOCHONDRION	MSigDB lists	MITOCHONDRION	323	17	16079	270	Uqcrc1,Pcx,Hadhb,Mrps35,Ndufa9,Acadm,Acadvl,Cox7a1,Abcb6,Fdx1,Suclg1,Clpx,Phb2,Aifm2,Hsd17b10,Bcat2,Bckdhb
3.441e-05	-10.28	Glycerolipid metabolism	KEGG pathways	ko00561	59	8	7649	165	Dgat2,Pnpla2,Aldh9a1,Lpl,Agpat9,Agpat2,Dgat1,Lpin1
3.441e-05	-10.28	Glycerolipid metabolism	KEGG pathways	mmu00561	59	8	7649	165	Dgat1,Lpin1,Agpat2,Agpat9,Lpl,Pnpla2,Aldh9a1,Dgat2
3.649e-05	-10.22	positive regulation of glucose transport	biological process	GO:0010828	45	6	20963	293	Sorbs1,Aoc3,Fam132a,Adipoq,Adipor2,Rarres2
3.662e-05	-10.21	Mitochondrial LC-Fatty Acid Beta-Oxidation	WikiPathways	WP401	17	5	4813	116	Acsl1,Scp2,Acadvl,Cpt2,Acadm
3.702e-05	-10.2	respiratory chain	cellular component	GO:0070469	66	7	20918	292	Higd1a,Ndufa9,Uqcrc1,Cox8b,Ndufb8,Uqcrfs1,Cox7a1
3.816e-05	-10.17	nucleotide metabolic process	biological process	GO:0009117	351	16	20963	293	Uqcrc1,Pdhb,Ramp2,Cox8b,Tkt,Idh3g,Atp1a2,Idh3a,Ndufb8,Impdh1,Gale,Nudt18,Mdh1,Gpd1,Cbr2,Fdx1
4.001e-05	-10.13	2-Oxocarboxylic acid metabolism	KEGG pathways	mmu01210	19	5	7649	165	Aco1,Bcat2,Gpt,Idh3g,Idh3a
4.001e-05	-10.13	2-Oxocarboxylic acid metabolism	KEGG pathways	ko01210	19	5	7649	165	Aco1,Gpt,Bcat2,Idh3g,Idh3a
4.004e-05	-10.13	WOO_LIVER_CANCER_RECURRENCE_DN	MSigDB lists	WOO_LIVER_CANCER_RECURRENCE_DN	76	8	16079	270	Plin1,Apol6,Acox2,Pemt,Pcyt2,Gpt,Crat,Pcx
4.069e-05	-10.11	response to oxygen-containing compound	biological process	GO:1901700	1115	33	20963	293	Cd36,Ffar2,Atp1a2,Alad,Cib2,Slc2a4,Retn,Egfr,Ptk2b,Gpd1,Slc27a1,Aacs,Dgat2,Slc1a3,Sorbs1,Nr1h3,Adipoq,Aplp1,Pdxp,Hp,Tnfrsf14,Lpin1,Trem2,Slc25a33,Noct,Pparg,Wfdc21,Sh2b2,Xbp1,Srebf1,Scd1,Abca1,Rorc
4.121e-05	-10.1	Transketolase_C	pfam domains	PF02780	5	3	17202	279	Pdhb,Bckdhb,Tkt
4.263e-05	-10.06	biosynthetic process	biological process	GO:0009058	3456	75	20963	293	Dhcr24,Klf15,Egfr,Dhcr7,Slc2a4,Alad,Impdh1,Tkt,Agpat2,Hacd2,Gpt,Thrsp,Dgat2,Gnpat,Gys1,Scp2,Prkag2,Lipe,Lpin1,Hmgcl,Mxi1,Hmgn5,Fam57b,Rorc,Abca1,Srebf1,Ndufa9,Scd1,Acsl1,Acss2,Xbp1,Scd3,Ramp2,Lpl,Hagh,Pemt,Cidec,Pdhb,Irx3,Acadm,Lpcat3,Pla2g16,Bcat2,Hsd3b7,Tm7sf2,Ccbl1,Coq3,Msmo1,Abcb6,Nr1h3,Fads2,Agpat9,Phb2,Slc1a3,Mef2b,Ltc4s,Pcx,Fdx1,Fabp5,Slc27a1,Gpd1,Slc25a33,Insig1,Pmvk,Txlng,Pcyt2,Dgat1,Isc…
4.344e-05	-10.04	WENG_POR_TARGETS_LIVER_UP	MSigDB lists	WENG_POR_TARGETS_LIVER_UP	39	6	16079	270	Cd36,Dhcr24,Tmem97,Msmo1,Lpl,Scd1
4.383e-05	-10.04	ion binding	molecular function	GO:0043167	5154	103	20551	290	Scp2,Dysf,Heph,Cyb561,Clpx,Trit1,Ermp1,Aatk,Pex10,Sult1a1,Ivd,Bco1,Mapk6,S100a1,Gbgt1,Rufy4,Aoc3,Nudt8,Klf15,Rab3d,Acsl1,Acadm,Egfr,Prkag2,Slc22a5,Gpt,Phospho1,Dhcr24,Isca2,Scd3,Adipoq,Dlk1,Jak3,Pla2g12a,Idh3g,Aco1,Aplp1,Acadvl,Rnf128,Scd1,Fabp5,Adipor2,Zfyve21,Acsf2,Cd36,Atp1a2,Pmvk,Mknk2,Hagh,Acox2,Nr1h3,Pparg,Impdh1,Rps6ka1,Abcb6,Acss2,Lpl,Ppa1,Tkt,Cbr3,Zcwpw1,Vegfa,Pemt,Ptk2b,Aacs,Slc1a3,Abcg…
4.52e-05	-10	branched-chain amino acid metabolic process	biological process	GO:0009081	15	4	20963	293	Ivd,Bckdhb,Bcat2,Aldh6a1
4.577e-05	-9.99	protein dimerization activity	molecular function	GO:0046983	1161	34	20551	290	Tkt,S100a1,Slc27a1,Srebf1,Mapk6,Mxi1,Sult1a1,Xbp1,Aoc3,Vegfa,Nr1h3,Txlng,Scp2,Gpd1,Kcnk3,Suclg1,Adrb3,Syn2,Dgat2,Adipor2,Thrsp,Gale,Aldh9a1,Tfrc,Ccbl1,Abcg1,Egfr,Cib2,Cebpa,Itga7,Hp,Ltc4s,Hmgcl,Adipoq
4.649e-05	-9.98	triglyceride homeostasis	biological process	GO:0070328	29	5	20963	293	Angptl4,Dgat2,Nr1h3,Lpl,Xbp1
4.649e-05	-9.98	acylglycerol homeostasis	biological process	GO:0055090	29	5	20963	293	Dgat2,Angptl4,Nr1h3,Lpl,Xbp1
4.65e-05	-9.98	regulation of purine nucleotide metabolic process	biological process	GO:1900542	212	12	20963	293	Mc2r,Abca1,Slc25a33,Prkag2,Ramp2,Ptk2b,Mrap,Adrb3,Gpd1,Vegfa,Mc5r,Aplp1
4.816e-05	-9.94	GSE2706_2H_VS_8H_R848_AND_LPS_STIM_DC_UP	MSigDB lists	GSE2706_2H_VS_8H_R848_AND_LPS_STIM_DC_UP	178	12	16079	270	Mgst2,Vsir,Clec10a,Uqcrc1,Hsd3b7,Slc27a4,Alad,Pmvk,Pdhb,Hsd17b10,Hagh,Elmod2
4.933e-05	-9.92	V$PPAR_DR1_Q2	MSigDB lists	V$PPAR_DR1_Q2	237	14	16079	270	Lpl,Cldn15,Rnf128,Tmem120a,Phb2,Nr1h3,Pnpla2,Aqp7,Acadvl,Ypel3,Bckdhb,6430571L13Rik,Gpd1,Plin1
4.954e-05	-9.91	WEST_ADRENOCORTICAL_TUMOR_DN	MSigDB lists	WEST_ADRENOCORTICAL_TUMOR_DN	508	22	16079	270	G0s2,Cib2,Adipoq,Atp1a2,Acsf2,Apol6,Heph,Igfbp4,Msra,Bcat2,Rarres2,Kcnk3,Gpt,Srebf1,Abcg1,Abca1,Cyb561,Acadvl,Cfd,Sorbs1,Aldh6a1,Cox7a1
5.04e-05	-9.9	REACTOME_LIPID_DIGESTION_MOBILIZATION_AND_TRANSPORT	MSigDB lists	REACTOME_LIPID_DIGESTION_MOBILIZATION_AND_TRANSPORT	40	6	16079	270	Lpl,Plin1,Fabp4,Abcg1,Abca1,Lipe
5.04e-05	-9.9	LEE_LIVER_CANCER_E2F1_DN	MSigDB lists	LEE_LIVER_CANCER_E2F1_DN	58	7	16079	270	Acsl1,Mdh1,Nr1h3,Hsd11b1,Hsd17b10,Egfr,Adipor2
5.236e-05	-9.86	magnesium ion binding	molecular function	GO:0000287	180	11	20551	290	Itpk1,Nudt18,Hmgcl,Rps6ka1,Pgp,Idh3g,Cib2,Clybl,Ppa1,Idh3a,Tkt
5.27e-05	-9.85	peroxisomal membrane	cellular component	GO:0005778	48	6	20918	292	Pex14,Gnpat,Acox1,Acsl1,Pex10,Pex16
5.27e-05	-9.85	microbody membrane	cellular component	GO:0031903	48	6	20918	292	Acsl1,Pex10,Pex16,Pex14,Gnpat,Acox1
5.39e-05	-9.83	stearoyl-CoA 9-desaturase activity	molecular function	GO:0004768	6	3	20551	290	Fads2,Scd1,Scd3
5.516e-05	-9.81	regulation of fatty acid biosynthetic process	biological process	GO:0042304	30	5	20963	293	Srebf1,Agt,Nr1h3,Insig1,Acadvl
5.516e-05	-9.81	secondary alcohol biosynthetic process	biological process	GO:1902653	30	5	20963	293	Dhcr24,Pmvk,Insig1,Tm7sf2,Dhcr7
5.516e-05	-9.81	cholesterol biosynthetic process	biological process	GO:0006695	30	5	20963	293	Tm7sf2,Dhcr7,Dhcr24,Insig1,Pmvk
5.96e-05	-9.73	regulation of cholesterol biosynthetic process	biological process	GO:0045540	16	4	20963	293	Dhcr7,Scp2,Srebf1,Abcg1
6.006e-05	-9.72	-	gene3d domains	1.20.120.550	6	3	10080	148	Mgst2,Mgst3,Ltc4s
6.049e-05	-9.71	bounding membrane of organelle	cellular component	GO:0098588	1190	34	20918	292	Insig1,Pex14,Lpin1,Acsl1,Dhcr7,Whamm,Dgat2,Gnpat,Abcb6,Ormdl3,Bscl2,Egfr,Xbp1,Scd1,H2-DMb2,Agpat2,Scp2,Pex16,Slc27a4,Tfrc,Pex10,Hadhb,Acox1,Tm7sf2,Phb2,Tkt,Syn2,Reep6,Agpat9,Anxa8,Pemt,Rab3d,Aifm2,Dgat1
6.204e-05	-9.69	MAPEG-like_dom	interpro domains	IPR023352	6	3	19600	290	Mgst3,Ltc4s,Mgst2
6.204e-05	-9.69	Membr-assoc_MAPEG	interpro domains	IPR001129	6	3	19600	290	Ltc4s,Mgst3,Mgst2
6.502e-05	-9.64	positive regulation of steroid metabolic process	biological process	GO:0045940	31	5	20963	293	Scd1,Scp2,Srebf1,Abcg1,Agt
6.569e-05	-9.63	STEIN_ESRRA_TARGETS	MSigDB lists	STEIN_ESRRA_TARGETS	481	21	16079	270	Epor,Acadm,Dgat1,Rps6ka1,Mgst3,Coq3,Pcyt2,Ndufa9,Mgst2,Uqcrc1,Idh3a,Uqcrfs1,Dusp22,Vegfa,Higd1a,Pla2g12a,Suclg1,Mdh1,Lpcat3,Endog,Fdx1
6.714e-05	-9.61	anion homeostasis	biological process	GO:0055081	50	6	20963	293	Dgat2,Xbp1,Abca1,Dgat1,Abcg1,Wnk4
6.846e-05	-9.59	LENAOUR_DENDRITIC_CELL_MATURATION_UP	MSigDB lists	LENAOUR_DENDRITIC_CELL_MATURATION_UP	105	9	16079	270	Nr1h3,Cebpa,Fabp5,Abcg1,Lpl,Fabp4,Hsd11b1,Tfrc,Pparg
7.04e-05	-9.56	mitochondrial protein complex	cellular component	GO:0098798	126	9	20918	292	Bckdhb,Uqcrfs1,Clpx,Ndufb8,Cox8b,Uqcrc1,Suclg1,Ndufa9,Hadhb
7.25e-05	-9.53	identical protein binding	molecular function	GO:0042802	1239	35	20551	290	Frs3,Aplp1,Adrb3,Gale,Thrsp,Pfkfb1,Adipor2,Epor,Dgat2,Cib2,Egfr,Ccbl1,Abcg1,Alad,Acy3,Tfrc,Aldh9a1,Adipoq,Atg101,Hmgcl,Hp,Cebpa,Sult1a1,Slc27a1,S100a1,Tkt,Gdf5,Sh2b2,Vegfa,Aoc3,Acadm,Scp2,Hsd17b10,Kcnk3,Gpd1
7.258e-05	-9.53	cellular response to organic substance	biological process	GO:0071310	1458	39	20963	293	Lpin1,Adipor2,Tnfrsf14,Slc25a33,Trem2,Adipoq,Vsir,Aplp1,Pdxp,Acsl1,Srebf1,Rorc,Abca1,Cebpa,Sh2b2,Xbp1,Pparg,Slc2a4,Cib2,Jak3,Gdf5,Ptk2b,Ramp2,Egfr,Frs3,Cd36,Dusp22,Alad,Atp1a2,Epor,Ffar2,Il17rc,Nr1h3,Sorbs1,Vegfa,Gpd1,Aacs,Dgat2,Slc27a1
7.313e-05	-9.52	ALK_DN.V1_UP	MSigDB lists	ALK_DN.V1_UP	131	10	16079	270	Slc1a5,H2-DMb2,Aqp7,Xbp1,Slc1a3,Gdf5,Ltc4s,H2-DMb1,Angptl4,Vegfa
7.372e-05	-9.52	GSE360_L_MAJOR_VS_B_MALAYI_HIGH_DOSE_MAC_DN	MSigDB lists	GSE360_L_MAJOR_VS_B_MALAYI_HIGH_DOSE_MAC_DN	186	12	16079	270	Impdh1,Ndufb8,Aplp1,Dgat1,Cfd,Ptk2b,H2-DMb2,Fads2,Cebpa,H2-DMb1,Gpt,Dhcr7
7.493e-05	-9.5	ENDOPLASMIC_RETICULUM	MSigDB lists	ENDOPLASMIC_RETICULUM	278	15	16079	270	Bscl2,Aco1,Fam57b,Pkmyt1,Cd320,Srebf1,Dnajb9,Dhcr7,Pex16,Tm7sf2,Dhcr24,Agpat2,Msmo1,Ndufb8,S100a1
7.521e-05	-9.5	positive regulation of fat cell differentiation	biological process	GO:0045600	51	6	20963	293	Pparg,Xbp1,Adig,Cebpa,Noct,Rarres2
7.588e-05	-9.49	Transket_pyr	smart domains	SM00861	8	3	9181	104	Pdhb,Bckdhb,Tkt
7.618e-05	-9.48	adherens junction assembly	biological process	GO:0034333	32	5	20963	293	Dlc1,Ptk2b,Sorbs1,Ramp2,Whamm
7.618e-05	-9.48	long-chain fatty acid transport	biological process	GO:0015909	32	5	20963	293	Slc27a1,Pparg,Cd36,Slc27a4,Acsl1
7.633e-05	-9.48	anion binding	molecular function	GO:0043168	2489	58	20551	290	Anxa8,Dhcr24,Pkmyt1,Gpt,Slc22a5,Prkag2,Dgat1,Abcg1,Ccbl1,Pcx,Egfr,Abca1,Jak3,Hmgcl,Ltc4s,Adipoq,Suclg1,Aifm2,Acadvl,Aplp1,Hadhb,Idh3g,Syn2,Acox1,Pfkfb1,Pim3,Wnk4,Fabp5,Itpk1,Acox2,Dysf,Mknk2,Pmvk,Scp2,Atp1a2,Acsf2,Cd36,Acss2,Abcb6,Trit1,Clpx,Rps6ka1,Pparg,Tkt,Cbr3,Mapk6,Ivd,Lpl,Sult1a1,Aatk,Slc1a3,Acadm,Acsl1,Rab3d,Aacs,Ptk2b,Pemt,Vegfa
7.667e-05	-9.48	Fatty acid degradation	KEGG pathways	ko00071	49	7	7649	165	Acadvl,Acadm,Cpt2,Acox1,Acsl1,Aldh9a1,Hadhb
7.667e-05	-9.48	Fatty acid degradation	KEGG pathways	mmu00071	49	7	7649	165	Acadvl,Acox1,Cpt2,Acadm,Aldh9a1,Acsl1,Hadhb
7.704e-05	-9.47	KAAB_HEART_ATRIUM_VS_VENTRICLE_DN	MSigDB lists	KAAB_HEART_ATRIUM_VS_VENTRICLE_DN	247	14	16079	270	Gpt,Uqcrc1,Gramd1b,Lpl,Slc1a3,Pcyt2,Cd36,Dlk1,Ndufa9,Acadvl,Slc22a5,Bcat2,Uqcrfs1,Gys1
7.708e-05	-9.47	positive regulation of triglyceride biosynthetic process	biological process	GO:0010867	17	4	20963	293	Srebf1,Dgat1,Nr1h3,Dgat2
7.747e-05	-9.47	TCA Cycle	WikiPathways	WP434	31	6	4813	116	Idh3a,Pcx,Pdhb,Idh3g,Mdh1,Suclg1
7.842e-05	-9.45	regulation of glucose transport	biological process	GO:0010827	74	7	20963	293	Sh2b2,Sorbs1,Adipor2,Aoc3,Adipoq,Fam132a,Rarres2
8.091e-05	-9.42	sulfur compound metabolic process	biological process	GO:0006790	260	13	20963	293	Hmgcl,Mgst2,Pmvk,Hagh,Sult1a1,Pemt,Pdhb,Dgat1,Scp2,Isca2,Suclg1,Dgat2,Acss2
8.142e-05	-9.42	MAPEG	pfam domains	PF01124	6	3	17202	279	Mgst2,Ltc4s,Mgst3
8.251e-05	-9.4	transport	biological process	GO:0006810	3164	69	20963	293	Xbp1,Ndufa9,Acsl1,Kcnk3,Slc25a10,Abca1,Orm1,Abcg1,Tst,Slc1a5,Ndufb8,Aoc3,Slc27a4,Slc5a6,Tfrc,Cox8b,Aqp11,Scp2,Vegfa,Slc25a1,Cpt2,3110043O21Rik,Pex10,Fabp4,Whamm,Heph,Cyb561,Cd36,Trpv2,Aqp7,Higd1a,Atp1a2,Cldn15,Pex16,Gdf5,Slc2a4,Syn2,Slc22a5,Stxbp2,Klf15,Uqcrc1,Clcn2,Pex14,Pparg,Uqcrfs1,Nup107,Ppp1r3c,Dgat1,Aplp1,Slc25a33,Trem2,Agt,Fdx1,Fabp5,Slc27a1,Rab3d,Slc1a3,Wnk4,Sorbs1,Fads2,Nr1h3,Aco1,Phb2,…
8.53e-05	-9.37	HOSHIDA_LIVER_CANCER_SURVIVAL_DN	MSigDB lists	HOSHIDA_LIVER_CANCER_SURVIVAL_DN	108	9	16079	270	Tm7sf2,Pla2g16,Hmgcl,Pcyt2,Tmem97,Pfkfb1,Suclg1,Naaa,Aldh9a1
8.553e-05	-9.37	Peroxisomal lipid metabolism	REACTOME pathways	7098736	22	5	6860	148	Acox1,Scp2,Acox2,Crat,Gnpat
8.818e-05	-9.34	extracellular region part	cellular component	GO:0044421	3598	76	20918	292	Gpd1,Dysf,Msra,Atp1a2,Pdhb,Aifm2,Aoc3,Phospho1,Fabp4,Sbsn,Rarres2,Mdh1,Ntn1,Mgst3,Aldh6a1,Anxa8,Acadm,Naaa,Cd36,Gale,Cd320,Angptl4,Tkt,Hadhb,Aldh9a1,Tst,Abca1,Clstn3,Tfrc,Agt,Vegfa,Apoc1,Acy3,3110043O21Rik,Scp2,Sema4b,Hagh,Slc1a5,Abcb6,Igfbp4,Retn,Cfd,Pdxp,Gpt,Rab3d,Cib2,Suclg1,Cbr3,C4b,Slc1a3,Alad,Fam132a,Stxbp2,Lrg1,Prkag2,Phb2,Slc2a4,Wfdc21,Lipe,Sema3g,Adipoq,Hp,Dlk1,Tmem205,Lpl,Cmbl,Ppa1,Pmvk…
8.849e-05	-9.33	oxidoreductase activity, acting on the aldehyde or oxo group of donors	molecular function	GO:0016903	52	6	20551	290	Aldh1a7,Aldh6a1,Bckdhb,Pdhb,Aldh3b2,Aldh9a1
9.007e-05	-9.31	endoplasmic reticulum membrane	cellular component	GO:0005789	378	16	20918	292	Agpat9,Xbp1,Reep6,Pex16,Pemt,Scd1,Agpat2,Slc27a4,Dgat1,Tm7sf2,Insig1,Dhcr7,Dgat2,Bscl2,Ormdl3,Tkt
9.063e-05	-9.31	flavin adenine dinucleotide binding	molecular function	GO:0050660	75	7	20551	290	Acox2,Acadvl,Acox1,Dhcr24,Acadm,Aifm2,Ivd
9.074e-05	-9.31	positive regulation of cholesterol biosynthetic process	biological process	GO:0045542	7	3	20963	293	Abcg1,Srebf1,Scp2
9.074e-05	-9.31	long-chain fatty acid import	biological process	GO:0044539	7	3	20963	293	Acsl1,Slc27a4,Cd36
9.074e-05	-9.31	positive regulation of cholesterol metabolic process	biological process	GO:0090205	7	3	20963	293	Abcg1,Scp2,Srebf1
9.173e-05	-9.3	KEGG_GLYOXYLATE_AND_DICARBOXYLATE_METABOLISM	MSigDB lists	KEGG_GLYOXYLATE_AND_DICARBOXYLATE_METABOLISM	15	4	16079	270	Mdh1,Aco1,Pgp,Afmid
9.173e-05	-9.3	SANDERSON_PPARA_TARGETS	MSigDB lists	SANDERSON_PPARA_TARGETS	15	4	16079	270	G0s2,Acadm,Cpt2,Cd36
9.443e-05	-9.27	organic substance catabolic process	biological process	GO:1901575	1165	33	20963	293	Gpd1,Gale,Plin1,Bscl2,Dnajb9,Acox1,Pnpla2,Hsd3b7,Bcat2,Pla2g16,Acadm,Bckdhb,Hagh,Lpl,Endog,Hsd11b1,Hadhb,Acadvl,Xbp1,Aldh6a1,Ubd,Clpx,Nudt18,Cbr3,Adipoq,Afmid,Slc27a4,Lpin1,Acox2,Lipe,Ivd,Pla2g12a,Noct
9.597e-05	-9.25	AMP-bd_C	interpro domains	IPR025110	17	4	19600	290	Acss2,Slc27a4,Acsf2,Slc27a1
9.608e-05	-9.25	phospholipid biosynthetic process	biological process	GO:0008654	131	9	20963	293	Pemt,Pmvk,Agpat9,Agpat2,Pla2g16,Lpcat3,Slc27a1,Fabp5,Pcyt2
9.973e-05	-9.21	ALDEHYDE_DEHYDR_CYS	prosite domains	PS00070	19	4	13024	173	Aldh9a1,Aldh6a1,Aldh3b2,Aldh1a7
0.0001029	-9.18	peroxisome organization	biological process	GO:0007031	34	5	20963	293	Pex10,Pex14,Acox1,Pex16,Scp2
0.0001029	-9.18	regulation of sterol transport	biological process	GO:0032371	34	5	20963	293	Scp2,Adipoq,Abcg1,Nr1h3,Abca1
0.0001029	-9.18	regulation of cholesterol transport	biological process	GO:0032374	34	5	20963	293	Adipoq,Abcg1,Scp2,Abca1,Nr1h3
0.0001074	-9.14	Cholesterol biosynthesis	REACTOME pathways	7099139	23	5	6860	148	Dhcr24,Pmvk,Dhcr7,Msmo1,Tm7sf2
0.0001102	-9.11	GSE9037_CTRL_VS_LPS_4H_STIM_BMDM_UP	MSigDB lists	GSE9037_CTRL_VS_LPS_4H_STIM_BMDM_UP	194	12	16079	270	Scp2,Hadhb,Fabp5,H2-DMb2,Mdh1,Aatk,Tmem120a,Rnf128,H2-DMb1,Ivd,Msra,Igfbp4
0.0001165	-9.06	FATTY_ACID_METABOLIC_PROCESS	MSigDB lists	FATTY_ACID_METABOLIC_PROCESS	66	7	16079	270	Hadhb,Fads2,Gnpat,Acadvl,Msmo1,Acadm,Adipor2
0.0001187	-9.04	NAD metabolic process	biological process	GO:0019674	35	5	20963	293	Idh3a,Idh3g,Mdh1,Cbr2,Gpd1
0.0001207	-9.02	KEGG_STEROID_BIOSYNTHESIS	MSigDB lists	KEGG_STEROID_BIOSYNTHESIS	16	4	16079	270	Dhcr7,Tm7sf2,Msmo1,Dhcr24
0.000122	-9.01	Ald_DH_CS_CYS	interpro domains	IPR016160	18	4	19600	290	Aldh9a1,Aldh3b2,Aldh6a1,Aldh1a7
0.0001228	-9	ACYL_COA_DH_1	prosite domains	PS00072	8	3	13024	173	Acadm,Acadvl,Ivd
0.0001228	-9	ACYL_COA_DH_2	prosite domains	PS00073	8	3	13024	173	Acadm,Ivd,Acadvl
0.0001243	-8.99	MENSE_HYPOXIA_UP	MSigDB lists	MENSE_HYPOXIA_UP	89	8	16079	270	Ppp1r3c,Insig1,Vegfa,Scd1,Mxi1,Fam110c,Angptl4,Abcb6
0.0001278	-8.97	PEROXISOME	MSigDB lists	PEROXISOME	47	6	16079	270	Pmvk,Scp2,Pex10,Pex14,Pex16,Gnpat
0.0001278	-8.97	MICROBODY	MSigDB lists	MICROBODY	47	6	16079	270	Pex14,Pex16,Pex10,Gnpat,Scp2,Pmvk
0.0001365	-8.9	AMP-binding_C	pfam domains	PF13193	17	4	17202	279	Acss2,Acsf2,Slc27a1,Slc27a4
0.0001394	-8.88	dicarboxylic acid metabolic process	biological process	GO:0043648	81	7	20963	293	Idh3g,Idh3a,Suclg1,Mdh1,Me2,Pcx,Slc1a3
0.0001413	-8.86	positive regulation of lipid transport	biological process	GO:0032370	57	6	20963	293	Adipoq,Abcg1,Scp2,Retn,Abca1,Nr1h3
0.0001415	-8.86	Insulin resistance	KEGG pathways	mmu04931	112	10	7649	165	Srebf1,Nr1h3,Slc27a1,Rps6ka1,Slc2a4,Cd36,Slc27a4,Prkag2,Ppp1r3c,Gys1
0.0001469	-8.83	HALLMARK_MTORC1_SIGNALING	MSigDB lists	HALLMARK_MTORC1_SIGNALING	200	12	16079	270	Tfrc,Dhcr24,Insig1,Ppa1,Scd1,Slc1a5,Tmem97,Xbp1,Fads2,Tm7sf2,Dhcr7,Adipor2
0.0001492	-8.81	mouse chr8 E2|8 72.81 cM	chromosome location	mouse chr8 E2|8 72.81 cM	2	2	24192	296	Agt,Gnpat
0.0001495	-8.81	nuclear outer membrane-endoplasmic reticulum membrane network	cellular component	GO:0042175	395	16	20918	292	Dgat2,Bscl2,Ormdl3,Tkt,Tm7sf2,Insig1,Dhcr7,Slc27a4,Dgat1,Xbp1,Reep6,Agpat9,Pex16,Pemt,Agpat2,Scd1
0.0001504	-8.8	response to organonitrogen compound	biological process	GO:0010243	566	20	20963	293	Sorbs1,Srebf1,Slc1a3,Sh2b2,Xbp1,Aacs,Pparg,Slc27a1,Gpd1,Slc25a33,Egfr,Trem2,Retn,Lpin1,Cib2,Slc2a4,Pdxp,Atp1a2,Aplp1,Adipoq
0.0001518	-8.79	regulation of cholesterol efflux	biological process	GO:0010874	20	4	20963	293	Abca1,Nr1h3,Abcg1,Adipoq
0.0001546	-8.77	YAO_TEMPORAL_RESPONSE_TO_PROGESTERONE_CLUSTER_6	MSigDB lists	YAO_TEMPORAL_RESPONSE_TO_PROGESTERONE_CLUSTER_6	69	7	16079	270	Cfd,Lpl,Dram2,Retn,Adipoq,Lipe,Slc27a1
0.0001558	-8.77	response to fatty acid	biological process	GO:0070542	37	5	20963	293	Scd1,Cd36,Ffar2,Dgat2,Aacs
0.0001559	-8.77	TRIACYLGLYCEROL_METABOLIC_PROCESS	MSigDB lists	TRIACYLGLYCEROL_METABOLIC_PROCESS	7	3	16079	270	Dgat1,Lpl,Dgat2
0.0001574	-8.76	fatty acid ligase activity	molecular function	GO:0015645	20	4	20551	290	Slc27a1,Acsf2,Acsl1,Slc27a4
0.0001574	-8.76	negative regulation of growth	biological process	GO:0045926	241	12	20963	293	Pparg,Idh3g,Agt,Adrb3,Cd36,Sema4b,Sema3g,Aatk,Ntn1,Adipor2,Scd1,Sema6d
0.0001652	-8.71	establishment of localization	biological process	GO:0051234	3297	70	20963	293	Ntn1,Trem2,Slc25a33,Dgat1,Aplp1,Uqcrfs1,Ppp1r3c,Nup107,Clcn2,Pparg,Pex14,Crat,Dysf,Rab3ip,Ramp2,Abcb6,Apoc1,Wnk4,Slc1a3,Phb2,Sorbs1,Fads2,Nr1h3,Aco1,Agt,Rab3d,Fabp5,Slc27a1,Fdx1,Slc5a6,Slc27a4,Aoc3,Cox8b,Tfrc,Tst,Slc1a5,Orm1,Abcg1,Ndufb8,Kcnk3,Ndufa9,Acsl1,Abca1,Slc25a10,Xbp1,Gdf5,Syn2,Slc2a4,Pex16,Cldn15,Uqcrc1,Slc22a5,Klf15,Stxbp2,Trpv2,Cd36,Higd1a,Atp1a2,Aqp7,Fabp4,Whamm,Heph,Cyb561,Slc25a1,Cp…
0.0001668	-8.7	GSE17974_2.5H_VS_72H_IL4_AND_ANTI_IL12_ACT_CD4_TCELL_DN	MSigDB lists	GSE17974_2.5H_VS_72H_IL4_AND_ANTI_IL12_ACT_CD4_TCELL_DN	173	11	16079	270	Dhcr24,Isca2,Rps6ka1,Ccbl1,Acadvl,Dram2,Tmem97,Fam195a,Mgst3,Uqcrc1,Nup107
0.0001699	-8.68	Transketolase-like_Pyr-bd	interpro domains	IPR005475	8	3	19600	290	Pdhb,Tkt,Bckdhb
0.0001702	-8.68	mitochondrial respiratory chain	cellular component	GO:0005746	59	6	20918	292	Uqcrc1,Cox8b,Ndufa9,Cox7a1,Uqcrfs1,Ndufb8
0.0001708	-8.67	receptor binding	molecular function	GO:0005102	1452	38	20551	290	Lpin1,Ptk2b,Vegfa,Sema3g,Gdf5,Sh2b2,Fam132a,Lpl,Retn,Pparg,Crat,Acox2,Sema4b,Il17rc,Nr1h3,Mrap,Scp2,Hsd17b10,Gnpat,Acox1,Sorbs1,Aplp1,Adrb3,Insl6,Agt,Frs3,Pex14,Rarres2,Itga7,Abca1,Jak3,Lrg1,Adipoq,Sema6d,Hmgcl,Cd320,Cib2,Egfr
0.0001739	-8.66	oxidoreductase complex	cellular component	GO:1990204	84	7	20918	292	Uqcrc1,Ndufa9,Pdhb,Bckdhb,Uqcrfs1,Ndufb8,Gpd1
0.0001742	-8.66	transferase activity, transferring acyl groups other than amino-acyl groups	molecular function	GO:0016747	206	11	20551	290	Crat,Gnpat,Fam57b,Dgat2,Agpat9,Lpcat3,Hadhb,Dgat1,Scp2,Cpt2,Agpat2
0.0001742	-8.66	carboxylic acid binding	molecular function	GO:0031406	206	11	20551	290	Hmgcl,Fabp5,Adipoq,Pparg,Slc1a3,Acox1,Scp2,Dgat1,Cd36,Pcx,Acox2
0.000176	-8.65	alpha-linolenic acid (ALA) metabolism	REACTOME pathways	7099723	14	4	6860	148	Fads2,Acsl1,Acox1,Scp2
0.000176	-8.65	alpha-linolenic (omega3) and linoleic (omega6) acid metabolism	REACTOME pathways	7099722	14	4	6860	148	Acox1,Acsl1,Fads2,Scp2
0.0001773	-8.64	positive regulation of glucose import	biological process	GO:0046326	38	5	20963	293	Adipor2,Adipoq,Fam132a,Rarres2,Sorbs1
0.0001787	-8.63	KEGG_PROPANOATE_METABOLISM	MSigDB lists	KEGG_PROPANOATE_METABOLISM	32	5	16079	270	Suclg1,Acadm,Acss2,Aldh9a1,Aldh6a1
0.0001787	-8.63	MOOTHA_GLUCONEOGENESIS	MSigDB lists	MOOTHA_GLUCONEOGENESIS	32	5	16079	270	Gpd1,Mdh1,Gpt,Pcx,Me2
0.0001801	-8.62	CSR_LATE_UP.V1_DN	MSigDB lists	CSR_LATE_UP.V1_DN	146	10	16079	270	Ermp1,Tm7sf2,Dhcr7,Cmbl,Lpin1,Vsir,Fads2,Msmo1,Scd1,Insig1
0.0001819	-8.61	KRIEG_HYPOXIA_NOT_VIA_KDM3A	MSigDB lists	KRIEG_HYPOXIA_NOT_VIA_KDM3A	674	25	16079	270	Mxi1,Scd1,Aifm2,Impdh1,Dhrs13,Mtus1,Insig1,Ppp1r3c,Grsf1,Abcb6,Egfr,Angptl4,Lrrc61,Slc22a5,Msmo1,Gys1,Ccdc107,Paqr4,Nudt18,Hsd3b7,Pdxp,Tmem120b,Irx3,Pkmyt1,Fads2
0.0001838	-8.6	organophosphate biosynthetic process	biological process	GO:0090407	321	14	20963	293	Suclg1,Impdh1,Fabp5,Slc27a1,Pcyt2,Scp2,Tkt,Ramp2,Agpat9,Pmvk,Agpat2,Pemt,Lpcat3,Pla2g16
0.0001877	-8.58	Acyl chain remodeling of DAG and TAG	REACTOME pathways	7099654	6	3	6860	148	Dgat1,Dgat2,Pnpla2
0.0001898	-8.57	protein binding	molecular function	GO:0005515	7658	138	20551	290	Acox2,Cd36,Mknk2,Hsd17b10,Cbr2,Retn,Kcnk3,Pparg,Gpd1,Gdf5,Tkt,Sh2b2,Mef2b,Trem2,Dnajb9,Ptk2b,Vegfa,3110043O21Rik,Pdxp,Uqcrfs1,Noct,Inca1,Dock11,Whamm,Tnfrsf14,Hp,Rorc,Abca1,Uqcrc1,Fdx1,Atg101,Hmgcl,Slc2a4,Insl6,Agt,Dgat2,Gadd45g,Gale,Thrsp,Sema4b,Insig1,Scp2,Clpx,Crat,Ubd,Sult1a1,Aatk,Pex10,S100a1,Bckdhb,Rab3d,Acadm,Hmgn5,Aoc3,Hacd2,Klf15,Dhcr24,Dlk1,H2-DMb2,Rarres2,Sema6d,Cd320,Sorbs1,Adipor2,Nr…
0.0001923	-8.56	MODULE_12	MSigDB lists	MODULE_12	337	16	16079	270	Igfbp4,Vegfa,Rarres2,Mtus1,Pla2g16,G0s2,Adipor2,Slc1a3,Msmo1,Agt,Cyb561,Aplp1,Dhrs3,Lpl,Itga7,Fads2
0.0001923	-8.56	aldehyde dehydrogenase (NAD) activity	molecular function	GO:0004029	21	4	20551	290	Aldh1a7,Aldh6a1,Aldh9a1,Aldh3b2
0.0001946	-8.54	GTGCCTT,MIR-506	MSigDB lists	GTGCCTT,MIR-506	677	25	16079	270	Fam117a,Gys1,Dhcr24,3110043O21Rik,Il17rc,Aldh9a1,Rab3d,Slc22a5,Rps6ka1,Acadvl,Fam122b,Pnpla2,Abca1,Itga7,Rnf128,Gbgt1,Grsf1,Tfrc,Slc27a1,Scd1,Dgat2,Cebpa,Sema6d,Cnksr3,Crat
0.0001947	-8.54	medium-chain fatty acid transport	biological process	GO:0001579	2	2	20963	293	Slc27a4,Slc27a1
0.0001947	-8.54	response to oleic acid	biological process	GO:0034201	2	2	20963	293	Aacs,Dgat2
0.0001975	-8.53	organic acid binding	molecular function	GO:0043177	209	11	20551	290	Pparg,Adipoq,Fabp5,Hmgcl,Acox1,Slc1a3,Pcx,Cd36,Dgat1,Scp2,Acox2
0.0001976	-8.53	FATTY_ACID_OXIDATION	MSigDB lists	FATTY_ACID_OXIDATION	18	4	16079	270	Acadm,Acadvl,Adipor2,Hadhb
0.0001984	-8.52	leukotriene-C4 synthase activity	molecular function	GO:0004464	2	2	20551	290	Mgst2,Ltc4s
0.0001984	-8.52	sterol response element binding	molecular function	GO:0032810	2	2	20551	290	Nr1h3,Srebf1
0.0001986	-8.52	SWEET_LUNG_CANCER_KRAS_DN	MSigDB lists	SWEET_LUNG_CANCER_KRAS_DN	409	18	16079	270	Abca1,Acsl1,Ramp2,Hp,Adrb3,Cox7a1,Sorbs1,Cfd,Atp1a2,Adipoq,Ntn1,G0s2,Hsd11b1,Rarres2,Vegfa,Tfrc,Heph,Cidec
0.0001997	-8.52	HSIAO_LIVER_SPECIFIC_GENES	MSigDB lists	HSIAO_LIVER_SPECIFIC_GENES	238	13	16079	270	Gpt,Hmgcl,Hp,Mgst2,Tst,Acsl1,Aldh6a1,Acox2,Agt,Msmo1,Hsd11b1,Rarres2,Dhcr24
0.0002025	-8.5	WONG_MITOCHONDRIA_GENE_MODULE	MSigDB lists	WONG_MITOCHONDRIA_GENE_MODULE	207	12	16079	270	Uqcrfs1,Cox7a1,Aldh6a1,Hsd17b10,Pdhb,Ndufb8,Suclg1,Scp2,Coq3,Ndufa9,Crat,Abcb6
0.0002042	-8.5	Regulation of lipolysis in adipocytes	KEGG pathways	mmu04923	57	7	7649	165	Aqp7,Plin1,Pnpla2,Adrb3,Fabp4,Lipe,Pla2g16
0.0002053	-8.49	response to extracellular stimulus	biological process	GO:0009991	248	12	20963	293	Alad,Aacs,Xbp1,Higd1a,Pparg,Adrb3,Angptl4,Noct,Tfrc,Pemt,Srebf1,Acadm
0.0002089	-8.47	regulation of phosphate metabolic process	biological process	GO:0019220	1534	39	20963	293	Rarres2,Fabp4,Pcx,Bcar3,Phb2,Vegfa,Gpd1,Agt,Adrb3,Slc27a1,Gdf5,Mrap,Gadd45g,Ptk2b,Ramp2,Mc2r,Egfr,Cd36,Dusp22,Epor,Higd1a,Acsl1,Pfkfb1,Abca1,Pkmyt1,Mc5r,Hsd11b1,Me2,Xbp1,Dlc1,Tnfrsf14,Prkag2,Slc25a33,Igfbp4,Trem2,Adipoq,Inca1,Cnksr3,Aplp1
0.0002098	-8.47	cellular response to oxygen-containing compound	biological process	GO:1901701	719	23	20963	293	Gpd1,Xbp1,Sh2b2,Dgat2,Aacs,Pparg,Srebf1,Sorbs1,Nr1h3,Rorc,Abca1,Adipoq,Cd36,Pdxp,Ffar2,Aplp1,Lpin1,Cib2,Slc2a4,Slc25a33,Ptk2b,Trem2,Egfr
0.0002106	-8.47	nucleotide binding	molecular function	GO:0000166	2126	50	20551	290	Acox2,Pmvk,Mknk2,Hsd17b10,Atp1a2,Grsf1,Acsf2,Acss2,Trit1,Abcb6,Clpx,Rps6ka1,Gpd1,Cbr3,Mapk6,Ivd,Slc27a1,Sult1a1,Aatk,Acadm,Acsl1,Slc27a4,Rab3d,Aacs,Ptk2b,Pkmyt1,Aldh9a1,Dhcr24,Slc22a5,Prkag2,Idh3a,Egfr,Pcx,Abcg1,Jak3,Abca1,Aifm2,Suclg1,Acadvl,Mdh1,Idh3g,Hadhb,Syn2,Acox1,Hsd11b1,Pfkfb1,Pim3,Wnk4,Me2,Itpk1
0.0002106	-8.47	nucleoside phosphate binding	molecular function	GO:1901265	2126	50	20551	290	Mdh1,Hadhb,Idh3g,Suclg1,Aifm2,Acadvl,Wnk4,Itpk1,Me2,Syn2,Pim3,Pfkfb1,Acox1,Hsd11b1,Egfr,Abcg1,Pcx,Pkmyt1,Dhcr24,Aldh9a1,Idh3a,Prkag2,Slc22a5,Abca1,Jak3,Slc27a1,Ivd,Mapk6,Aatk,Sult1a1,Cbr3,Aacs,Ptk2b,Acadm,Rab3d,Slc27a4,Acsl1,Hsd17b10,Grsf1,Atp1a2,Pmvk,Mknk2,Acsf2,Acox2,Gpd1,Trit1,Abcb6,Acss2,Rps6ka1,Clpx
0.0002133	-8.45	negative regulation of macrophage derived foam cell differentiation	biological process	GO:0010745	9	3	20963	293	Pparg,Adipoq,Abcg1
0.0002137	-8.45	organic substance biosynthetic process	biological process	GO:1901576	3386	71	20963	293	Prkag2,Lipe,Lpin1,Hmgcl,Mxi1,Hmgn5,Fam57b,Abca1,Rorc,Ndufa9,Scd1,Srebf1,Acsl1,Xbp1,Acss2,Scd3,Dhcr24,Klf15,Egfr,Dhcr7,Slc2a4,Impdh1,Alad,Tkt,Hacd2,Agpat2,Thrsp,Dgat2,Gnpat,Gys1,Scp2,Slc25a33,Insig1,Pmvk,Txlng,Pcyt2,Dgat1,Mgst2,Ppp1r3c,Cebpa,Suclg1,Pparg,Hsd11b1,Ramp2,Lpl,Hagh,Pdhb,Pemt,Cidec,Irx3,Lpcat3,Acadm,Pla2g16,Bcat2,Hsd3b7,Tm7sf2,Coq3,Msmo1,Abcb6,Fads2,Agpat9,Nr1h3,Phb2,Mef2b,Slc1a3,Pcx,Lt…
0.0002182	-8.43	TMPIT	interpro domains	IPR012926	2	2	19600	290	Tmem120a,Tmem120b
0.0002182	-8.43	Acyl-CoA_ox_N	interpro domains	IPR029320	2	2	19600	290	Acox2,Acox1
0.0002182	-8.43	PGP_euk	interpro domains	IPR006349	2	2	19600	290	Pgp,Pdxp
0.0002186	-8.43	cellular response to chemical stimulus	biological process	GO:0070887	1867	45	20963	293	Sorbs1,Nr1h3,Fabp4,Slc27a1,Aacs,Dgat2,Gpd1,Vegfa,Egfr,Ramp2,Sult1a1,Ptk2b,Jak3,Gdf5,Cib2,Slc2a4,Higd1a,Il17rc,Epor,Ffar2,Atp1a2,Alad,Dusp22,Frs3,Cd36,Rorc,Abca1,Kcnk3,Srebf1,Acsl1,Pparg,Cebpa,Xbp1,Sh2b2,Trem2,Tfrc,Slc25a33,Tnfrsf14,Lpin1,Adipor2,Mknk2,Pdxp,Aplp1,Vsir,Adipoq
0.0002194	-8.42	mentha-1,3-dione-CoA ligase activity	molecular function	GO:0034841	9	3	20551	290	Slc27a1,Acsf2,Slc27a4
0.0002194	-8.42	thiophene-2-carboxylate-CoA ligase activity	molecular function	GO:0034842	9	3	20551	290	Slc27a4,Acsf2,Slc27a1
0.0002194	-8.42	2,4-dichlorobenzoate-CoA ligase activity	molecular function	GO:0018857	9	3	20551	290	Slc27a1,Acsf2,Slc27a4
0.0002194	-8.42	perillic acid:CoA ligase (AMP-forming) activity	molecular function	GO:0052686	9	3	20551	290	Slc27a4,Slc27a1,Acsf2
0.0002194	-8.42	malonyl-CoA synthetase activity	molecular function	GO:0090409	9	3	20551	290	Slc27a4,Acsf2,Slc27a1
0.0002194	-8.42	citronellyl-CoA ligase activity	molecular function	GO:0034823	9	3	20551	290	Slc27a4,Slc27a1,Acsf2
0.0002194	-8.42	cis-2-methyl-5-isopropylhexa-2,5-dienoate-CoA ligase activity	molecular function	GO:0034942	9	3	20551	290	Slc27a4,Acsf2,Slc27a1
0.0002194	-8.42	3-oxo-2-(2'-pentenyl)cyclopentane-1-octanoic acid CoA ligase activity	molecular function	GO:0010435	9	3	20551	290	Slc27a1,Acsf2,Slc27a4
0.0002194	-8.42	3-hydroxypropionyl-CoA synthetase activity	molecular function	GO:0043955	9	3	20551	290	Slc27a4,Acsf2,Slc27a1
0.0002194	-8.42	aryl-CoA synthetase (ADP-forming) activity	molecular function	GO:0043762	9	3	20551	290	Slc27a4,Acsf2,Slc27a1
0.0002194	-8.42	(3R)-3-isopropenyl-6-oxoheptanoate:CoA ligase (AMP-forming) activity	molecular function	GO:0052688	9	3	20551	290	Slc27a4,Acsf2,Slc27a1
0.0002194	-8.42	pristanate-CoA ligase activity	molecular function	GO:0070251	9	3	20551	290	Slc27a4,Acsf2,Slc27a1
0.0002194	-8.42	trans-2-methyl-5-isopropylhexa-2,5-dienoate-CoA ligase activity	molecular function	GO:0034943	9	3	20551	290	Acsf2,Slc27a1,Slc27a4
0.0002194	-8.42	carbon-sulfur lyase activity	molecular function	GO:0016846	9	3	20551	290	Mgst2,Ltc4s,Ccbl1
0.0002194	-8.42	3-isopropenyl-6-oxoheptanoyl-CoA synthetase activity	molecular function	GO:0018854	9	3	20551	290	Acsf2,Slc27a1,Slc27a4
0.0002194	-8.42	(3R)-3-isopropenyl-6-oxoheptanoate:CoA ligase (ADP-forming) activity	molecular function	GO:0052687	9	3	20551	290	Slc27a4,Acsf2,Slc27a1
0.0002194	-8.42	cyclopropanecarboxylate-CoA ligase activity	molecular function	GO:0034793	9	3	20551	290	Slc27a4,Acsf2,Slc27a1
0.0002194	-8.42	adipate-CoA ligase activity	molecular function	GO:0034796	9	3	20551	290	Slc27a4,Acsf2,Slc27a1
0.0002194	-8.42	pivalate-CoA ligase activity	molecular function	GO:0034783	9	3	20551	290	Slc27a4,Acsf2,Slc27a1
0.0002194	-8.42	branched-chain acyl-CoA synthetase (ADP-forming) activity	molecular function	GO:0043759	9	3	20551	290	Acsf2,Slc27a1,Slc27a4
0.0002194	-8.42	acyl-CoA desaturase activity	molecular function	GO:0016215	9	3	20551	290	Scd1,Scd3,Fads2
0.0002194	-8.42	2,4,4-trimethylpentanoate-CoA ligase activity	molecular function	GO:0034865	9	3	20551	290	Acsf2,Slc27a1,Slc27a4
0.0002194	-8.42	perillic acid:CoA ligase (ADP-forming) activity	molecular function	GO:0052685	9	3	20551	290	Acsf2,Slc27a1,Slc27a4
0.0002194	-8.42	2-oxo-delta3-4,5,5-trimethylcyclopentenylacetyl-CoA synthetase activity	molecular function	GO:0018855	9	3	20551	290	Acsf2,Slc27a1,Slc27a4
0.0002194	-8.42	benzoyl acetate-CoA ligase activity	molecular function	GO:0018856	9	3	20551	290	Slc27a4,Slc27a1,Acsf2
0.0002199	-8.42	-	gene3d domains	3.40.605.10	21	4	10080	148	Aldh9a1,Aldh6a1,Aldh1a7,Aldh3b2
0.0002199	-8.42	-	gene3d domains	3.40.309.10	21	4	10080	148	Aldh3b2,Aldh1a7,Aldh9a1,Aldh6a1
0.0002225	-8.41	Transket_pyr	pfam domains	PF02779	8	3	17202	279	Tkt,Bckdhb,Pdhb
0.0002231	-8.41	regulation of phosphorus metabolic process	biological process	GO:0051174	1539	39	20963	293	Inca1,Adipoq,Aplp1,Cnksr3,Tnfrsf14,Dlc1,Trem2,Igfbp4,Slc25a33,Prkag2,Me2,Hsd11b1,Mc5r,Xbp1,Acsl1,Pkmyt1,Abca1,Pfkfb1,Cd36,Higd1a,Epor,Dusp22,Gdf5,Mc2r,Egfr,Ramp2,Gadd45g,Mrap,Ptk2b,Adrb3,Agt,Gpd1,Vegfa,Slc27a1,Pcx,Rarres2,Fabp4,Phb2,Bcar3
0.0002242	-8.4	brush border membrane	cellular component	GO:0031526	62	6	20918	292	Slc27a4,Cd36,Aqp7,Slc22a5,Slc5a6,Pemt
0.0002245	-8.4	positive regulation of transport	biological process	GO:0051050	916	27	20963	293	Adipoq,Fam132a,Cd36,Abcg1,Trpv2,Cnksr3,Il17rc,Ffar2,Retn,Adipor2,Aoc3,Jak3,Tnfrsf14,S100a1,Egfr,Pemt,Scp2,Vegfa,Agt,Xbp1,Aacs,Pparg,Rab3d,Rarres2,Sorbs1,Nr1h3,Abca1
0.0002247	-8.4	GSE360_DC_VS_MAC_B_MALAYI_LOW_DOSE_UP	MSigDB lists	GSE360_DC_VS_MAC_B_MALAYI_LOW_DOSE_UP	179	11	16079	270	Idh3a,Stxbp2,Gys1,Parm1,Aldh9a1,Pfkfb1,Pkmyt1,Fabp5,Pla2g16,Tm7sf2,Uqcrc1
0.0002258	-8.4	regulation of glucose import	biological process	GO:0046324	62	6	20963	293	Sh2b2,Sorbs1,Adipoq,Fam132a,Adipor2,Rarres2
0.0002303	-8.38	Ald_DH/histidinol_DH	interpro domains	IPR016161	21	4	19600	290	Aldh9a1,Aldh3b2,Aldh6a1,Aldh1a7
0.0002303	-8.38	Ald_DH_C	interpro domains	IPR016163	21	4	19600	290	Aldh3b2,Aldh9a1,Aldh6a1,Aldh1a7
0.0002303	-8.38	Aldehyde_DH_dom	interpro domains	IPR015590	21	4	19600	290	Aldh6a1,Aldh3b2,Aldh9a1,Aldh1a7
0.0002303	-8.38	Ald_DH_N	interpro domains	IPR016162	21	4	19600	290	Aldh1a7,Aldh6a1,Aldh3b2,Aldh9a1
0.0002344	-8.36	extracellular region	cellular component	GO:0005576	4144	83	20918	292	Slc1a3,Fam132a,Alad,Cib2,Rab3d,Trem2,Cbr3,C4b,Suclg1,Epor,Sema3g,Lipe,Wfdc21,Lrg1,Stxbp2,Slc2a4,Insl6,Prkag2,Phb2,Lpl,Tmem205,Ppa1,Cmbl,Hp,Adipoq,Pla2g12a,Dlk1,Mtus1,Fabp5,Cbr1,Slc22a5,Gm1673,Orm1,Dnajb9,Pmvk,Aco1,Gdf5,Mdh1,Rarres2,Acadm,Anxa8,Aldh6a1,Mgst3,Ntn1,Dysf,Gpd1,Sbsn,Fabp4,Phospho1,Aoc3,Aifm2,Atp1a2,Msra,Pdhb,Aldh9a1,Hadhb,Tst,Gale,Naaa,Cd36,Tkt,Cd320,Angptl4,3110043O21Rik,Acy3,Apoc1,Dh…
0.0002374	-8.35	oxidoreductase activity, acting on the aldehyde or oxo group of donors, NAD or NADP as acceptor	molecular function	GO:0016620	40	5	20551	290	Aldh1a7,Aldh6a1,Pdhb,Aldh9a1,Aldh3b2
0.0002403	-8.33	ENERGY_DERIVATION_BY_OXIDATION_OF_ORGANIC_COMPOUNDS	MSigDB lists	ENERGY_DERIVATION_BY_OXIDATION_OF_ORGANIC_COMPOUNDS	34	5	16079	270	Pdhb,Acadvl,Uqcrc1,Crat,Adrb3
0.0002404	-8.33	Synthesis of PA	REACTOME pathways	7098737	27	5	6860	148	Gpd1,Agpat2,Agpat9,Gnpat,Pla2g12a
0.0002416	-8.33	Biosynthesis of unsaturated fatty acids	KEGG pathways	ko01040	27	5	7649	165	Fads2,Acox1,Hacd2,Scd3,Scd1
0.0002416	-8.33	Biosynthesis of unsaturated fatty acids	KEGG pathways	mmu01040	27	5	7649	165	Hacd2,Scd3,Fads2,Acox1,Scd1
0.0002479	-8.3	cellular response to organonitrogen compound	biological process	GO:0071417	371	15	20963	293	Gpd1,Adipoq,Pparg,Aplp1,Pdxp,Sh2b2,Xbp1,Cib2,Slc2a4,Srebf1,Lpin1,Egfr,Trem2,Slc25a33,Sorbs1
0.0002521	-8.29	Acyl-CoA_DH_CS	interpro domains	IPR006089	9	3	19600	290	Acadm,Acadvl,Ivd
0.0002523	-8.28	response to peptide hormone	biological process	GO:0043434	217	11	20963	293	Slc27a1,Pparg,Sh2b2,Xbp1,Adipoq,Slc25a33,Sorbs1,Slc2a4,Srebf1,Retn,Lpin1
0.0002525	-8.28	GRAESSMANN_APOPTOSIS_BY_SERUM_DEPRIVATION_DN	MSigDB lists	GRAESSMANN_APOPTOSIS_BY_SERUM_DEPRIVATION_DN	212	12	16079	270	Lpin1,Thrsp,Naaa,Cyb561,1190005I06Rik,Dgat2,Rab3d,Vegfa,Higd1a,Gys1,Gpd1,Ppp1r3c
0.0002546	-8.28	SHETH_LIVER_CANCER_VS_TXNIP_LOSS_PAM4	MSigDB lists	SHETH_LIVER_CANCER_VS_TXNIP_LOSS_PAM4	244	13	16079	270	Abhd15,Coq3,Clcn2,Mdh1,Clpx,Acsl1,Ntn1,Prkag2,Acss2,Aldh9a1,Hagh,Aldh6a1,S100a1
0.0002558	-8.27	negative regulation of axon extension	biological process	GO:0030517	41	5	20963	293	Sema3g,Sema6d,Sema4b,Ntn1,Aatk
0.0002595	-8.26	GSE3982_DC_VS_BASOPHIL_UP	MSigDB lists	GSE3982_DC_VS_BASOPHIL_UP	182	11	16079	270	Impdh1,Cbr3,Dysf,Ndufb8,Cbr1,Trpv2,Pparg,Tst,Cd36,Bscl2,Slc1a3
0.0002621	-8.25	Acyl-CoA_ox_N	pfam domains	PF14749	2	2	17202	279	Acox2,Acox1
0.0002621	-8.25	TMPIT	pfam domains	PF07851	2	2	17202	279	Tmem120b,Tmem120a
0.0002625	-8.25	regulation of cell growth	biological process	GO:0001558	373	15	20963	293	Igfbp4,Slc25a33,Ptk2b,Sema3g,Ntn1,Adipor2,Sema6d,Aatk,Clstn3,Hsd3b7,Pparg,Vegfa,Sema4b,Trpv2,Agt
0.0002678	-8.23	cellular response to peptide hormone stimulus	biological process	GO:0071375	150	9	20963	293	Sorbs1,Slc25a33,Slc2a4,Srebf1,Lpin1,Pparg,Sh2b2,Xbp1,Adipoq
0.0002685	-8.22	cell-substrate adherens junction assembly	biological process	GO:0007045	23	4	20963	293	Whamm,Ptk2b,Sorbs1,Dlc1
0.0002685	-8.22	focal adhesion assembly	biological process	GO:0048041	23	4	20963	293	Dlc1,Ptk2b,Sorbs1,Whamm
0.0002693	-8.22	hormone-mediated signaling pathway	biological process	GO:0009755	90	7	20963	293	Adipor2,Adipoq,Acsl1,Nr1h3,Pparg,Rorc,Slc27a1
0.0002786	-8.19	response to hormone	biological process	GO:0009725	548	19	20963	293	Retn,Lpin1,Adipor2,Slc2a4,Slc25a33,Ramp2,Sult1a1,Egfr,Adipoq,Atp1a2,Srebf1,Acsl1,Sorbs1,Nr1h3,Rorc,Xbp1,Sh2b2,Pparg,Slc27a1
0.0002822	-8.17	regulation of growth	biological process	GO:0040008	640	21	20963	293	Pparg,Vegfa,Adrb3,Agt,Scd1,Clstn3,Hsd3b7,Idh3g,Sema4b,Cd36,Tkt,Trpv2,Igfbp4,Slc25a33,Ptk2b,Sema3g,Ntn1,Adipor2,Sema6d,Gdf5,Aatk
0.000285	-8.16	ion homeostasis	biological process	GO:0050801	549	19	20963	293	Kcnk3,Wnk4,Aco1,Abca1,Heph,Aqp11,Agt,Dgat2,Xbp1,Jak3,Cib2,Ptk2b,Tfrc,Egfr,Cd36,Dgat1,Abcg1,Epor,Atp1a2
0.0002871	-8.16	regulation of coenzyme metabolic process	biological process	GO:0051196	42	5	20963	293	Hsd11b1,Me2,Gpd1,Prkag2,Coq3
0.0002927	-8.14	mitochondrial membrane part	cellular component	GO:0044455	152	9	20918	292	Uqcrfs1,Abcb6,Ndufb8,Uqcrc1,Cox8b,Ndufa9,Cox7a1,Fdx1,Scp2
0.0002988	-8.12	CHANG_CORE_SERUM_RESPONSE_DN	MSigDB lists	CHANG_CORE_SERUM_RESPONSE_DN	185	11	16079	270	Insig1,Dusp22,Slc27a1,Scd1,Ypel3,Msmo1,Mxi1,Fads2,Lpin1,Acss2,Egfr
0.0002988	-8.12	GSE17721_LPS_VS_PAM3CSK4_24H_BMDM_DN	MSigDB lists	GSE17721_LPS_VS_PAM3CSK4_24H_BMDM_DN	185	11	16079	270	Vsir,Bscl2,Abcb6,Rnf128,Clybl,Dhcr24,Gys1,Pdhb,Acadvl,Rab3d,Ypel3
0.0003016	-8.11	low-density lipoprotein particle clearance	biological process	GO:0034383	10	3	20963	293	Dgat2,Cd36,Adipoq
0.0003016	-8.11	regulation of cholesterol esterification	biological process	GO:0010872	10	3	20963	293	Scd1,Abcg1,Agt
0.0003047	-8.1	MODULE_327	MSigDB lists	MODULE_327	20	4	16079	270	Agpat2,Mgst2,Scp2,Acox1
0.0003047	-8.1	OXIDOREDUCTASE_ACTIVITY_ACTING_ON_THE_ALDEHYDE_OR_OXO_GROUP_OF_DONORS	MSigDB lists	OXIDOREDUCTASE_ACTIVITY_ACTING_ON_THE_ALDEHYDE_OR_OXO_GROUP_OF_DONORS	20	4	16079	270	Bckdhb,Aldh6a1,Aldh9a1,Pdhb
0.0003101	-8.08	oxidoreductase activity, acting on paired donors, with oxidation of a pair of donors resulting in the reduction of molecular oxygen to two molecules of water	molecular function	GO:0016717	10	3	20551	290	Scd3,Scd1,Fads2
0.0003101	-8.08	acyl-CoA ligase activity	molecular function	GO:0003996	10	3	20551	290	Slc27a4,Acsf2,Slc27a1
0.0003104	-8.08	binding	molecular function	GO:0005488	12076	199	20551	290	Clpx,Tst,Ermp1,Cyb561,Crat,Heph,Sema4b,Insig1,Scp2,Rab3d,Acadm,Hmgn5,Aoc3,Hacd2,Ffar2,Klf15,Rufy4,Ubd,Sult1a1,Aatk,Pex10,S100a1,Bco1,Bckdhb,Ivd,H2-DMb2,Dlk1,Rarres2,Scd3,Sema6d,Cd320,Gpt,Dhcr24,Hsd11b1,Sorbs1,Adipor2,Fabp5,Acadvl,Pla2g12a,Hmgb3,Cbr2,Abcb6,Retn,Kcnk3,Pparg,Gpd1,Acox2,Cd36,Acsf2,Mknk2,Hsd17b10,Grsf1,Dnajb9,Ptk2b,Pemt,Vegfa,3110043O21Rik,Pdxp,Tkt,Cbr3,Gdf5,Sh2b2,Mef2b,Trem2,Tnfrsf14…
0.0003129	-8.07	GSE17721_0.5H_VS_8H_POLYIC_BMDM_UP	MSigDB lists	GSE17721_0.5H_VS_8H_POLYIC_BMDM_UP	186	11	16079	270	Pmvk,Acox1,Idh3a,Aacs,Gys1,Acadvl,Dgat1,Xbp1,Mdh1,Pcx,Mknk2
0.0003167	-8.06	positive regulation of cellular process	biological process	GO:0048522	4428	87	20963	293	Gdf5,S100a1,Mc2r,Egfr,Gadd45g,Ptk2b,Klf15,Trpv2,Cd36,Sema4b,Higd1a,Il17rc,Ffar2,Fam110c,Rps6ka1,Dusp22,Fabp4,Rarres2,Whamm,Bcar3,G0s2,Scp2,Vegfa,Aacs,Dgat2,Lpin1,Aoc3,Prkag2,Igfbp4,Noct,Inca1,Vsir,Pdxp,Ubd,Srebf1,Scd1,Acsl1,Rorc,Abca1,Clpx,Endog,Mc5r,Xbp1,Lims2,Jak3,Retn,Pemt,Irx3,Lpl,Ramp2,Mrap,Fam132a,Parm1,Epor,Pnpla2,Pcx,Mef2b,Slc1a3,Phb2,Sorbs1,Ypel3,Nr1h3,Agt,Gpd1,Adrb3,Slc27a1,Rab3d,Aifm2,…
0.0003186	-8.05	response to cold	biological process	GO:0009409	24	4	20963	293	Adrb3,Agt,Acadm,Slc27a1
0.0003212	-8.04	adherens junction organization	biological process	GO:0034332	43	5	20963	293	Ramp2,Sorbs1,Ptk2b,Whamm,Dlc1
0.0003212	-8.04	regulation of cofactor metabolic process	biological process	GO:0051193	43	5	20963	293	Prkag2,Coq3,Hsd11b1,Gpd1,Me2
0.0003221	-8.04	response to organic substance	biological process	GO:0010033	2070	48	20963	293	Srebf1,Scd1,Acsl1,Rorc,Abca1,Endog,Pparg,Wfdc21,Sh2b2,Cebpa,Xbp1,Tnfrsf14,Adipor2,Lpin1,Trem2,Slc25a33,Noct,Vsir,Adipoq,Abcg1,Aplp1,Pdxp,Slc1a3,Dnajb9,Sorbs1,Nr1h3,Gpd1,Vegfa,Slc27a1,Dgat2,Aacs,Jak3,Gdf5,Cib2,Slc2a4,Retn,Egfr,Sult1a1,Ramp2,Ptk2b,Frs3,Cd36,Il17rc,Ffar2,Epor,Atp1a2,Dusp22,Alad
0.0003235	-8.04	lyase activity	molecular function	GO:0016829	186	10	20551	290	Mgst2,Alad,Aco1,Ccbl1,Hadhb,Naaa,Ltc4s,Hmgcl,Hacd2,Me2
0.000326	-8.03	Aldedh	pfam domains	PF00171	21	4	17202	279	Aldh1a7,Aldh9a1,Aldh6a1,Aldh3b2
0.0003414	-7.98	cellular response to peptide	biological process	GO:1901653	155	9	20963	293	Xbp1,Sh2b2,Pparg,Adipoq,Slc25a33,Sorbs1,Lpin1,Srebf1,Slc2a4
0.0003415	-7.98	Gluconeogenesis	REACTOME pathways	7098583	29	5	6860	148	Slc25a10,Mdh1,Pcx,Pfkfb1,Slc25a1
0.0003429	-7.98	GSE17721_PAM3CSK4_VS_GADIQUIMOD_24H_BMDM_UP	MSigDB lists	GSE17721_PAM3CSK4_VS_GADIQUIMOD_24H_BMDM_UP	188	11	16079	270	Mknk2,Mgst2,Aatk,Pcyt2,Tkt,Heph,Rab3d,Aldh9a1,Adrb3,Acox1,Dhcr24
0.0003429	-7.98	GSE11057_CD4_EFF_MEM_VS_PBMC_DN	MSigDB lists	GSE11057_CD4_EFF_MEM_VS_PBMC_DN	188	11	16079	270	3110043O21Rik,Rab3d,Tkt,Dgat2,Cfd,Dysf,Sh2b2,Gbgt1,H2-DMb1,H2-DMb2,Acsl1
0.0003487	-7.96	KEGG_INSULIN_SIGNALING_PATHWAY	MSigDB lists	KEGG_INSULIN_SIGNALING_PATHWAY	130	9	16079	270	Slc2a4,Lipe,Srebf1,Mknk2,Prkag2,Ppp1r3c,Gys1,Sh2b2,Sorbs1
0.0003492	-7.96	extracellular space	cellular component	GO:0005615	1306	34	20918	292	Mdh1,Alad,Fam132a,Cib2,Cbr3,Aoc3,C4b,Aifm2,Wfdc21,Sema3g,Lipe,Tst,Cd36,Lrg1,Prkag2,Angptl4,Lpl,3110043O21Rik,Apoc1,Sema4b,Hp,Tfrc,Adipoq,Abca1,Vegfa,Dlk1,Agt,Retn,Mtus1,Cfd,Gpt,Orm1,Gdf5,Igfbp4
0.0003519	-7.95	regulation of lipid transport	biological process	GO:0032368	94	7	20963	293	Dgat1,Abcg1,Adipoq,Scp2,Retn,Nr1h3,Abca1
0.0003536	-7.95	PEREZ_TP53_TARGETS	MSigDB lists	PEREZ_TP53_TARGETS	1002	32	16079	270	Naaa,Mxi1,Apol6,Aifm2,Disp2,Dusp22,Lpcat3,Cnksr3,Fam132a,Sh3tc1,Cebpa,Ypel3,Trpv2,Mc5r,Gramd1b,Cmbl,Trem2,Abca1,H2-DMb2,Fam73b,Hagh,Abcb6,Ntn1,Pla2g16,Dlk1,Abhd15,Dhrs3,Dgat1,Kcnk3,H2-DMb1,Atpaf2,Abcg1
0.0003583	-7.93	fatty acid transport	biological process	GO:0015908	44	5	20963	293	Acsl1,Slc27a4,Cd36,Pparg,Slc27a1
0.0003588	-7.93	GSE22886_NAIVE_CD8_TCELL_VS_DC_DN	MSigDB lists	GSE22886_NAIVE_CD8_TCELL_VS_DC_DN	189	11	16079	270	Fabp5,Mdh1,H2-DMb2,Mgst2,Slc1a5,Sh3tc1,Cebpa,Atpaf2,H2-DMb1,Impdh1,Zfyve21
0.0003704	-7.9	cytosol	cellular component	GO:0005829	1526	38	20918	292	Pmvk,Pnpla2,Dhcr24,Aco1,Rab3ip,Ptk2b,Pdxp,Gnb5,Jak3,Thrsp,Sorbs1,Pfkfb1,Aacs,Xbp1,Scp2,Stxbp2,Plin1,Ccbl1,Endog,Kcnk3,Slc2a4,Epor,Pparg,Sult1a1,Aldh9a1,Lipe,Gpd1,Cib2,Dlc1,Aifm2,Fabp4,Aqp11,Cbr3,Mdh1,Cidec,Txlng,Anxa8,Alad
0.0003707	-7.9	Fatty Acyl-CoA Biosynthesis	REACTOME pathways	7098729	45	6	6860	148	Slc25a1,Scd3,Acsl1,Scd1,Hacd2,Acsf2
0.0003924	-7.84	REACTOME_METABOLISM_OF_AMINO_ACIDS_AND_DERIVATIVES	MSigDB lists	REACTOME_METABOLISM_OF_AMINO_ACIDS_AND_DERIVATIVES	191	11	16079	270	Gpt,Slc25a10,Tst,Afmid,Aldh6a1,Aldh9a1,Ccbl1,Hsd17b10,Bcat2,Ivd,Bckdhb
0.0003924	-7.84	GSE17721_CTRL_VS_PAM3CSK4_12H_BMDM_UP	MSigDB lists	GSE17721_CTRL_VS_PAM3CSK4_12H_BMDM_UP	191	11	16079	270	Sh2b2,Idh3a,Gadd45g,Ypel3,Acox2,Mdh1,Syn2,Xbp1,Hadhb,Mknk2,Clybl
0.0003963	-7.83	UEDA_PERIFERAL_CLOCK	MSigDB lists	UEDA_PERIFERAL_CLOCK	161	10	16079	270	Ppp1r3c,Inca1,Dhrs3,Pla2g12a,Rorc,Cebpa,Pnpla2,Fdx1,Mknk2,Dhcr7
0.0003971	-7.83	integral component of endoplasmic reticulum membrane	cellular component	GO:0030176	96	7	20918	292	Dhcr7,Bscl2,Scd1,Dgat2,Tm7sf2,Insig1,Xbp1
0.000399	-7.83	organic anion transport	biological process	GO:0015711	306	13	20963	293	Slc22a5,Slc25a10,Abca1,Acsl1,Slc1a3,Slc5a6,Slc27a4,Slc27a1,Pparg,Cd36,Abcg1,Scp2,Slc1a5
0.0004001	-7.82	regulation of axon extension	biological process	GO:0030516	96	7	20963	293	Aatk,Trpv2,Vegfa,Sema4b,Sema6d,Ntn1,Sema3g
0.0004053	-7.81	whole membrane	cellular component	GO:0098805	1588	39	20918	292	Pex14,Lpin1,Acsl1,Dhcr7,Slc22a5,Pdxp,Ptk2b,Gnpat,Abcb6,Egfr,Slc27a1,Acy3,H2-DMb2,Sema4b,Scp2,Pex16,Clstn3,Abca1,Tfrc,Slc27a4,Sorbs1,Slc5a6,Pex10,Hadhb,Acox1,Lipe,Cd36,Stxbp2,Phb2,Slc2a4,Slc1a3,Pemt,Anxa8,Heph,Rab3d,Aqp7,Aifm2,Atp1a2,Dlc1
0.0004102	-7.8	GSE24142_DN2_VS_DN3_THYMOCYTE_FETAL_DN	MSigDB lists	GSE24142_DN2_VS_DN3_THYMOCYTE_FETAL_DN	192	11	16079	270	Hsd11b1,Dhrs3,Cyb561,Rab3ip,Pparg,Ormdl3,Rorc,Tmem120b,Mgst2,Lrrc61,Dnajb9
0.0004102	-7.8	GSE17721_ALL_VS_24H_PAM3CSK4_BMDM_DN	MSigDB lists	GSE17721_ALL_VS_24H_PAM3CSK4_BMDM_DN	192	11	16079	270	Igfbp4,Cbr1,Dgat1,Dgat2,Hsd11b1,Ccdc107,Rnf128,Ltc4s,Slc25a10,Scp2,Mgst2
0.0004228	-7.77	Metabolism of xenobiotics by cytochrome P450	KEGG pathways	mmu00980	64	7	7649	165	Cbr1,Cbr3,Mgst2,Aldh3b2,Hsd11b1,Mgst3,Cbr2
0.0004228	-7.77	Metabolism of xenobiotics by cytochrome P450	KEGG pathways	ko00980	64	7	7649	165	Aldh3b2,Cbr1,Mgst2,Cbr3,Hsd11b1,Mgst3,Cbr2
0.0004262	-7.76	monocarboxylic acid transport	biological process	GO:0015718	97	7	20963	293	Slc27a1,Pparg,Slc22a5,Slc5a6,Slc27a4,Cd36,Acsl1
0.0004285	-7.76	lipid binding	molecular function	GO:0008289	608	20	20551	290	Acox1,Hsd11b1,Pemt,Fabp5,Dlc1,Ffar2,Fabp4,Trem2,Lpl,Rorc,Pparg,Ltc4s,Acox2,Anxa8,Cd36,Dgat1,Atp1a2,Hsd17b10,Scp2,Dysf
0.0004309	-7.75	regulation of cyclic nucleotide metabolic process	biological process	GO:0030799	160	9	20963	293	Abca1,Mc2r,Mrap,Ptk2b,Ramp2,Aplp1,Adrb3,Vegfa,Mc5r
0.000436	-7.74	WILCOX_RESPONSE_TO_PROGESTERONE_UP	MSigDB lists	WILCOX_RESPONSE_TO_PROGESTERONE_UP	134	9	16079	270	Tmem97,Abcg1,Fads2,Dnajb9,Lpin1,Dhcr7,Insig1,Msmo1,Scd1
0.0004427	-7.72	REACTOME_TCA_CYCLE_AND_RESPIRATORY_ELECTRON_TRANSPORT	MSigDB lists	REACTOME_TCA_CYCLE_AND_RESPIRATORY_ELECTRON_TRANSPORT	107	8	16079	270	Uqcrc1,Ndufa9,Idh3g,Suclg1,Ndufb8,Pdhb,Idh3a,Uqcrfs1
0.000444	-7.72	mouse chr9 D|9 42.3 cM	chromosome location	mouse chr9 D|9 42.3 cM	3	2	24192	296	Gnb5,Mapk6
0.0004478	-7.71	HALLMARK_MYOGENESIS	MSigDB lists	HALLMARK_MYOGENESIS	194	11	16079	270	Cd36,Acsl1,Pcx,Crat,Itga7,Lpin1,Ppp1r3c,Cox7a1,Cfd,Scd1,Sorbs1
0.0004615	-7.68	acylglycerol O-acyltransferase activity	molecular function	GO:0016411	46	5	20551	290	Dgat1,Lpcat3,Agpat2,Dgat2,Agpat9
0.0004643	-7.67	NAKAMURA_METASTASIS_MODEL_DN	MSigDB lists	NAKAMURA_METASTASIS_MODEL_DN	39	5	16079	270	Fam83a,Fabp5,Irx3,Tmem120a,Sema4b
0.0004676	-7.67	GSE22886_NAIVE_TCELL_VS_DC_DN	MSigDB lists	GSE22886_NAIVE_TCELL_VS_DC_DN	195	11	16079	270	H2-DMb1,Bcar3,Tst,Mgst2,Mdh1,H2-DMb2,Trem2,Cd36,Cebpa,Zfyve21,Dhcr24
0.0004708	-7.66	LIM_MAMMARY_STEM_CELL_DN	MSigDB lists	LIM_MAMMARY_STEM_CELL_DN	402	17	16079	270	Dhcr7,Reep6,Dhcr24,Slc5a6,Tm7sf2,Gale,Rorc,Tst,Bcl2l13,Hagh,Rab3ip,Alad,Wnk4,Cpt2,Stxbp2,Mtus1,Ivd
0.0004855	-7.63	BHAT_ESR1_TARGETS_VIA_AKT1_UP	MSigDB lists	BHAT_ESR1_TARGETS_VIA_AKT1_UP	261	13	16079	270	Gadd45g,Slc22a5,1190005I06Rik,Dhrs3,Igfbp4,Sh2b2,Lrg1,Prkag2,Cnksr3,Tmem120b,Pcyt2,Fam195a,Xbp1
0.0004859	-7.63	MITOCHONDRIAL_PART	MSigDB lists	MITOCHONDRIAL_PART	136	9	16079	270	Bckdhb,Aifm2,Acadm,Hadhb,Mrps35,Phb2,Ndufa9,Uqcrc1,Abcb6
0.0004863	-7.63	mitochondrial nucleoid	cellular component	GO:0042645	47	5	20918	292	Grsf1,Hsd17b10,Acadvl,Hadhb,Clpx
0.0004863	-7.63	nucleoid	cellular component	GO:0009295	47	5	20918	292	Hadhb,Clpx,Grsf1,Acadvl,Hsd17b10
0.0004882	-7.62	HALLMARK_XENOBIOTIC_METABOLISM	MSigDB lists	HALLMARK_XENOBIOTIC_METABOLISM	196	11	16079	270	Pcx,Cd36,Tmem97,Slc1a5,Pemt,Cbr1,Aldh9a1,Acox2,Igfbp4,Acox1,Hsd11b1
0.000509	-7.58	mitochondrial fatty acid beta-oxidation of saturated fatty acids	REACTOME pathways	7098760	8	3	6860	148	Acadm,Hadhb,Acadvl
0.000509	-7.58	Beta-oxidation of pristanoyl-CoA	REACTOME pathways	7099376	8	3	6860	148	Acox2,Crat,Scp2
0.0005092	-7.58	quinone metabolic process	biological process	GO:1901661	27	4	20963	293	Cbr1,Coq3,Cbr3,Ndufa9
0.0005095	-7.58	GOTZMANN_EPITHELIAL_TO_MESENCHYMAL_TRANSITION_DN	MSigDB lists	GOTZMANN_EPITHELIAL_TO_MESENCHYMAL_TRANSITION_DN	197	11	16079	270	Gnb5,Scp2,Slc1a5,Tkt,Pparg,Mxi1,Hsd17b10,Acadm,Cpt2,Gpd1,Alad
0.0005149	-7.57	REACTOME_HORMONE_SENSITIVE_LIPASE_HSL_MEDIATED_TRIACYLGLYCEROL_HYDROLYSIS	MSigDB lists	REACTOME_HORMONE_SENSITIVE_LIPASE_HSL_MEDIATED_TRIACYLGLYCEROL_HYDROLYSIS	10	3	16079	270	Lipe,Plin1,Fabp4
0.0005156	-7.57	carbohydrate homeostasis	biological process	GO:0033500	164	9	20963	293	Adipor2,Slc2a4,Sh2b2,Xbp1,Cebpa,Aacs,Pparg,Ffar2,Adipoq
0.0005156	-7.57	glucose homeostasis	biological process	GO:0042593	164	9	20963	293	Adipor2,Slc2a4,Xbp1,Sh2b2,Cebpa,Aacs,Pparg,Ffar2,Adipoq
0.0005217	-7.56	STEROL_REDUCT_2	prosite domains	PS01018	3	2	13024	173	Tm7sf2,Dhcr7
0.0005217	-7.56	PYR_CT	prosite domains	PS50991	3	2	13024	173	Pcx,Hmgcl
0.0005217	-7.56	STEROL_REDUCT_1	prosite domains	PS01017	3	2	13024	173	Tm7sf2,Dhcr7
0.0005258	-7.55	5LPOXGNASEAP	prints domains	PR00488	3	2	5904	79	Mgst2,Ltc4s
0.0005398	-7.52	respiratory electron transport chain	biological process	GO:0022904	48	5	20963	293	Gpd1,Slc1a3,Uqcrc1,Ndufb8,Cox8b
0.0005401	-7.52	intrinsic component of endoplasmic reticulum membrane	cellular component	GO:0031227	101	7	20918	292	Insig1,Xbp1,Dgat2,Tm7sf2,Scd1,Dhcr7,Bscl2
0.0005415	-7.52	fatty acid homeostasis	biological process	GO:0055089	12	3	20963	293	Dgat1,Dgat2,Xbp1
0.0005415	-7.52	cellular response to lithium ion	biological process	GO:0071285	12	3	20963	293	Pparg,Cebpa,Fabp4
0.0005415	-7.52	triglyceride catabolic process	biological process	GO:0019433	12	3	20963	293	Lipe,Pnpla2,Lpl
0.0005415	-7.52	regulation of sequestering of triglyceride	biological process	GO:0010889	12	3	20963	293	Pparg,Lpl,Pnpla2
0.0005415	-7.52	protein import into peroxisome matrix	biological process	GO:0016558	12	3	20963	293	Pex14,Pex10,Pex16
0.0005432	-7.52	ZHANG_GATA6_TARGETS_DN	MSigDB lists	ZHANG_GATA6_TARGETS_DN	61	6	16079	270	Dhcr7,Egfr,Msmo1,Insig1,Alad,Fabp5
0.0005512	-7.5	FARMER_BREAST_CANCER_APOCRINE_VS_LUMINAL	MSigDB lists	FARMER_BREAST_CANCER_APOCRINE_VS_LUMINAL	299	14	16079	270	Acsl1,Pla2g16,Dhcr7,Gale,Mknk2,Egfr,Mtus1,Vegfa,Dhcr24,Scd1,Igfbp4,Msmo1,Naaa,Acadm
0.0005523	-7.5	beta-Alanine metabolism	KEGG pathways	ko00410	32	5	7649	165	Aldh6a1,Aoc3,Aldh9a1,Aldh3b2,Acadm
0.0005523	-7.5	beta-Alanine metabolism	KEGG pathways	mmu00410	32	5	7649	165	Aldh6a1,Aldh9a1,Aldh3b2,Aoc3,Acadm
0.0005558	-7.5	Glucose metabolism	REACTOME pathways	7098584	67	7	6860	148	Ppp1r3c,Slc25a10,Pcx,Slc25a1,Pfkfb1,Gys1,Mdh1
0.0005559	-7.49	regulation of localization	biological process	GO:0032879	2295	51	20963	293	Clcn2,Sh2b2,Xbp1,Pparg,Srebf1,Abca1,Dgat1,Abcg1,Adipoq,Mtus1,Cnksr3,Clstn3,Dlc1,Aoc3,Sema6d,Ntn1,Adipor2,Tnfrsf14,Insig1,Sema3g,Trem2,Vegfa,Scp2,Agt,Aacs,Rab3d,Gnb5,Rarres2,Wnk4,Nr1h3,Sorbs1,Trim29,Sema4b,Cd36,Fam132a,Trpv2,Pnpla2,Fam110c,Ffar2,Atp1a2,Il17rc,Pim3,Reep6,Retn,S100a1,Jak3,Ptk2b,Stxbp2,Lpl,Pemt,Egfr
0.000578	-7.46	regulation of response to external stimulus	biological process	GO:0032101	773	23	20963	293	Vegfa,Agt,Elmod2,Pparg,Srebf1,Slc1a3,Fabp4,Rarres2,Mdh1,Nr1h3,Adipoq,Fam132a,Sema4b,Cd36,Mtus1,Hcar1,Il17rc,Ffar2,Aoc3,Sema6d,Ptk2b,Egfr,Sema3g
0.0005787	-7.45	positive regulation of hepatic stellate cell activation	biological process	GO:2000491	3	2	20963	293	Dgat1,Rps6ka1
0.0005787	-7.45	carnitine metabolic process, CoA-linked	biological process	GO:0019254	3	2	20963	293	Crat,Acadm
0.0005787	-7.45	response to high density lipoprotein particle	biological process	GO:0055099	3	2	20963	293	Abcg1,Abca1
0.0005787	-7.45	leucine metabolic process	biological process	GO:0006551	3	2	20963	293	Ivd,Bcat2
0.0005819	-7.45	CBS	smart domains	SM00116	15	3	9181	104	Prkag2,Impdh1,Clcn2
0.0005887	-7.44	LINDGREN_BLADDER_CANCER_CLUSTER_3_UP	MSigDB lists	LINDGREN_BLADDER_CANCER_CLUSTER_3_UP	301	14	16079	270	Ndufa9,Tmem97,Acsl1,Suclg1,Bcar3,Pla2g16,Pdxp,Tfrc,Insig1,Acox1,Reep6,Gnpat,Acadm,Aldh9a1
0.0005898	-7.44	oleic acid binding	molecular function	GO:0070538	3	2	20551	290	Cd36,Scp2
0.0005898	-7.44	diacylglycerol O-acyltransferase activity	molecular function	GO:0004144	3	2	20551	290	Dgat1,Dgat2
0.0005898	-7.44	retinol O-fatty-acyltransferase activity	molecular function	GO:0050252	3	2	20551	290	Dgat1,Dgat2
0.0005967	-7.42	carbohydrate metabolic process	biological process	GO:0005975	537	18	20963	293	Adipoq,Pgp,Coq3,Acadm,Pdhb,Hagh,Prkag2,Gpd1,Lctl,Fabp5,Gys1,Dgat2,Pcx,Gale,Ppp1r3c,Gbgt1,Pfkfb1,Mdh1
0.0006282	-7.37	Steroid biosynthesis	KEGG pathways	mmu00100	19	4	7649	165	Msmo1,Dhcr7,Tm7sf2,Dhcr24
0.0006282	-7.37	Steroid biosynthesis	KEGG pathways	ko00100	19	4	7649	165	Tm7sf2,Dhcr24,Msmo1,Dhcr7
0.0006333	-7.36	cytokine-mediated signaling pathway	biological process	GO:0019221	242	11	20963	293	Adipoq,Sh2b2,Cebpa,Epor,Slc27a1,Il17rc,Acsl1,Adipor2,Tnfrsf14,Jak3,Ptk2b
0.000634	-7.36	REACTOME_SYNTHESIS_OF_PA	MSigDB lists	REACTOME_SYNTHESIS_OF_PA	24	4	16079	270	Agpat2,Pla2g12a,Gnpat,Gpd1
0.0006388	-7.36	Fatty_acid_desaturase_dom	interpro domains	IPR005804	12	3	19600	290	Scd1,Fads2,Scd3
0.0006427	-7.35	single-organism transport	biological process	GO:0044765	2486	54	20963	293	Syn2,Slc2a4,Gdf5,Cldn15,Pex16,Rab3ip,Stxbp2,Klf15,Slc22a5,Ramp2,Apoc1,Trpv2,Abcb6,Cd36,Atp1a2,Aqp7,Wnk4,Slc1a3,Heph,Phb2,Whamm,Nr1h3,Aco1,Sorbs1,Slc25a1,Agt,Vegfa,Aqp11,Scp2,Pex10,Slc27a1,Rab3d,Fabp5,Aoc3,Slc27a4,Slc5a6,Trem2,Slc25a33,Cox8b,Tfrc,Slc1a5,Tst,Abcg1,Dgat1,Kcnk3,Acsl1,Abca1,Ppp1r3c,Slc25a10,Nup107,Clcn2,Pparg,Pex14,Xbp1
0.0006481	-7.34	5_LipOase_AP	interpro domains	IPR001446	3	2	19600	290	Mgst2,Ltc4s
0.0006481	-7.34	PYR_CT	interpro domains	IPR000891	3	2	19600	290	Hmgcl,Pcx
0.0006481	-7.34	Ergosterol_biosynth_ERG4_ERG24	interpro domains	IPR001171	3	2	19600	290	Tm7sf2,Dhcr7
0.0006481	-7.34	Sterol_reductase_CS	interpro domains	IPR018083	3	2	19600	290	Dhcr7,Tm7sf2
0.0006481	-7.34	DUF4782	interpro domains	IPR031968	3	2	19600	290	Gramd1a,Gramd1b
0.0006546	-7.33	HALLMARK_ESTROGEN_RESPONSE_LATE	MSigDB lists	HALLMARK_ESTROGEN_RESPONSE_LATE	203	11	16079	270	Gale,Dhcr7,Itpk1,Pla2g16,Fabp5,Tst,Xbp1,Slc22a5,Trim29,Igfbp4,Acox2
0.0006553	-7.33	response to peptide	biological process	GO:1901652	243	11	20963	293	Sh2b2,Xbp1,Slc27a1,Pparg,Adipoq,Slc25a33,Sorbs1,Srebf1,Retn,Lpin1,Slc2a4
0.0006701	-7.31	FARMER_BREAST_CANCER_APOCRINE_VS_BASAL	MSigDB lists	FARMER_BREAST_CANCER_APOCRINE_VS_BASAL	305	14	16079	270	Crat,Mknk2,Gale,Xbp1,Srebf1,Fabp5,Acsl1,Scd1,Acox2,Cyb561,Naaa,Msmo1,Mtus1,Dhcr24
0.0006741	-7.3	very long-chain fatty acid metabolic process	biological process	GO:0000038	29	4	20963	293	Slc27a4,Acox1,Acadvl,Hacd2
0.0006918	-7.28	Nfatc4 (nuclear factor of activated T cells, cytoplasmic, calcineurin dependent 4)	protein interactions	73181	3	2	6061	93	Vegfa,Lpin1
0.0006918	-7.28	Ppargc1b (peroxisome proliferative activated receptor, gamma, coactivator 1 beta)	protein interactions	170826	3	2	6061	93	Nr1h3,Srebf1
0.0006918	-7.28	Abhd5 (abhydrolase domain containing 5)	protein interactions	67469	3	2	6061	93	Pnpla2,Plin1
0.0006967	-7.27	positive regulation of histone deacetylation	biological process	GO:0031065	13	3	20963	293	Vegfa,Lpin1,Srebf1
0.0006967	-7.27	diacylglycerol metabolic process	biological process	GO:0046339	13	3	20963	293	Dgat2,Lipe,Dgat1
0.0006967	-7.27	phosphatidylcholine biosynthetic process	biological process	GO:0006656	13	3	20963	293	Pemt,Slc27a1,Fabp5
0.0006967	-7.27	response to lithium ion	biological process	GO:0010226	13	3	20963	293	Cebpa,Pparg,Fabp4
0.0006992	-7.27	REACTOME_SYNTHESIS_OF_PE	MSigDB lists	REACTOME_SYNTHESIS_OF_PE	11	3	16079	270	Pcyt2,Phospho1,Lpin1
0.0006992	-7.27	FATTY_ACID_BETA_OXIDATION	MSigDB lists	FATTY_ACID_BETA_OXIDATION	11	3	16079	270	Acadvl,Acadm,Hadhb
0.0006992	-7.27	GLUTATHIONE_TRANSFERASE_ACTIVITY	MSigDB lists	GLUTATHIONE_TRANSFERASE_ACTIVITY	11	3	16079	270	Ltc4s,Mgst2,Mgst3
0.0006997	-7.26	cell surface	cellular component	GO:0009986	785	23	20918	292	Vsir,Phb2,Slc2a4,Cd36,Ramp2,Tnfrsf14,Pdxp,Epor,Il17rc,Dlk1,Aoc3,Aqp11,Abcg1,Vegfa,Itga7,Abca1,Adipoq,Clstn3,Tfrc,Trpv2,Egfr,Slc1a3,Lpl
0.0007007	-7.26	MODULE_6	MSigDB lists	MODULE_6	379	16	16079	270	Hagh,Igfbp4,Agpat2,Vegfa,Fabp4,Rarres2,Mtus1,Plin1,Egfr,G0s2,Trim29,Dhrs3,Cfd,Cox7a1,Itga7,Scp2
0.0007157	-7.24	regulation of alcohol biosynthetic process	biological process	GO:1902930	51	5	20963	293	Scp2,Srebf1,Abcg1,Dhcr7,Ptk2b
0.0007159	-7.24	MONNIER_POSTRADIATION_TUMOR_ESCAPE_DN	MSigDB lists	MONNIER_POSTRADIATION_TUMOR_ESCAPE_DN	343	15	16079	270	Tmcc3,S100a1,Gadd45g,Higd1a,Pla2g16,Lpin1,Clybl,Acss2,Prkag2,Tm7sf2,Mgst3,Coq3,Xbp1,Pim3,Tmem205
0.0007162	-7.24	long-chain fatty acid-CoA ligase activity	molecular function	GO:0004467	13	3	20551	290	Slc27a1,Acsl1,Slc27a4
0.0007162	-7.24	MODULE_152	MSigDB lists	MODULE_152	115	8	16079	270	Ndufb8,Acadvl,Cox7a1,Uqcrfs1,Uqcrc1,Suclg1,Scp2,Ndufa9
0.0007323	-7.22	regulation of cyclic nucleotide biosynthetic process	biological process	GO:0030802	138	8	20963	293	Adrb3,Mc5r,Aplp1,Abca1,Mc2r,Mrap,Ptk2b,Ramp2
0.000735	-7.22	KEGG_GLYCEROLIPID_METABOLISM	MSigDB lists	KEGG_GLYCEROLIPID_METABOLISM	43	5	16079	270	Dgat1,Dgat2,Lpl,Agpat2,Aldh9a1
0.0007449	-7.2	STEROID_BIOSYNTHETIC_PROCESS	MSigDB lists	STEROID_BIOSYNTHETIC_PROCESS	25	4	16079	270	Dhcr24,Scp2,Dhcr7,Hsd3b7
0.0007449	-7.2	MODULE_343	MSigDB lists	MODULE_343	25	4	16079	270	Hadhb,Aco1,Acadm,Acadvl
0.0007492	-7.2	carboxylic acid transport	biological process	GO:0046942	209	10	20963	293	Slc25a10,Slc22a5,Acsl1,Slc5a6,Slc27a4,Slc1a3,Pparg,Slc27a1,Cd36,Slc1a5
0.0007572	-7.19	cellular response to nitrogen compound	biological process	GO:1901699	413	15	20963	293	Trem2,Egfr,Slc25a33,Sorbs1,Slc2a4,Cib2,Srebf1,Lpin1,Aplp1,Pdxp,Pparg,Sh2b2,Xbp1,Gpd1,Adipoq
0.0007583	-7.18	ICHIBA_GRAFT_VERSUS_HOST_DISEASE_35D_UP	MSigDB lists	ICHIBA_GRAFT_VERSUS_HOST_DISEASE_35D_UP	116	8	16079	270	Cyb561,Scd1,Lrg1,Lpl,Gdf5,H2-DMb1,H2-DMb2,Ubd
0.0007583	-7.18	GNF2_LCAT	MSigDB lists	GNF2_LCAT	116	8	16079	270	Acox2,Rarres2,Hmgcl,Hp,Pemt,Cebpa,Slc25a10,Tst
0.0007596	-7.18	MODULE_1	MSigDB lists	MODULE_1	345	15	16079	270	Scp2,Dlk1,Adipor2,Itga7,G0s2,Aoc3,Mtus1,Rarres2,Cox7a1,Tfrc,Vegfa,Igfbp4,Cfd,Gadd45g,Dhrs3
0.0007693	-7.17	plasma lipoprotein particle organization	biological process	GO:0071827	30	4	20963	293	Lpl,Abca1,Dgat1,Abcg1
0.0007779	-7.16	DUF4782	pfam domains	PF16016	3	2	17202	279	Gramd1b,Gramd1a
0.0007779	-7.16	ERG4_ERG24	pfam domains	PF01222	3	2	17202	279	Tm7sf2,Dhcr7
0.0007779	-7.16	HMGL-like	pfam domains	PF00682	3	2	17202	279	Pcx,Hmgcl
0.0007829	-7.15	electron transport chain	biological process	GO:0022900	52	5	20963	293	Uqcrc1,Ndufb8,Cox8b,Gpd1,Slc1a3
0.0007829	-7.15	regulation of cytokine production involved in immune response	biological process	GO:0002718	52	5	20963	293	Tnfrsf14,Vsir,Jak3,Cd36,Ffar2
0.0007829	-7.15	cellular aldehyde metabolic process	biological process	GO:0006081	52	5	20963	293	Aldh3b2,Tkt,Hagh,Bco1,Aldh9a1
0.0007963	-7.14	-	gene3d domains	3.40.50.970	13	3	10080	148	Bckdhb,Pdhb,Tkt
0.0008059	-7.12	organic acid transport	biological process	GO:0015849	211	10	20963	293	Cd36,Slc1a5,Pparg,Slc27a1,Slc27a4,Slc5a6,Acsl1,Slc1a3,Slc22a5,Slc25a10
0.000818	-7.11	BURTON_ADIPOGENESIS_4	MSigDB lists	BURTON_ADIPOGENESIS_4	44	5	16079	270	Srebf1,Idh3a,Angptl4,Adipor2,Igfbp4
0.0008214	-7.1	THDP-binding	interpro domains	IPR029061	13	3	19600	290	Tkt,Pdhb,Bckdhb
0.0008289	-7.1	KEGG_ADIPOCYTOKINE_SIGNALING_PATHWAY	MSigDB lists	KEGG_ADIPOCYTOKINE_SIGNALING_PATHWAY	66	6	16079	270	Prkag2,Adipor2,Acsl1,Cd36,Adipoq,Slc2a4
0.0008331	-7.09	Acyl-CoA_dh_N	pfam domains	PF02771	12	3	17202	279	Acadvl,Ivd,Acadm
0.0008331	-7.09	FA_desaturase	pfam domains	PF00487	12	3	17202	279	Scd3,Scd1,Fads2
0.0008348	-7.09	anion transport	biological process	GO:0006820	417	15	20963	293	Slc27a1,Pparg,Slc1a5,Clcn2,Abcg1,Cd36,Scp2,Abca1,Slc22a5,Slc25a10,Wnk4,Slc1a3,Slc27a4,Slc5a6,Acsl1
0.0008483	-7.07	LIEN_BREAST_CARCINOMA_METAPLASTIC_VS_DUCTAL_DN	MSigDB lists	LIEN_BREAST_CARCINOMA_METAPLASTIC_VS_DUCTAL_DN	91	7	16079	270	Thrsp,Dhcr24,Xbp1,Reep6,Hcar1,Pla2g16,Acox2
0.0008579	-7.06	regulation of extent of cell growth	biological process	GO:0061387	109	7	20963	293	Sema3g,Aatk,Trpv2,Vegfa,Sema4b,Sema6d,Ntn1
0.0008688	-7.05	SCHMIDT_POR_TARGETS_IN_LIMB_BUD_UP	MSigDB lists	SCHMIDT_POR_TARGETS_IN_LIMB_BUD_UP	26	4	16079	270	Insig1,Dhcr7,Msmo1,Tm7sf2
0.0008688	-7.05	PID_RXR_VDR_PATHWAY	MSigDB lists	PID_RXR_VDR_PATHWAY	26	4	16079	270	Abca1,Srebf1,Nr1h3,Pparg
0.0008688	-7.05	TRANSFERASE_ACTIVITY_TRANSFERRING_ALKYL_OR_ARYLOTHER_THAN_METHYLGROUPS	MSigDB lists	TRANSFERASE_ACTIVITY_TRANSFERRING_ALKYL_OR_ARYLOTHER_THAN_METHYLGROUPS	26	4	16079	270	Trit1,Ltc4s,Mgst3,Mgst2
0.0008688	-7.05	MODULE_306	MSigDB lists	MODULE_306	26	4	16079	270	Suclg1,Aco1,Mdh1,Idh3g
0.000902	-7.01	triglyceride lipase activity	molecular function	GO:0004806	14	3	20551	290	Lpl,Lipe,Pnpla2
0.0009055	-7.01	CHIANG_LIVER_CANCER_SUBCLASS_PROLIFERATION_DN	MSigDB lists	CHIANG_LIVER_CANCER_SUBCLASS_PROLIFERATION_DN	179	10	16079	270	Hsd11b1,Cpt2,Hagh,Aldh6a1,Rorc,Tst,Pfkfb1,Scp2,Gpt,Cmbl
0.0009078	-7	CHANGOLKAR_H2AFY_TARGETS_UP	MSigDB lists	CHANGOLKAR_H2AFY_TARGETS_UP	45	5	16079	270	Tmcc3,Itpk1,Scd1,Lpl,Ivd
0.0009078	-7	PID_HNF3B_PATHWAY	MSigDB lists	PID_HNF3B_PATHWAY	45	5	16079	270	Cebpa,Dlk1,Tfrc,Acadvl,Acadm
0.0009102	-7	CASORELLI_ACUTE_PROMYELOCYTIC_LEUKEMIA_DN	MSigDB lists	CASORELLI_ACUTE_PROMYELOCYTIC_LEUKEMIA_DN	626	22	16079	270	Fads2,Coq3,Tmem97,Pcyt2,Dhcr7,Uqcrc1,Ppa1,Aacs,Dhcr24,Msmo1,Acadvl,Tst,Adipor2,Lpin1,Gale,Tm7sf2,Lpcat3,Insig1,Dlc1,Scd1,Cbr1,Pdhb
0.0009202	-6.99	MODULE_11	MSigDB lists	MODULE_11	505	19	16079	270	Fads2,Acsl1,Abca1,Itga7,Lpl,Cox7a1,Ptk2b,Cyb561,Aplp1,Agt,Ccbl1,Slc1a3,Pla2g16,Gnb5,Tm7sf2,Mtus1,Insig1,Hagh,Cbr1
0.0009207	-6.99	HORMONE_BINDING	MSigDB lists	HORMONE_BINDING	12	3	16079	270	Mc2r,Adrb3,Adipor2
0.0009247	-6.99	mouse chr8	chromosome location	mouse chr8	289	11	24192	296	Retn,Lpl,Hp,Agt,Irx3,Gnpat,Mef2b,Stxbp2,Dlc1,Jak3,Adrb3
0.000934	-6.98	endoplasmic reticulum part	cellular component	GO:0044432	467	16	20918	292	Dhcr7,Insig1,Tm7sf2,Ormdl3,Tkt,Bscl2,Dgat2,Pemt,Scd1,Agpat2,Pex16,Agpat9,Xbp1,Reep6,Dgat1,Slc27a4
0.000935	-6.98	cellular response to cytokine stimulus	biological process	GO:0071345	378	14	20963	293	Adipoq,Gpd1,Alad,Xbp1,Sh2b2,Cebpa,Epor,Slc27a1,Il17rc,Acsl1,Adipor2,Tnfrsf14,Jak3,Ptk2b
0.0009385	-6.97	Statin Pathway	WikiPathways	WP1	19	4	4813	116	Abca1,Apoc1,Dgat1,Lpl
0.0009449	-6.96	GSE3982_DC_VS_NEUTROPHIL_UP	MSigDB lists	GSE3982_DC_VS_NEUTROPHIL_UP	180	10	16079	270	Cd36,Acsf2,Mgst3,Fads2,Lpin1,Grsf1,Cpt2,Idh3a,Ndufb8,Trpv2
0.0009665	-6.94	regulation of purine nucleotide biosynthetic process	biological process	GO:1900371	144	8	20963	293	Mc5r,Adrb3,Aplp1,Mrap,Ptk2b,Ramp2,Abca1,Mc2r
0.0009781	-6.93	protein homodimerization activity	molecular function	GO:0042803	747	22	20551	290	Gpd1,Hmgcl,Kcnk3,Adipoq,Cebpa,Hp,Scp2,Ccbl1,Abcg1,Cib2,Aldh9a1,Tfrc,Thrsp,Vegfa,Aoc3,Gale,Dgat2,S100a1,Slc27a1,Sult1a1,Adrb3,Tkt
0.0009832	-6.92	DURAND_STROMA_NS_UP	MSigDB lists	DURAND_STROMA_NS_UP	150	9	16079	270	Prkag2,Rnf128,Cmbl,Fam110c,Insl6,Epor,Slc25a33,Parm1,Stxbp2
0.0009857	-6.92	MCBRYAN_PUBERTAL_BREAST_6_7WK_UP	MSigDB lists	MCBRYAN_PUBERTAL_BREAST_6_7WK_UP	181	10	16079	270	Kcnk3,Slc2a4,Fads2,Slc25a10,Sorbs1,Ptk2b,Scd1,Igfbp4,Gpd1,Gys1
0.0009857	-6.92	GSE17721_PAM3CSK4_VS_CPG_12H_BMDM_UP	MSigDB lists	GSE17721_PAM3CSK4_VS_CPG_12H_BMDM_UP	181	10	16079	270	Cib2,Fam110c,Rorc,Tmem97,Tmem205,Tst,Ndufa9,Ypel3,Acadm,Pgp
0.0009876	-6.92	cell-substrate junction assembly	biological process	GO:0007044	32	4	20963	293	Dlc1,Sorbs1,Ptk2b,Whamm
0.0009876	-6.92	regulation of fatty acid oxidation	biological process	GO:0046320	32	4	20963	293	Dgat2,Acadvl,Pparg,Dgat1
0.001011	-6.9	regulation of nucleotide biosynthetic process	biological process	GO:0030808	145	8	20963	293	Mc2r,Abca1,Ramp2,Mrap,Ptk2b,Adrb3,Mc5r,Aplp1
0.001014	-6.89	response to nitrogen compound	biological process	GO:1901698	658	20	20963	293	Slc1a3,Srebf1,Sorbs1,Gpd1,Aacs,Sh2b2,Xbp1,Slc27a1,Pparg,Retn,Lpin1,Slc2a4,Cib2,Slc25a33,Egfr,Trem2,Adipoq,Pdxp,Aplp1,Atp1a2
0.001028	-6.88	GSE17721_POLYIC_VS_PAM3CSK4_16H_BMDM_DN	MSigDB lists	GSE17721_POLYIC_VS_PAM3CSK4_16H_BMDM_DN	182	10	16079	270	Acox1,Uqcrfs1,Acadm,Hsd17b10,Dgat1,Igfbp4,Cd320,Tmem205,Clybl,Dhcr7
0.001033	-6.88	MODULE_100	MSigDB lists	MODULE_100	510	19	16079	270	Slc1a3,Dlk1,Pla2g16,Tm7sf2,Mtus1,Insig1,Hagh,Gadd45g,Cbr1,Fads2,Acsl1,Itga7,Lpl,Cox7a1,Ptk2b,Parm1,Ccbl1,Aplp1,Agt
0.001034	-6.87	FATTY_ACID_DESATUR_1	prosite domains	PS00476	4	2	13024	173	Scd3,Scd1
0.001042	-6.87	FACDDSATRASE	prints domains	PR00075	4	2	5904	79	Scd1,Scd3
0.001049	-6.86	YAO_HOXA10_TARGETS_VIA_PROGESTERONE_UP	MSigDB lists	YAO_HOXA10_TARGETS_VIA_PROGESTERONE_UP	69	6	16079	270	Cfd,Thrsp,Slc27a1,Atp1a2,Adipoq,Rarres2
0.001056	-6.85	REACTOME_TRANSMEMBRANE_TRANSPORT_OF_SMALL_MOLECULES	MSigDB lists	REACTOME_TRANSMEMBRANE_TRANSPORT_OF_SMALL_MOLECULES	394	16	16079	270	Slc1a5,Abcg1,Slc22a5,Slc5a6,Gnb5,Abcb6,Slc27a4,Nup107,Atp1a2,Slc2a4,Slc1a3,Slc25a10,Aqp7,Heph,Slc27a1,Tfrc
0.001057	-6.85	MODULE_137	MSigDB lists	MODULE_137	511	19	16079	270	Pla2g16,Tm7sf2,Slc1a3,Dlk1,Hagh,Gadd45g,Cbr1,Mtus1,Insig1,Itga7,Lpl,Fads2,Acsl1,Ptk2b,Parm1,Ccbl1,Agt,Aplp1,Cox7a1
0.001058	-6.85	response to cytokine	biological process	GO:0034097	472	16	20963	293	Adipoq,Alad,Il17rc,Epor,Adipor2,Jak3,Tnfrsf14,Ptk2b,Endog,Gpd1,Cebpa,Sh2b2,Xbp1,Slc27a1,Wfdc21,Acsl1
0.001072	-6.84	GSE360_CTRL_VS_L_MAJOR_MAC_UP	MSigDB lists	GSE360_CTRL_VS_L_MAJOR_MAC_UP	183	10	16079	270	Crat,Adipor2,Dhcr7,Pemt,Cebpa,Hagh,Aplp1,Rps6ka1,Cfd,Dgat1
0.001086	-6.83	lipid particle organization	biological process	GO:0034389	15	3	20963	293	Bscl2,Pnpla2,Cidec
0.001105	-6.81	cellular chemical homeostasis	biological process	GO:0055082	520	17	20963	293	Xbp1,Dgat2,Aacs,Aqp11,Agt,Aco1,Wnk4,Kcnk3,Aqp7,Epor,Atp1a2,Cd36,Tfrc,Ptk2b,Ormdl3,Jak3,Cib2
0.001109	-6.8	TRANSFERASE_ACTIVITY_TRANSFERRING_GROUPS_OTHER_THAN_AMINO_ACYL_GROUPS	MSigDB lists	TRANSFERASE_ACTIVITY_TRANSFERRING_GROUPS_OTHER_THAN_AMINO_ACYL_GROUPS	47	5	16079	270	Dgat2,Dgat1,Gnpat,Agpat2,Hadhb
0.001112	-6.8	protein-lipid complex subunit organization	biological process	GO:0071825	33	4	20963	293	Dgat1,Abcg1,Lpl,Abca1
0.001118	-6.8	response to lipid	biological process	GO:0033993	615	19	20963	293	Scd1,Nr1h3,Rorc,Abca1,Aacs,Dgat2,Xbp1,Wfdc21,Pparg,Tnfrsf14,Noct,Ptk2b,Sult1a1,Trem2,Egfr,Cd36,Abcg1,Ffar2,Atp1a2
0.001131	-6.79	SARRIO_EPITHELIAL_MESENCHYMAL_TRANSITION_DN	MSigDB lists	SARRIO_EPITHELIAL_MESENCHYMAL_TRANSITION_DN	153	9	16079	270	Trim29,Mxi1,Gadd45g,Tkt,Scd1,Insig1,Pcx,Mknk2,Acsl1
0.001142	-6.78	GRAESSMANN_APOPTOSIS_BY_DOXORUBICIN_UP	MSigDB lists	GRAESSMANN_APOPTOSIS_BY_DOXORUBICIN_UP	1074	32	16079	270	Paqr4,Inca1,Acadvl,Jak3,Acsl1,Pdxp,Rnf128,Zfyve21,Alad,Igfbp4,Slc25a33,Dgat2,Dnajb9,Lpin1,Crat,Gpd1,Ppa1,S100a1,Dgat1,Pnpla2,Cpt2,Ivd,Vegfa,Slc27a1,Higd1a,Acox2,Hagh,Pla2g12a,Clstn3,Mdh1,Pla2g16,Endog
0.001145	-6.77	response to nutrient levels	biological process	GO:0031667	221	10	20963	293	Angptl4,Pemt,Acadm,Srebf1,Xbp1,Aacs,Alad,Pparg,Higd1a,Adrb3
0.001147	-6.77	negative regulation of cholesterol storage	biological process	GO:0010887	4	2	20963	293	Pparg,Nr1h3
0.001147	-6.77	monounsaturated fatty acid metabolic process	biological process	GO:1903964	4	2	20963	293	Scd1,Scd3
0.001147	-6.77	regulation of hepatic stellate cell activation	biological process	GO:2000489	4	2	20963	293	Dgat1,Rps6ka1
0.001147	-6.77	monounsaturated fatty acid biosynthetic process	biological process	GO:1903966	4	2	20963	293	Scd3,Scd1
0.001153	-6.77	organic substance transport	biological process	GO:0071702	1563	37	20963	293	Tst,Slc1a5,Abcg1,Dgat1,Slc5a6,Slc27a4,Tfrc,Slc25a33,Pparg,Pex14,Xbp1,Acsl1,Ppp1r3c,Abca1,Slc25a10,Nup107,Abcb6,Apoc1,Cd36,Aqp7,Gdf5,Slc2a4,Pex16,Rab3ip,Ramp2,Slc22a5,Stxbp2,Klf15,Agt,Scp2,Slc27a1,Rab3d,Pex10,Fabp5,Slc1a3,Phb2,Sorbs1
0.001156	-6.76	liver development	biological process	GO:0001889	84	6	20963	293	Hp,Cebpa,Rps6ka1,Xbp1,Aacs,Acadm
0.001159	-6.76	WANG_IMMORTALIZED_BY_HOXA9_AND_MEIS1_UP	MSigDB lists	WANG_IMMORTALIZED_BY_HOXA9_AND_MEIS1_UP	28	4	16079	270	Hsd11b1,Mtus1,Bscl2,Rnf128
0.001163	-6.76	GSE17721_CTRL_VS_POLYIC_12H_BMDM_UP	MSigDB lists	GSE17721_CTRL_VS_POLYIC_12H_BMDM_UP	185	10	16079	270	Dgat1,Pgp,Tfrc,Clybl,Angptl4,Dnajb9,Mknk2,Hadhb,Fam73b,Mdh1
0.001169	-6.75	palmitoyl-CoA 9-desaturase activity	molecular function	GO:0032896	4	2	20551	290	Scd1,Scd3
0.001169	-6.75	isocitrate dehydrogenase (NAD+) activity	molecular function	GO:0004449	4	2	20551	290	Idh3a,Idh3g
0.001169	-6.75	2-acylglycerol O-acyltransferase activity	molecular function	GO:0003846	4	2	20551	290	Dgat2,Dgat1
0.001173	-6.75	regulation of transport	biological process	GO:0051049	1677	39	20963	293	Egfr,Pemt,Stxbp2,Ptk2b,S100a1,Jak3,Reep6,Retn,Atp1a2,Ffar2,Pim3,Il17rc,Trpv2,Fam132a,Cd36,Nr1h3,Sorbs1,Rarres2,Wnk4,Rab3d,Gnb5,Aacs,Agt,Vegfa,Scp2,Insig1,Tnfrsf14,Aoc3,Adipor2,Cnksr3,Adipoq,Dgat1,Abcg1,Abca1,Srebf1,Pparg,Sh2b2,Xbp1,Clcn2
0.001174	-6.75	integral component of organelle membrane	cellular component	GO:0031301	222	10	20918	292	Dhcr7,Pex16,Scd1,Tm7sf2,Xbp1,Insig1,Bscl2,Pex10,Abcb6,Dgat2
0.001182	-6.74	GERHOLD_RESPONSE_TO_TZD_DN	MSigDB lists	GERHOLD_RESPONSE_TO_TZD_DN	13	3	16079	270	Agt,Cfd,Pparg
0.001185	-6.74	respiratory chain complex	cellular component	GO:0098803	57	5	20918	292	Ndufa9,Cox8b,Uqcrc1,Ndufb8,Uqcrfs1
0.001199	-6.73	PlsC	smart domains	SM00563	19	3	9181	104	Agpat9,Gnpat,Agpat2
0.001217	-6.71	CHYLA_CBFA2T3_TARGETS_DN	MSigDB lists	CHYLA_CBFA2T3_TARGETS_DN	219	11	16079	270	Lpin1,Rnf128,Pcx,Mgst3,Clcn2,Fam132a,Parm1,Aifm2,Sorbs1,Aqp11,Paqr4
0.001233	-6.7	positive regulation of phosphorylation	biological process	GO:0042327	869	24	20963	293	Dusp22,Higd1a,Epor,Adipoq,Cd36,Igfbp4,Prkag2,Ptk2b,Gadd45g,Egfr,Trem2,Gdf5,Tnfrsf14,Xbp1,Slc27a1,Vegfa,Agt,Gpd1,Adrb3,Pfkfb1,Phb2,Bcar3,Acsl1,Rarres2
0.001238	-6.69	MODULE_66	MSigDB lists	MODULE_66	518	19	16079	270	Mtus1,Insig1,Hagh,Cbr1,Gadd45g,Slc1a3,Dlk1,Pla2g16,Tm7sf2,Cox7a1,Parm1,Ptk2b,Aplp1,Agt,Ccbl1,Fads2,Acsl1,Itga7,Lpl
0.00126	-6.68	-	gene3d domains	3.40.50.10410	4	2	10080	148	Pgp,Pdxp
0.001262	-6.68	GSE11057_CD4_CENT_MEM_VS_PBMC_DN	MSigDB lists	GSE11057_CD4_CENT_MEM_VS_PBMC_DN	187	10	16079	270	Gbgt1,Acsl1,Cebpa,Dgat2,Cfd,Tkt,Rab3d,Sh2b2,Dysf,Stxbp2
0.001284	-6.66	NPhePase-like_dom	interpro domains	IPR023215	4	2	19600	290	Pgp,Pdxp
0.001284	-6.66	Isocitrate/isopropylmalate_DH	interpro domains	IPR001804	4	2	19600	290	Idh3g,Idh3a
0.001284	-6.66	Isocitrate_DH_NAD	interpro domains	IPR004434	4	2	19600	290	Idh3g,Idh3a
0.001284	-6.66	Acyl-CoA_oxidase	interpro domains	IPR012258	4	2	19600	290	Acox2,Acox1
0.001284	-6.66	ACAS_N	interpro domains	IPR032387	4	2	19600	290	Acss2,Aacs
0.001284	-6.66	Fatty_acid_desaturase-1_C	interpro domains	IPR001522	4	2	19600	290	Scd3,Scd1
0.001284	-6.66	Acyl-CoA_oxidase_C	interpro domains	IPR002655	4	2	19600	290	Acox2,Acox1
0.001284	-6.66	Fatty_acid_desaturase-1_core	interpro domains	IPR015876	4	2	19600	290	Scd1,Scd3
0.00129	-6.65	negative regulation of axonogenesis	biological process	GO:0050771	58	5	20963	293	Sema3g,Sema4b,Sema6d,Ntn1,Aatk
0.001295	-6.65	Biosynthesis of amino acids	KEGG pathways	mmu01230	77	7	7649	165	Idh3a,Tkt,Pcx,Aco1,Bcat2,Gpt,Idh3g
0.001295	-6.65	Biosynthesis of amino acids	KEGG pathways	ko01230	77	7	7649	165	Tkt,Idh3a,Aco1,Pcx,Idh3g,Gpt,Bcat2
0.001299	-6.65	GNF2_HPX	MSigDB lists	GNF2_HPX	126	8	16079	270	Hmgcl,Hp,Cebpa,Pemt,Tst,Acox2,Agt,Rarres2
0.001299	-6.65	hexose metabolic process	biological process	GO:0019318	117	7	20963	293	Pdhb,Fabp5,Pfkfb1,Pcx,Gpd1,Adipoq,Gale
0.001299	-6.65	cell-cell junction organization	biological process	GO:0045216	117	7	20963	293	Ramp2,Sorbs1,Ptk2b,Lims2,Whamm,Gnpat,Dlc1
0.001306	-6.64	regulation of carbohydrate biosynthetic process	biological process	GO:0043255	86	6	20963	293	Dgat2,Ptk2b,Sorbs1,Adipoq,Fam132a,Acadm
0.001322	-6.63	glycogen biosynthetic process	biological process	GO:0005978	16	3	20963	293	Acadm,Ppp1r3c,Gys1
0.001322	-6.63	glucan biosynthetic process	biological process	GO:0009250	16	3	20963	293	Ppp1r3c,Gys1,Acadm
0.001338	-6.62	Activation of gene expression by SREBF (SREBP)	REACTOME pathways	7099686	23	4	6860	148	Pmvk,Dhcr7,Tm7sf2,Srebf1
0.001346	-6.61	Acyl-CoA_dh_1	pfam domains	PF00441	14	3	17202	279	Acadm,Ivd,Acadvl
0.001366	-6.6	GNF2_HPN	MSigDB lists	GNF2_HPN	127	8	16079	270	Acox2,Rarres2,Hp,Hmgcl,Tst,Cebpa,Pemt,Slc25a10
0.001367	-6.59	Beta oxidation of palmitoyl-CoA to myristoyl-CoA	REACTOME pathways	7098762	3	2	6860	148	Hadhb,Acadvl
0.001387	-6.58	hepaticobiliary system development	biological process	GO:0061008	87	6	20963	293	Acadm,Hp,Cebpa,Rps6ka1,Xbp1,Aacs
0.001409	-6.57	LEE_LIVER_CANCER_DENA_DN	MSigDB lists	LEE_LIVER_CANCER_DENA_DN	73	6	16079	270	Cpt2,Acox1,Nr1h3,Acsl1,Rorc,Trpv2
0.001416	-6.56	VANTVEER_BREAST_CANCER_ESR1_UP	MSigDB lists	VANTVEER_BREAST_CANCER_ESR1_UP	158	9	16079	270	Gadd45g,Igfbp4,C4b,6430571L13Rik,Hmgcl,Itpk1,Fam110c,Srebf1,Xbp1
0.001422	-6.56	GSE24634_TREG_VS_TCONV_POST_DAY10_IL4_CONVERSION_DN	MSigDB lists	GSE24634_TREG_VS_TCONV_POST_DAY10_IL4_CONVERSION_DN	190	10	16079	270	Cebpa,Nr1h3,Acsl1,Trem2,H2-DMb2,Clec10a,H2-DMb1,Lpl,Fabp4,Scd1
0.001456	-6.53	mouse chr8 1.92 cM|8 A1	chromosome location	mouse chr8 1.92 cM|8 A1	5	2	24192	296	Retn,Stxbp2
0.001471	-6.52	BOYAULT_LIVER_CANCER_SUBCLASS_G3_DN	MSigDB lists	BOYAULT_LIVER_CANCER_SUBCLASS_G3_DN	50	5	16079	270	Rarres2,Cox7a1,Alad,Tst,Acadvl
0.001471	-6.52	positive regulation of cAMP biosynthetic process	biological process	GO:0030819	88	6	20963	293	Mc5r,Adrb3,Mrap,Ramp2,Abca1,Mc2r
0.001477	-6.52	BIOSYNTHETIC_PROCESS	MSigDB lists	BIOSYNTHETIC_PROCESS	446	17	16079	270	Agpat2,Dgat2,Alad,Egfr,Slc25a10,Pfkfb1,Aldh9a1,Dhcr24,Hsd3b7,Dhcr7,Gbgt1,Scp2,Fads2,Pemt,Coq3,Abca1,Pcyt2
0.001479	-6.52	GSE20715_WT_VS_TLR4_KO_24H_OZONE_LUNG_UP	MSigDB lists	GSE20715_WT_VS_TLR4_KO_24H_OZONE_LUNG_UP	191	10	16079	270	Hsd11b1,Ivd,Slc25a33,Abcg1,Slc1a5,Phospho1,Acsl1,Rorc,Fam132a,Tspan12
0.001479	-6.52	GSE8384_CTRL_VS_B_ABORTUS_4H_MAC_CELL_LINE_DN	MSigDB lists	GSE8384_CTRL_VS_B_ABORTUS_4H_MAC_CELL_LINE_DN	191	10	16079	270	Dgat1,Gnpat,Pgp,Idh3a,Sema4b,Vegfa,Itpk1,Lipe,Pim3,Txlng
0.001479	-6.52	GSE17721_0.5H_VS_8H_CPG_BMDM_UP	MSigDB lists	GSE17721_0.5H_VS_8H_CPG_BMDM_UP	191	10	16079	270	Alad,Dhcr24,Me2,Tkt,Aldh9a1,Tmem205,Suclg1,Mrps35,Bscl2,Adipor2
0.001486	-6.51	REACTOME_MITOCHONDRIAL_FATTY_ACID_BETA_OXIDATION	MSigDB lists	REACTOME_MITOCHONDRIAL_FATTY_ACID_BETA_OXIDATION	14	3	16079	270	Hadhb,Acadvl,Acadm
0.001486	-6.51	RUAN_RESPONSE_TO_TNF_UP	MSigDB lists	RUAN_RESPONSE_TO_TNF_UP	14	3	16079	270	Hp,Abca1,Thrsp
0.001486	-6.51	REACTOME_ACYL_CHAIN_REMODELLING_OF_PS	MSigDB lists	REACTOME_ACYL_CHAIN_REMODELLING_OF_PS	14	3	16079	270	Pla2g16,Pla2g12a,Lpcat3
0.001488	-6.51	SUBSTRATE_SPECIFIC_TRANSPORTER_ACTIVITY	MSigDB lists	SUBSTRATE_SPECIFIC_TRANSPORTER_ACTIVITY	369	15	16079	270	Uqcrc1,Kcnk3,Slc5a6,Slc27a4,Atp1a2,Slc1a5,Abcg1,Abca1,Aqp7,Slc1a3,Clcn2,Slc2a4,Slc25a10,Trpv2,Cox7a1
0.001504	-6.5	regulation of cAMP biosynthetic process	biological process	GO:0030817	120	7	20963	293	Abca1,Aplp1,Mc2r,Mrap,Ramp2,Adrb3,Mc5r
0.001511	-6.5	MCBRYAN_PUBERTAL_BREAST_3_4WK_DN	MSigDB lists	MCBRYAN_PUBERTAL_BREAST_3_4WK_DN	30	4	16079	270	Cox7a1,Prkag2,Hp,Reep6
0.001511	-6.5	REACTOME_GLUCONEOGENESIS	MSigDB lists	REACTOME_GLUCONEOGENESIS	30	4	16079	270	Slc25a10,Pfkfb1,Mdh1,Pcx
0.001512	-6.49	SHAFFER_IRF4_TARGETS_IN_ACTIVATED_B_LYMPHOCYTE	MSigDB lists	SHAFFER_IRF4_TARGETS_IN_ACTIVATED_B_LYMPHOCYTE	74	6	16079	270	Scd1,Me2,Msmo1,Insig1,Grsf1,Vegfa
0.001529	-6.48	PASQUALUCCI_LYMPHOMA_BY_GC_STAGE_UP	MSigDB lists	PASQUALUCCI_LYMPHOMA_BY_GC_STAGE_UP	260	12	16079	270	Xbp1,Fads2,Slc1a3,Coq3,Tst,Abca1,Fabp5,Dusp22,Ppa1,Rab3d,Pla2g12a,Slc25a33
0.001537	-6.48	GSE17721_CTRL_VS_CPG_8H_BMDM_UP	MSigDB lists	GSE17721_CTRL_VS_CPG_8H_BMDM_UP	192	10	16079	270	Ltc4s,Hmgcl,Mgst2,Fam73b,Dgat1,Zfyve21,Gys1,Tfrc,Ivd,Fam117a
0.001539	-6.48	ACAS_N	pfam domains	PF16177	4	2	17202	279	Acss2,Aacs
0.001539	-6.48	ACOX	pfam domains	PF01756	4	2	17202	279	Acox1,Acox2
0.001548	-6.47	DIAZ_CHRONIC_MEYLOGENOUS_LEUKEMIA_UP	MSigDB lists	DIAZ_CHRONIC_MEYLOGENOUS_LEUKEMIA_UP	1327	37	16079	270	Ivd,Grsf1,Bckdhb,Tfrc,Scd1,Pla2g12a,Mdh1,Tst,Cd36,Nup107,Abcb6,Fam117a,Dhcr24,Aldh6a1,Epor,Acadm,Scp2,Fads2,Slc1a5,Mgst2,Pcyt2,Dlc1,Alad,Mxi1,Pdhb,Suclg1,Aco1,Phb2,Clpx,Lpcat3,Aldh9a1,Msmo1,Hadhb,Mrps35,Srebf1,Acsl1,Uqcrc1
0.001548	-6.47	regulation of axon extension involved in axon guidance	biological process	GO:0048841	36	4	20963	293	Vegfa,Sema6d,Sema4b,Sema3g
0.001548	-6.47	regulation of response to reactive oxygen species	biological process	GO:1901031	36	4	20963	293	Epor,Hp,Endog,Cd36
0.001549	-6.47	caveola	cellular component	GO:0005901	89	6	20918	292	Lipe,Dlc1,Atp1a2,Sorbs1,Slc27a1,Cd36
0.001559	-6.46	cell junction assembly	biological process	GO:0034329	89	6	20963	293	Ptk2b,Ramp2,Sorbs1,Whamm,Gnpat,Dlc1
0.001589	-6.44	protein localization to peroxisome	biological process	GO:0072662	17	3	20963	293	Pex10,Pex14,Pex16
0.001589	-6.44	protein targeting to peroxisome	biological process	GO:0006625	17	3	20963	293	Pex16,Pex14,Pex10
0.001589	-6.44	positive regulation of fatty acid biosynthetic process	biological process	GO:0045723	17	3	20963	293	Agt,Srebf1,Nr1h3
0.001589	-6.44	establishment of protein localization to peroxisome	biological process	GO:0072663	17	3	20963	293	Pex16,Pex14,Pex10
0.001589	-6.44	plasma lipoprotein particle clearance	biological process	GO:0034381	17	3	20963	293	Dgat2,Cd36,Adipoq
0.001589	-6.44	peroxisomal transport	biological process	GO:0043574	17	3	20963	293	Pex10,Pex14,Pex16
0.001597	-6.44	WANG_RESPONSE_TO_GSK3_INHIBITOR_SB216763_DN	MSigDB lists	WANG_RESPONSE_TO_GSK3_INHIBITOR_SB216763_DN	334	14	16079	270	Msmo1,Disp2,Scd1,Igfbp4,Tfrc,Dhcr24,Lgals12,Insig1,Dhcr7,Acsl1,Fabp5,Fads2,Xbp1,Pkmyt1
0.001613	-6.43	ENVELOPE	MSigDB lists	ENVELOPE	161	9	16079	270	Nup107,Dhcr7,Uqcrc1,Abcb6,Hadhb,Phb2,Ndufa9,Srebf1,Aifm2
0.001613	-6.43	ORGANELLE_ENVELOPE	MSigDB lists	ORGANELLE_ENVELOPE	161	9	16079	270	Aifm2,Phb2,Srebf1,Ndufa9,Hadhb,Uqcrc1,Abcb6,Dhcr7,Nup107
0.001621	-6.42	STEROID_METABOLIC_PROCESS	MSigDB lists	STEROID_METABOLIC_PROCESS	75	6	16079	270	Acox2,Hsd3b7,Dhcr7,Dhcr24,Abcg1,Scp2
0.001623	-6.42	ALDEHYDE_DEHYDR_GLU	prosite domains	PS00687	18	3	13024	173	Aldh3b2,Aldh1a7,Aldh9a1
0.00163	-6.42	intrinsic component of organelle membrane	cellular component	GO:0031300	232	10	20918	292	Insig1,Xbp1,Tm7sf2,Scd1,Pex16,Dhcr7,Dgat2,Abcb6,Pex10,Bscl2
0.001633	-6.42	long-chain fatty acid binding	molecular function	GO:0036041	17	3	20551	290	Cd36,Pparg,Scp2
0.001633	-6.42	glutathione peroxidase activity	molecular function	GO:0004602	17	3	20551	290	Mgst2,Mgst3,Ltc4s
0.001675	-6.39	Fatty Acid Biosynthesis	WikiPathways	WP336	22	4	4813	116	Pcx,Acss2,Acsl1,Scd1
0.001692	-6.38	hydrolase activity, acting on ester bonds	molecular function	GO:0016788	730	21	20551	290	Aldh6a1,Pnpla2,Lipe,Noct,Phospho1,Abhd15,Hagh,Acy3,Pla2g16,Dusp22,Naaa,Pla2g12a,Cmbl,Lpl,Endog,Pdxp,Gnpat,Ppp1r3c,Pfkfb1,Pgp,Lpin1
0.001709	-6.37	IDH_IMDH	prosite domains	PS00470	5	2	13024	173	Idh3g,Idh3a
0.001712	-6.37	NEMETH_INFLAMMATORY_RESPONSE_LPS_DN	MSigDB lists	NEMETH_INFLAMMATORY_RESPONSE_LPS_DN	31	4	16079	270	Abcg1,Mxi1,Acadm,Scd1
0.001721	-6.36	brush border	cellular component	GO:0005903	123	7	20918	292	Cd36,Lctl,Aqp7,Slc27a4,Slc5a6,Pemt,Slc22a5
0.001722	-6.36	MCRFAMILY	prints domains	PR00534	5	2	5904	79	Mc2r,Mc5r
0.001725	-6.36	GSE2826_XID_VS_BTK_KO_BCELL_DN	MSigDB lists	GSE2826_XID_VS_BTK_KO_BCELL_DN	195	10	16079	270	Aco1,Bcl2l13,Aatk,Ubd,Cmbl,Hp,Pparg,Rab3d,Igfbp4,Epor
0.001735	-6.36	SCHUHMACHER_MYC_TARGETS_UP	MSigDB lists	SCHUHMACHER_MYC_TARGETS_UP	76	6	16079	270	Mxi1,Fabp5,Tmem97,Acsl1,Tfrc,Grsf1
0.001738	-6.35	IVANOVA_HEMATOPOIESIS_MATURE_CELL	MSigDB lists	IVANOVA_HEMATOPOIESIS_MATURE_CELL	264	12	16079	270	Hagh,Epor,Naaa,Mxi1,Lrg1,Tapt1,Pcx,Abcb6,Egfr,Mgst3,Acsl1,Slc1a5
0.001816	-6.31	organic hydroxy compound transport	biological process	GO:0015850	124	7	20963	293	Scp2,Cd36,Abcg1,Aqp7,Slc22a5,Xbp1,Abca1
0.001829	-6.3	extracellular organelle	cellular component	GO:0043230	2606	54	20918	292	Retn,Fabp5,Pdxp,Gpt,Slc22a5,Cbr1,Cfd,Dnajb9,Abcb6,Pmvk,Slc1a5,Aco1,Acy3,Lpl,Tmem205,Hagh,Ppa1,Cmbl,Scp2,Tfrc,Hp,Clstn3,Adipoq,Agt,Aldh9a1,Hadhb,Sema3g,Tst,Gale,Lrg1,Naaa,Stxbp2,Slc2a4,Tkt,Cd320,Phb2,Mdh1,Rarres2,Acadm,Alad,Anxa8,Aldh6a1,Mgst3,Dysf,Gpd1,Rab3d,Sbsn,Fabp4,Phospho1,C4b,Suclg1,Atp1a2,Msra,Pdhb
0.001831	-6.3	WNT_UP.V1_DN	MSigDB lists	WNT_UP.V1_DN	164	9	16079	270	Abca1,H2-DMb2,Mrap,H2-DMb1,Hsd3b7,Cmbl,G0s2,Vegfa,Agt
0.001835	-6.3	DEMAGALHAES_AGING_DN	MSigDB lists	DEMAGALHAES_AGING_DN	15	3	16079	270	Acss2,Uqcrfs1,Tfrc
0.001835	-6.3	REACTOME_SYNTHESIS_OF_BILE_ACIDS_AND_BILE_SALTS_VIA_7ALPHA_HYDROXYCHOLESTEROL	MSigDB lists	REACTOME_SYNTHESIS_OF_BILE_ACIDS_AND_BILE_SALTS_VIA_7ALPHA_HYDROXYCHOLESTEROL	15	3	16079	270	Acox2,Hsd3b7,Scp2
0.001851	-6.29	MHC_II_beta	smart domains	SM00921	6	2	9181	104	H2-DMb1,H2-DMb2
0.001854	-6.29	alpha-Linolenic acid metabolism	KEGG pathways	mmu00592	25	4	7649	165	Pla2g12a,Acox1,Fads2,Pla2g16
0.001854	-6.29	alpha-Linolenic acid metabolism	KEGG pathways	ko00592	25	4	7649	165	Pla2g16,Fads2,Acox1,Pla2g12a
0.001869	-6.28	organic acid transmembrane transport	biological process	GO:1903825	63	5	20963	293	Slc22a5,Slc25a10,Slc5a6,Slc1a3,Slc1a5
0.001876	-6.28	Synthesis of PE	REACTOME pathways	7099661	12	3	6860	148	Lpin1,Pcyt2,Phospho1
0.001878	-6.28	cluster of actin-based cell projections	cellular component	GO:0098862	160	8	20918	292	Pemt,Slc22a5,Lctl,Cd36,Aqp7,Cib2,Slc27a4,Slc5a6
0.001878	-6.28	organelle outer membrane	cellular component	GO:0031968	160	8	20918	292	Dhcr7,Scp2,Acsl1,Lpin1,Hadhb,Phb2,Aifm2,Abcb6
0.001888	-6.27	acylglycerol catabolic process	biological process	GO:0046464	18	3	20963	293	Pnpla2,Lpl,Lipe
0.001888	-6.27	neutral lipid catabolic process	biological process	GO:0046461	18	3	20963	293	Lipe,Pnpla2,Lpl
0.001889	-6.27	muscle tendon junction	cellular component	GO:0005927	5	2	20918	292	Itga7,Cib2
0.001893	-6.27	regulation of NADP metabolic process	biological process	GO:1902031	5	2	20963	293	Me2,Hsd11b1
0.001893	-6.27	positive regulation of cholesterol homeostasis	biological process	GO:2000189	5	2	20963	293	Acox1,Nr1h3
0.001893	-6.27	negative regulation of sequestering of triglyceride	biological process	GO:0010891	5	2	20963	293	Pnpla2,Pparg
0.001893	-6.27	response to low-density lipoprotein particle	biological process	GO:0055098	5	2	20963	293	Pparg,Cd36
0.001893	-6.27	cell differentiation involved in salivary gland development	biological process	GO:0060689	5	2	20963	293	Clcn2,Xbp1
0.001893	-6.27	astrocyte activation	biological process	GO:0048143	5	2	20963	293	Egfr,Agt
0.001893	-6.27	NADH oxidation	biological process	GO:0006116	5	2	20963	293	Cbr2,Gpd1
0.001898	-6.27	regulation of gluconeogenesis	biological process	GO:0006111	38	4	20963	293	Fam132a,Adipoq,Acadm,Dgat2
0.001909	-6.26	CBS	prosite domains	PS51371	19	3	13024	173	Clcn2,Prkag2,Impdh1
0.001939	-6.25	cholesterol transporter activity	molecular function	GO:0017127	18	3	20551	290	Abca1,Scp2,Abcg1
0.001953	-6.24	Lipid digestion, mobilization, and transport	REACTOME pathways	7099060	42	5	6860	148	Lpl,Fabp5,Abca1,Fabp4,Abcg1
0.001957	-6.24	GNF2_GSTM1	MSigDB lists	GNF2_GSTM1	105	7	16079	270	Hmgcl,Acox2,Hp,Rarres2,Cebpa,Pemt,Tst
0.00198	-6.22	RUTELLA_RESPONSE_TO_HGF_UP	MSigDB lists	RUTELLA_RESPONSE_TO_HGF_UP	380	15	16079	270	Gadd45g,Scd1,Tfrc,Dhcr24,6430571L13Rik,Hsd11b1,Grsf1,Fdx1,Dhcr7,Tmem97,Abcg1,Mdh1,Nr1h3,Aco1,Slc1a3
0.002005	-6.21	regulation of steroid biosynthetic process	biological process	GO:0050810	64	5	20963	293	Insig1,Dhcr7,Abcg1,Srebf1,Scp2
0.002045	-6.19	response to acid chemical	biological process	GO:0001101	280	11	20963	293	Abca1,Egfr,Ptk2b,Slc1a3,Scd1,Ffar2,Pparg,Dgat2,Aacs,Xbp1,Cd36
0.002062	-6.18	positive regulation of cAMP metabolic process	biological process	GO:0030816	94	6	20963	293	Mc2r,Abca1,Ramp2,Mrap,Adrb3,Mc5r
0.002062	-6.18	response to tumor necrosis factor	biological process	GO:0034612	94	6	20963	293	Wfdc21,Ptk2b,Endog,Gpd1,Tnfrsf14,Adipoq
0.002073	-6.18	MTOR_UP.V1_UP	MSigDB lists	MTOR_UP.V1_UP	167	9	16079	270	Msmo1,Idh3a,Tfrc,Dhcr24,Cmbl,Dhcr7,Pcyt2,Fabp5,Tmem97
0.002081	-6.17	cell junction organization	biological process	GO:0034330	127	7	20963	293	Sorbs1,Ramp2,Lims2,Ptk2b,Whamm,Gnpat,Dlc1
0.002089	-6.17	hydro-lyase activity	molecular function	GO:0016836	64	5	20551	290	Alad,Aco1,Naaa,Hacd2,Hadhb
0.002096	-6.17	CHEN_METABOLIC_SYNDROM_NETWORK	MSigDB lists	CHEN_METABOLIC_SYNDROM_NETWORK	1162	33	16079	270	2010003K11Rik,Cidec,Scd1,Hagh,Sema6d,Cd36,Slc2a4,Ermp1,Dock11,Cbr3,Me2,Ccbl1,Ptk2b,Abcg1,Ubd,Slc1a5,Pkmyt1,Lpl,H2-DMb1,Stxbp2,Dysf,Sema3g,Heph,Vsir,Bcl2l13,Slc25a10,Crat,Trpv2,Pparg,H2-DMb2,Trem2,Fam83a,Rnf128
0.002096	-6.17	DEBIASI_APOPTOSIS_BY_REOVIRUS_INFECTION_DN	MSigDB lists	DEBIASI_APOPTOSIS_BY_REOVIRUS_INFECTION_DN	270	12	16079	270	Gys1,Dhcr24,Tfrc,Cbr3,Insig1,Abcb6,Slc5a6,Itga7,Dhcr7,Slc1a5,Pcyt2,Fads2
0.002118	-6.16	Melcrt_ACTH_rcpt	interpro domains	IPR001671	5	2	19600	290	Mc5r,Mc2r
0.002118	-6.16	HAD-SF_hydro_IIA	interpro domains	IPR006357	5	2	19600	290	Pgp,Pdxp
0.002118	-6.16	IsoCit/isopropylmalate_DH_CS	interpro domains	IPR019818	5	2	19600	290	Idh3g,Idh3a
0.002169	-6.13	BROWNE_HCMV_INFECTION_2HR_UP	MSigDB lists	BROWNE_HCMV_INFECTION_2HR_UP	33	4	16079	270	Rarres2,Atp1a2,Dhrs3,Cfd
0.002169	-6.13	KEGG_BUTANOATE_METABOLISM	MSigDB lists	KEGG_BUTANOATE_METABOLISM	33	4	16079	270	Pdhb,Hmgcl,Aldh9a1,Aacs
0.002172	-6.13	Pyruvate metabolism and Citric Acid (TCA) cycle	REACTOME pathways	7098607	43	5	6860	148	Idh3a,Hagh,Pdhb,Suclg1,Idh3g
0.002176	-6.13	cellular carbohydrate metabolic process	biological process	GO:0044262	128	7	20963	293	Pfkfb1,Prkag2,Dgat2,Ppp1r3c,Gys1,Coq3,Acadm
0.002191	-6.12	outer membrane	cellular component	GO:0019867	164	8	20918	292	Hadhb,Lpin1,Acsl1,Scp2,Dhcr7,Abcb6,Phb2,Aifm2
0.002209	-6.12	positive regulation of homeostatic process	biological process	GO:0032846	164	8	20963	293	Egfr,Nr1h3,Slc22a5,Tfrc,Slc27a1,Acox1,Agt,Fam132a
0.002218	-6.11	positive regulation of protein deacetylation	biological process	GO:0090312	19	3	20963	293	Lpin1,Srebf1,Vegfa
0.002218	-6.11	regulation of receptor biosynthetic process	biological process	GO:0010869	19	3	20963	293	Pparg,Nr1h3,Adipoq
0.002218	-6.11	regulation of macrophage chemotaxis	biological process	GO:0010758	19	3	20963	293	Ptk2b,Rarres2,Mtus1
0.002219	-6.11	Ald_DH_CS_GLU	interpro domains	IPR029510	18	3	19600	290	Aldh3b2,Aldh9a1,Aldh1a7
0.00223	-6.11	PEROXISOME_ORGANIZATION_AND_BIOGENESIS	MSigDB lists	PEROXISOME_ORGANIZATION_AND_BIOGENESIS	16	3	16079	270	Pex10,Pex14,Pex16
0.00223	-6.11	KEGG_PRIMARY_BILE_ACID_BIOSYNTHESIS	MSigDB lists	KEGG_PRIMARY_BILE_ACID_BIOSYNTHESIS	16	3	16079	270	Scp2,Acox2,Hsd3b7
0.00223	-6.11	MOOTHA_TCA	MSigDB lists	MOOTHA_TCA	16	3	16079	270	Idh3g,Suclg1,Idh3a
0.002231	-6.11	Retinol metabolism	WikiPathways	WP1259	39	5	4813	116	Dhrs3,Cd36,Lpl,Sult1a1,Bco1
0.002242	-6.1	regulation of inflammatory response	biological process	GO:0050727	242	10	20963	293	Fabp4,Aoc3,Egfr,Nr1h3,Agt,Adipoq,Fam132a,Ffar2,Il17rc,Pparg
0.002256	-6.09	SANA_RESPONSE_TO_IFNG_DN	MSigDB lists	SANA_RESPONSE_TO_IFNG_DN	80	6	16079	270	Mgst3,Tfrc,Pim3,Fabp5,Hmgcl,Prkag2
0.00226	-6.09	Fabp4 (fatty acid binding protein 4, adipocyte)	protein interactions	11770	5	2	6061	93	Pparg,Cebpa
0.002265	-6.09	cholesterol biosynthesis I	BIOCYC pathways	MOUSE_PWY66-341	11	4	1025	58	Tm7sf2,Dhcr7,Dhcr24,Msmo1
0.002275	-6.09	PENG_RAPAMYCIN_RESPONSE_DN	MSigDB lists	PENG_RAPAMYCIN_RESPONSE_DN	237	11	16079	270	Hsd17b10,Cyb561,Scd1,Tfrc,Dhcr24,Idh3a,Ndufa9,Slc1a5,Srebf1,Pnpla2,Xbp1
0.0023	-6.07	regulation of axon guidance	biological process	GO:1902667	40	4	20963	293	Sema3g,Vegfa,Sema6d,Sema4b
0.0023	-6.07	regulation of digestive system process	biological process	GO:0044058	40	4	20963	293	Nr1h3,Slc22a5,Dgat1,Wnk4
0.002302	-6.07	negative regulation of developmental process	biological process	GO:0051093	859	23	20963	293	Phb2,Hmgb3,Agt,Adrb3,Xbp1,Lims2,Pparg,Ntn1,Sema6d,Gdf5,Jak3,Aatk,Noct,Dlk1,Insig1,Ptk2b,Sema3g,Irx3,Sema4b,Abcg1,Cd36,Adipoq,Fam57b
0.002332	-6.06	MODULE_17	MSigDB lists	MODULE_17	348	14	16079	270	Insig1,Mapk6,Vegfa,Tfrc,Igfbp4,Hsd17b10,Msmo1,Dhrs3,Scp2,Pkmyt1,Slc1a5,Dlk1,Adipor2,G0s2
0.002345	-6.06	single-organism localization	biological process	GO:1902578	2693	55	20963	293	Tfrc,Cox8b,Slc25a33,Trem2,Aoc3,Slc5a6,Slc27a4,Adipoq,Abcg1,Dgat1,Slc1a5,Tst,Slc25a10,Nup107,Abca1,Ppp1r3c,Acsl1,Kcnk3,Pex14,Xbp1,Pparg,Clcn2,Klf15,Stxbp2,Ramp2,Slc22a5,Rab3ip,Cldn15,Pex16,Slc2a4,Syn2,Gdf5,Aqp7,Atp1a2,Cd36,Apoc1,Trpv2,Abcb6,Aco1,Nr1h3,Sorbs1,Heph,Whamm,Phb2,Slc1a3,Wnk4,Pex10,Slc27a1,Rab3d,Fabp5,Vegfa,Aqp11,Scp2,Slc25a1,Agt
0.002396	-6.03	DELYS_THYROID_CANCER_UP	MSigDB lists	DELYS_THYROID_CANCER_UP	427	16	16079	270	Msmo1,Trim29,Dhrs3,S100a1,C4b,Pcx,Lpl,Hp,Dhcr7,Trem2,Slc1a5,Anxa8,Mtus1,Gale,G0s2,Pla2g16
0.002403	-6.03	MODULE_62	MSigDB lists	MODULE_62	81	6	16079	270	Ndufb8,Uqcrc1,Ndufa9,Ppa1,Cox7a1,Uqcrfs1
0.002426	-6.02	VARELA_ZMPSTE24_TARGETS_DN	MSigDB lists	VARELA_ZMPSTE24_TARGETS_DN	34	4	16079	270	Cpt2,G0s2,Reep6,Hsd17b10
0.002434	-6.02	MTOR_UP.V1_DN	MSigDB lists	MTOR_UP.V1_DN	171	9	16079	270	Ppp1r3c,Kcnk3,Aoc3,Gramd1a,Slc2a4,Clpx,Trem2,Abca1,Syn2
0.00248	-6	ammonium ion metabolic process	biological process	GO:0097164	131	7	20963	293	Pemt,Fabp5,Slc27a1,Slc22a5,Aldh9a1,Crat,Acadm
0.002487	-6	Propanoate metabolism	KEGG pathways	ko00640	27	4	7649	165	Aldh6a1,Acadm,Suclg1,Acss2
0.002487	-6	Propanoate metabolism	KEGG pathways	mmu00640	27	4	7649	165	Acadm,Acss2,Suclg1,Aldh6a1
0.002521	-5.98	glucose transport	biological process	GO:0015758	41	4	20963	293	Slc2a4,Klf15,Sorbs1,Fabp5
0.002521	-5.98	unsaturated fatty acid biosynthetic process	biological process	GO:0006636	41	4	20963	293	Ltc4s,Scd1,Scd3,Mgst2
0.002529	-5.98	plasma membrane raft	cellular component	GO:0044853	98	6	20918	292	Slc27a1,Cd36,Sorbs1,Dlc1,Atp1a2,Lipe
0.002538	-5.98	Hydrolase_6	pfam domains	PF13344	5	2	17202	279	Pdxp,Pgp
0.002541	-5.98	THIOLASE_1	prosite domains	PS00098	6	2	13024	173	Scp2,Hadhb
0.002549	-5.97	NING_CHRONIC_OBSTRUCTIVE_PULMONARY_DISEASE_DN	MSigDB lists	NING_CHRONIC_OBSTRUCTIVE_PULMONARY_DISEASE_DN	110	7	16079	270	Cfd,Aoc3,Ndufb8,Ramp2,Sorbs1,Vsir,Xbp1
0.002606	-5.95	Plipid/glycerol_acylTrfase	interpro domains	IPR002123	19	3	19600	290	Agpat2,Gnpat,Agpat9
0.002606	-5.95	CBS_dom	interpro domains	IPR000644	19	3	19600	290	Clcn2,Prkag2,Impdh1
0.002626	-5.94	organ development	biological process	GO:0048513	2707	55	20963	293	Scd1,Ubd,Rorc,Hsd11b1,Clcn2,Xbp1,Cebpa,Ermp1,Pparg,Phospho1,Sema6d,Dlc1,Slc27a4,Ntn1,Insig1,Tfrc,Sema3g,Trem2,Adipoq,Hp,Insl6,Aplp1,Mknk2,Rarres2,Wnk4,Tspan12,Bcar3,Heph,Phb2,Vegfa,Aqp11,Agt,Dgat2,Aacs,Gys1,Gnpat,Fam73b,Acadm,Aatk,Gdf5,Jak3,Gadd45g,Ptk2b,Klf15,Ramp2,Slc22a5,Dhcr24,Dhcr7,Irx3,Egfr,Sema4b,Dhrs3,Abcb6,Rps6ka1,Epor
0.002643	-5.94	TRANSFERASE_ACTIVITY_TRANSFERRING_ACYL_GROUPS	MSigDB lists	TRANSFERASE_ACTIVITY_TRANSFERRING_ACYL_GROUPS	57	5	16079	270	Hadhb,Gnpat,Dgat1,Dgat2,Agpat2
0.002654	-5.93	semaphorin receptor binding	molecular function	GO:0030215	20	3	20551	290	Sema6d,Sema3g,Sema4b
0.002654	-5.93	sterol transporter activity	molecular function	GO:0015248	20	3	20551	290	Scp2,Abcg1,Abca1
0.002656	-5.93	PEREZ_TP63_TARGETS	MSigDB lists	PEREZ_TP63_TARGETS	315	13	16079	270	Rab3ip,Dgat2,Dhrs3,Dlc1,Lims2,Cnksr3,Ntn1,Kcnk3,Tm7sf2,Vsir,Sema6d,Pcyt2,Acsl1
0.00266	-5.93	negative regulation of cell growth	biological process	GO:0030308	169	8	20963	293	Aatk,Ntn1,Adipor2,Sema6d,Sema3g,Agt,Sema4b,Pparg
0.002675	-5.92	KEGG_ALPHA_LINOLENIC_ACID_METABOLISM	MSigDB lists	KEGG_ALPHA_LINOLENIC_ACID_METABOLISM	17	3	16079	270	Acox1,Fads2,Pla2g12a
0.002679	-5.92	negative regulation of developmental growth	biological process	GO:0048640	99	6	20963	293	Aatk,Adrb3,Ntn1,Sema6d,Sema4b,Sema3g
0.002696	-5.92	Transport of fatty acids	REACTOME pathways	7099545	4	2	6860	148	Slc27a1,Slc27a4
0.002703	-5.91	LANDIS_ERBB2_BREAST_TUMORS_65_DN	MSigDB lists	LANDIS_ERBB2_BREAST_TUMORS_65_DN	35	4	16079	270	Adipor2,Heph,Cpt2,Bckdhb
0.002717	-5.91	NAKAMURA_ALVEOLAR_EPITHELIUM	MSigDB lists	NAKAMURA_ALVEOLAR_EPITHELIUM	5	2	16079	270	Cfd,Rarres2
0.002718	-5.91	extracellular membrane-bounded organelle	cellular component	GO:0065010	2593	53	20918	292	Hp,Tfrc,Adipoq,Clstn3,Agt,Lpl,Acy3,Tmem205,Cmbl,Hagh,Ppa1,Scp2,Dnajb9,Abcb6,Slc1a5,Pmvk,Aco1,Retn,Fabp5,Slc22a5,Cbr1,Cfd,Gpt,Pdxp,Dysf,Rab3d,Gpd1,C4b,Phospho1,Sbsn,Fabp4,Msra,Pdhb,Suclg1,Mdh1,Rarres2,Acadm,Alad,Mgst3,Aldh6a1,Anxa8,Gale,Naaa,Stxbp2,Lrg1,Slc2a4,Phb2,Cd320,Tkt,Aldh9a1,Hadhb,Sema3g,Tst
0.002718	-5.91	ALCOHOL_METABOLIC_PROCESS	MSigDB lists	ALCOHOL_METABOLIC_PROCESS	83	6	16079	270	Dhcr7,Abcg1,Dhcr24,Pfkfb1,Slc25a10,Coq3
0.002792	-5.88	regulation of ERK1 and ERK2 cascade	biological process	GO:0070372	209	9	20963	293	Vegfa,Cd36,Adipoq,Cnksr3,Epor,Ptk2b,Phb2,Trem2,Egfr
0.002807	-5.88	mitochondrial tricarboxylic acid cycle enzyme complex	cellular component	GO:0030062	6	2	20918	292	Suclg1,Bckdhb
0.002814	-5.87	cellular triglyceride homeostasis	biological process	GO:0035356	6	2	20963	293	Dgat2,Xbp1
0.002814	-5.87	valine metabolic process	biological process	GO:0006573	6	2	20963	293	Aldh6a1,Bcat2
0.002814	-5.87	negative regulation of pancreatic juice secretion	biological process	GO:0090188	6	2	20963	293	Nr1h3,Wnk4
0.002814	-5.87	intracellular cholesterol transport	biological process	GO:0032367	6	2	20963	293	Abcg1,Abca1
0.002814	-5.87	long-chain fatty-acyl-CoA metabolic process	biological process	GO:0035336	6	2	20963	293	Dgat1,Dgat2
0.002814	-5.87	amyloid precursor protein catabolic process	biological process	GO:0042987	6	2	20963	293	Dhcr24,Abcg1
0.002814	-5.87	isocitrate metabolic process	biological process	GO:0006102	6	2	20963	293	Idh3g,Idh3a
0.002814	-5.87	inositol trisphosphate metabolic process	biological process	GO:0032957	6	2	20963	293	Scp2,Itpk1
0.002814	-5.87	negative regulation of receptor biosynthetic process	biological process	GO:0010871	6	2	20963	293	Pparg,Adipoq
0.002816	-5.87	positive regulation of nucleotide metabolic process	biological process	GO:0045981	134	7	20963	293	Ramp2,Mrap,Mc2r,Abca1,Mc5r,Adrb3,Gpd1
0.002816	-5.87	positive regulation of purine nucleotide metabolic process	biological process	GO:1900544	134	7	20963	293	Mc2r,Abca1,Ramp2,Mrap,Adrb3,Gpd1,Mc5r
0.002816	-5.87	regulation of cAMP metabolic process	biological process	GO:0030814	134	7	20963	293	Adrb3,Mc5r,Mc2r,Abca1,Aplp1,Ramp2,Mrap
0.002843	-5.86	AKT_UP.V1_DN	MSigDB lists	AKT_UP.V1_DN	175	9	16079	270	Ppp1r3c,Zfyve21,Il17rc,Rorc,Angptl4,Kcnk3,Ltc4s,Gramd1a,Lpl
0.002853	-5.86	LEE_LIVER_CANCER_ACOX1_UP	MSigDB lists	LEE_LIVER_CANCER_ACOX1_UP	58	5	16079	270	Lpl,Cbr1,Cidec,Cbr3,Fabp4
0.002853	-5.86	REACTOME_GLUCOSE_METABOLISM	MSigDB lists	REACTOME_GLUCOSE_METABOLISM	58	5	16079	270	Slc25a10,Pfkfb1,Gys1,Mdh1,Pcx
0.002854	-5.86	extracellular vesicle	cellular component	GO:1903561	2599	53	20918	292	Hadhb,Aldh9a1,Tst,Sema3g,Naaa,Stxbp2,Lrg1,Gale,Phb2,Cd320,Tkt,Slc2a4,Rarres2,Mdh1,Mgst3,Aldh6a1,Anxa8,Acadm,Alad,Rab3d,Gpd1,Dysf,Msra,Pdhb,Atp1a2,Suclg1,C4b,Fabp4,Sbsn,Fabp5,Retn,Cbr1,Slc22a5,Cfd,Pdxp,Gpt,Pmvk,Slc1a5,Dnajb9,Abcb6,Aco1,Tmem205,Lpl,Acy3,Scp2,Cmbl,Ppa1,Hagh,Clstn3,Adipoq,Hp,Tfrc,Agt
0.002867	-5.85	melanocortin receptor activity	molecular function	GO:0004977	6	2	20551	290	Mc5r,Mc2r
0.002867	-5.85	malate dehydrogenase activity	molecular function	GO:0016615	6	2	20551	290	Me2,Mdh1
0.002867	-5.85	acyl-CoA oxidase activity	molecular function	GO:0003997	6	2	20551	290	Acox2,Acox1
0.002875	-5.85	Acyltransferase	pfam domains	PF01553	18	3	17202	279	Agpat9,Gnpat,Agpat2
0.002883	-5.85	lipid transport	biological process	GO:0006869	210	9	20963	293	Slc27a4,Acsl1,Abca1,Abcg1,Cd36,Scp2,Apoc1,Slc27a1,Pparg
0.002917	-5.84	phospholipid metabolic process	biological process	GO:0006644	251	10	20963	293	Fabp5,Slc27a1,Pcyt2,Pemt,Agpat2,Pmvk,Pla2g12a,Agpat9,Pla2g16,Lpcat3
0.002954	-5.82	GSE3982_MAST_CELL_VS_MAC_DN	MSigDB lists	GSE3982_MAST_CELL_VS_MAC_DN	176	9	16079	270	Mxi1,Impdh1,Acox1,Fabp4,Fdx1,Gramd1b,Gpt,Trem2,Cd36
0.002972	-5.82	cytochrome complex	cellular component	GO:0070069	21	3	20918	292	Uqcrc1,Cox8b,Uqcrfs1
0.002983	-5.81	regulation of histone deacetylation	biological process	GO:0031063	21	3	20963	293	Vegfa,Lpin1,Srebf1
0.002983	-5.81	negative regulation of fatty acid metabolic process	biological process	GO:0045922	21	3	20963	293	Dgat2,Insig1,Acadvl
0.003005	-5.81	hexose transport	biological process	GO:0008645	43	4	20963	293	Slc2a4,Klf15,Sorbs1,Fabp5
0.003024	-5.8	cellular catabolic process	biological process	GO:0044248	1038	26	20963	293	Acox1,Adipoq,Pnpla2,Bcat2,Afmid,Slc27a4,Lpin1,Acox2,Acadm,Lipe,Noct,Ivd,Hagh,Bckdhb,Lpl,Endog,Hadhb,Acadvl,Xbp1,Aldh6a1,Acsl1,Ubd,Clpx,Cbr3,Nudt18,Dnajb9
0.003033	-5.8	Semaphorin	interpro domains	IPR027231	20	3	19600	290	Sema3g,Sema6d,Sema4b
0.003037	-5.8	sarcolemma	cellular component	GO:0042383	136	7	20918	292	Slc2a4,Pemt,Atp1a2,Dysf,Cib2,Cd36,Itga7
0.003071	-5.79	regulation of blood pressure	biological process	GO:0008217	173	8	20963	293	Aoc3,Ramp2,Adrb3,Agt,Cd36,Adipoq,Atp1a2,Pparg
0.00309	-5.78	-	gene3d domains	3.40.718.10	6	2	10080	148	Idh3g,Idh3a
0.003109	-5.77	positive regulation of cyclic nucleotide biosynthetic process	biological process	GO:0030804	102	6	20963	293	Mc2r,Abca1,Ramp2,Mrap,Adrb3,Mc5r
0.003126	-5.77	positive regulation of protein phosphorylation	biological process	GO:0001934	828	22	20963	293	Bcar3,Phb2,Acsl1,Rarres2,Xbp1,Slc27a1,Vegfa,Agt,Adrb3,Ptk2b,Gadd45g,Prkag2,Igfbp4,Trem2,Egfr,Tnfrsf14,Gdf5,Dusp22,Epor,Higd1a,Adipoq,Cd36
0.003146	-5.76	Thiolase_acyl_enz_int_AS	interpro domains	IPR020615	6	2	19600	290	Scp2,Hadhb
0.003146	-5.76	IsoPropMal-DH-like_dom	interpro domains	IPR024084	6	2	19600	290	Idh3a,Idh3g
0.003146	-5.76	MHC_II_b_N	interpro domains	IPR000353	6	2	19600	290	H2-DMb2,H2-DMb1
0.00315	-5.76	wax esters biosynthesis II	BIOCYC pathways	MOUSE_PWY-5885	2	2	1025	58	Dgat2,Dgat1
0.003154	-5.76	The citric acid (TCA) cycle and respiratory electron transport	REACTOME pathways	7098608	140	9	6860	148	Idh3a,Ndufb8,Hagh,Ndufa9,Uqcrc1,Uqcrfs1,Pdhb,Idh3g,Suclg1
0.00317	-5.75	KORKOLA_YOLK_SAC_TUMOR_UP	MSigDB lists	KORKOLA_YOLK_SAC_TUMOR_UP	18	3	16079	270	Phb2,Clstn3,Lpcat3
0.00317	-5.75	REACTOME_CITRIC_ACID_CYCLE_TCA_CYCLE	MSigDB lists	REACTOME_CITRIC_ACID_CYCLE_TCA_CYCLE	18	3	16079	270	Idh3g,Idh3a,Suclg1
0.00317	-5.75	REACTOME_SYNTHESIS_OF_PC	MSigDB lists	REACTOME_SYNTHESIS_OF_PC	18	3	16079	270	Lpin1,Pemt,Phospho1
0.00317	-5.75	REACTOME_ACTIVATED_AMPK_STIMULATES_FATTY_ACID_OXIDATION_IN_MUSCLE	MSigDB lists	REACTOME_ACTIVATED_AMPK_STIMULATES_FATTY_ACID_OXIDATION_IN_MUSCLE	18	3	16079	270	Cpt2,Acsl1,Prkag2
0.003185	-5.75	positive regulation of ERK1 and ERK2 cascade	biological process	GO:0070374	137	7	20963	293	Cd36,Vegfa,Trem2,Egfr,Phb2,Epor,Ptk2b
0.003189	-5.75	Insulin signaling pathway	KEGG pathways	ko04910	140	9	7649	165	Prkag2,Ppp1r3c,Lipe,Gys1,Sorbs1,Srebf1,Mknk2,Slc2a4,Sh2b2
0.003189	-5.75	Insulin signaling pathway	KEGG pathways	mmu04910	140	9	7649	165	Mknk2,Srebf1,Sorbs1,Sh2b2,Slc2a4,Prkag2,Ppp1r3c,Gys1,Lipe
0.003254	-5.73	Leucine Catabolism	BIOCYC pathways	MOUSE_PWY3DJ-6	12	4	1025	58	Bcat2,Ivd,Bckdhb,Hmgcl
0.003255	-5.73	Glyoxylate and dicarboxylate metabolism	KEGG pathways	mmu00630	29	4	7649	165	Aco1,Pgp,Mdh1,Afmid
0.003255	-5.73	Glyoxylate and dicarboxylate metabolism	KEGG pathways	ko00630	29	4	7649	165	Aco1,Pgp,Mdh1,Afmid
0.003264	-5.72	regulation of production of molecular mediator of immune response	biological process	GO:0002700	103	6	20963	293	Xbp1,Ffar2,Cd36,Tnfrsf14,Vsir,Jak3
0.00327	-5.72	negative regulation of fat cell differentiation	biological process	GO:0045599	44	4	20963	293	Adipoq,Dlk1,Insig1,Fam57b
0.00327	-5.72	cholesterol transport	biological process	GO:0030301	44	4	20963	293	Abca1,Abcg1,Cd36,Scp2
0.00327	-5.72	retinoid metabolic process	biological process	GO:0001523	44	4	20963	293	Aldh1a7,Bco1,Rarres2,Dhrs3
0.003305	-5.71	GSE3982_NEUTROPHIL_VS_BCELL_DN	MSigDB lists	GSE3982_NEUTROPHIL_VS_BCELL_DN	179	9	16079	270	H2-DMb2,Mgst3,Gnb5,H2-DMb1,Lpin1,Pex10,Bcat2,Ndufb8,Ccbl1
0.003305	-5.71	GSE2706_UNSTIM_VS_8H_LPS_AND_R848_DC_UP	MSigDB lists	GSE2706_UNSTIM_VS_8H_LPS_AND_R848_DC_UP	179	9	16079	270	Uqcrc1,Acss2,Clec10a,Vsir,Elmod2,Pla2g12a,Hagh,Ivd,Ccdc107
0.003305	-5.71	GSE17721_POLYIC_VS_GARDIQUIMOD_16H_BMDM_DN	MSigDB lists	GSE17721_POLYIC_VS_GARDIQUIMOD_16H_BMDM_DN	179	9	16079	270	Coq3,Cd320,Hsd11b1,Acox1,Bcat2,Bckdhb,Hsd17b10,Acadm,Acadvl
0.003362	-5.7	isoprenoid metabolic process	biological process	GO:0006720	72	5	20963	293	Rarres2,Dhrs3,Bco1,Pmvk,Aldh1a7
0.003362	-5.7	carbohydrate transport	biological process	GO:0008643	72	5	20963	293	Fabp5,Sorbs1,Aqp7,Klf15,Slc2a4
0.00337	-5.69	transporter activity	molecular function	GO:0005215	1145	28	20551	290	Scp2,Atp1a2,Slc5a6,Abcg1,Cox8b,Cox7a1,Tfrc,Ramp2,Slc22a5,Uqcrfs1,Slc2a4,Kcnk3,Abcb6,Abca1,Aqp7,Slc27a1,Slc25a10,Slc1a5,Trpv2,Aqp11,Fabp5,Fabp4,Clcn2,Aoc3,Ptk2b,Slc25a33,Slc1a3,Nup107
0.003373	-5.69	regulation of immune system process	biological process	GO:0002682	1101	27	20963	293	Jak3,Tnfrsf14,Aoc3,Trem2,Ptk2b,Stxbp2,Vsir,Mtus1,Orm1,Cd36,Adipoq,Hcar1,Ffar2,Dusp22,Rarres2,Slc1a3,Rorc,C4b,Mdh1,Nr1h3,Cfd,Hmgb3,Vegfa,Pparg,Sh2b2,Xbp1,Elmod2
0.003399	-5.68	positive regulation of response to stimulus	biological process	GO:0048584	1607	36	20963	293	Egfr,Ptk2b,Gadd45g,Gdf5,Jak3,Il17rc,Epor,Ffar2,Fam110c,Dusp22,Cd36,Fam132a,Phb2,C4b,Ypel3,Nr1h3,Fabp4,Rarres2,Adrb3,Agt,G0s2,Vegfa,Trem2,Igfbp4,Tnfrsf14,Aoc3,Vsir,Inca1,Adipoq,Cfd,Ubd,Xbp1,Sh2b2,Lims2,Endog,Lrg1
0.003413	-5.68	HUANG_GATA2_TARGETS_UP	MSigDB lists	HUANG_GATA2_TARGETS_UP	147	8	16079	270	Mc5r,Fam117a,Ffar2,Acadm,Mgst2,Cebpa,Hp,Tapt1
0.003418	-5.68	ketone biosynthetic process	biological process	GO:0042181	22	3	20963	293	Ndufa9,Scp2,Coq3
0.003502	-5.65	CAIRO_LIVER_DEVELOPMENT_DN	MSigDB lists	CAIRO_LIVER_DEVELOPMENT_DN	215	10	16079	270	Dhcr24,Acadm,Agt,Hagh,Tst,Clpx,Pcyt2,Acsl1,Slc2a4,Hp
0.003511	-5.65	NADH dehydrogenase activity	molecular function	GO:0003954	22	3	20551	290	Ndufb8,Aifm2,Ndufa9
0.003526	-5.65	NA_DICARBOXYL_SYMP_2	prosite domains	PS00714	7	2	13024	173	Slc1a3,Slc1a5
0.003526	-5.65	ACYLTRANSF_C_1	prosite domains	PS00439	7	2	13024	173	Cpt2,Crat
0.003526	-5.65	NA_DICARBOXYL_SYMP_1	prosite domains	PS00713	7	2	13024	173	Slc1a3,Slc1a5
0.003526	-5.65	ACYLTRANSF_C_2	prosite domains	PS00440	7	2	13024	173	Cpt2,Crat
0.003532	-5.65	LU_EZH2_TARGETS_UP	MSigDB lists	LU_EZH2_TARGETS_UP	251	11	16079	270	Cbr1,Cfd,Rarres2,Pmvk,Ccdc107,G0s2,Pdxp,Pex16,Endog,Mknk2,Fam195a
0.003547	-5.64	ORGANELLE_MEMBRANE	MSigDB lists	ORGANELLE_MEMBRANE	288	12	16079	270	Uqcrc1,Egfr,Dhcr7,Nup107,Pex14,Pex16,Phb2,Ndufa9,Srebf1,Bscl2,Slc2a4,Aifm2
0.00355	-5.64	sterol transport	biological process	GO:0015918	45	4	20963	293	Scp2,Cd36,Abcg1,Abca1
0.00355	-5.64	monosaccharide transport	biological process	GO:0015749	45	4	20963	293	Fabp5,Sorbs1,Klf15,Slc2a4
0.003555	-5.64	EDTRNSPORT	prints domains	PR00173	7	2	5904	79	Slc1a3,Slc1a5
0.003557	-5.64	chr3p25	MSigDB lists	chr3p25	61	5	16079	270	Rpusd3,Syn2,Il17rc,Pparg,Cidec
0.003557	-5.64	GSE360_LOW_DOSE_B_MALAYI_VS_M_TUBERCULOSIS_DC_UP	MSigDB lists	GSE360_LOW_DOSE_B_MALAYI_VS_M_TUBERCULOSIS_DC_UP	181	9	16079	270	Tkt,Dgat1,Idh3a,Uqcrc1,Pemt,Pfkfb1,Xbp1,Phb2,Slc1a5
0.003557	-5.64	PRC2_EDD_UP.V1_UP	MSigDB lists	PRC2_EDD_UP.V1_UP	181	9	16079	270	Aplp1,Ptk2b,Scd1,Insig1,Stxbp2,Pcx,Pla2g16,Lipe,Fads2
0.003557	-5.64	GSE14000_4H_VS_16H_LPS_DC_TRANSLATED_RNA_UP	MSigDB lists	GSE14000_4H_VS_16H_LPS_DC_TRANSLATED_RNA_UP	181	9	16079	270	Clec10a,Mgst2,Hadhb,Pemt,Ermp1,Tapt1,Msra,Hsd17b10,Aldh6a1
0.003605	-5.63	Chemical carcinogenesis	KEGG pathways	mmu05204	92	7	7649	165	Aldh3b2,Ccbl1,Mgst2,Cbr1,Sult1a1,Mgst3,Hsd11b1
0.003605	-5.63	Chemical carcinogenesis	KEGG pathways	ko05204	92	7	7649	165	Sult1a1,Hsd11b1,Mgst3,Aldh3b2,Ccbl1,Mgst2,Cbr1
0.00364	-5.62	V$COREBINDINGFACTOR_Q6	MSigDB lists	V$COREBINDINGFACTOR_Q6	252	11	16079	270	Ptk2b,Pparg,Ormdl3,Wnk4,Fam117a,Gpd1,Anxa8,Bcar3,Ramp2,Ndufa9,Rorc
0.003658	-5.61	single-organism developmental process	biological process	GO:0044767	4915	89	20963	293	Endog,Ermp1,Wfdc21,Xbp1,Aldh6a1,Srebf1,Scd1,Ubd,Rorc,Tst,Vsir,Tapt1,Insl6,Lpin1,Hmgcl,Slc27a4,Tfrc,Aqp11,Scp2,Vegfa,Gnpat,Gys1,Dgat2,Aacs,Fabp4,Rarres2,Heph,Bcar3,Trpv2,Dhrs3,Sema4b,Ffar2,Rps6ka1,Gdf5,Aatk,Slc2a4,Fam73b,Egfr,Dhcr7,Slc22a5,Dhcr24,Ptk2b,Gadd45g,Dlk1,Klf15,Clcn2,Lrg1,Hsd11b1,Pparg,Phospho1,Sh2b2,Cebpa,Grsf1,Adipoq,Mknk2,Aplp1,Clstn3,Hp,Adig,Tnfrsf14,Adipor2,Ntn1,Dlc1,Sema6d,Trem2,Se…
0.003684	-5.6	Regulation of cholesterol biosynthesis by SREBP (SREBF)	REACTOME pathways	7099687	30	4	6860	148	Dhcr7,Pmvk,Tm7sf2,Srebf1
0.003689	-5.6	GSE17721_PAM3CSK4_VS_GADIQUIMOD_4H_BMDM_UP	MSigDB lists	GSE17721_PAM3CSK4_VS_GADIQUIMOD_4H_BMDM_UP	182	9	16079	270	Cpt2,Fabp4,Slc22a5,Slc25a10,Tmem120b,Aatk,Hmgcl,Cldn15,A530016L24Rik
0.003701	-5.6	Acyl chain remodelling of PS	REACTOME pathways	7099658	15	3	6860	148	Lpcat3,Pla2g16,Pla2g12a
0.003705	-5.6	NOTCH_DN.V1_DN	MSigDB lists	NOTCH_DN.V1_DN	149	8	16079	270	Sh3tc1,Abca1,Dlk1,Itga7,Ramp2,6430571L13Rik,Klf15,Clstn3
0.003718	-5.59	MODULE_305	MSigDB lists	MODULE_305	19	3	16079	270	Mdh1,Aco1,Aldh9a1
0.003718	-5.59	REACTOME_SYNTHESIS_OF_BILE_ACIDS_AND_BILE_SALTS	MSigDB lists	REACTOME_SYNTHESIS_OF_BILE_ACIDS_AND_BILE_SALTS	19	3	16079	270	Scp2,Hsd3b7,Acox2
0.003718	-5.59	WENG_POR_TARGETS_GLOBAL_UP	MSigDB lists	WENG_POR_TARGETS_GLOBAL_UP	19	3	16079	270	Msmo1,Scd1,Dhcr7
0.003718	-5.59	KEGG_BIOSYNTHESIS_OF_UNSATURATED_FATTY_ACIDS	MSigDB lists	KEGG_BIOSYNTHESIS_OF_UNSATURATED_FATTY_ACIDS	19	3	16079	270	Acox1,Fads2,Scd1
0.003718	-5.59	SARTIPY_NORMAL_AT_INSULIN_RESISTANCE_DN	MSigDB lists	SARTIPY_NORMAL_AT_INSULIN_RESISTANCE_DN	19	3	16079	270	Adrb3,Abca1,1190005I06Rik
0.003738	-5.59	blood microparticle	cellular component	GO:0072562	106	6	20918	292	C4b,Agt,Angptl4,Tfrc,Hp,Cib2
0.003749	-5.59	MODULE_72	MSigDB lists	MODULE_72	290	12	16079	270	Mapk6,Tfrc,Igfbp4,Hagh,Cfd,Msmo1,Pkmyt1,Scp2,Dlk1,Pcyt2,Adipor2,Pla2g16
0.003766	-5.58	MHC_II_beta	pfam domains	PF00969	6	2	17202	279	H2-DMb2,H2-DMb1
0.003766	-5.58	Iso_dh	pfam domains	PF00180	6	2	17202	279	Idh3g,Idh3a
0.003771	-5.58	SNCA (synuclein alpha)	protein interactions	6622	166	8	6061	93	Ndufa9,Slc1a3,Uqcrfs1,Phb2,Ndufb8,Slc25a1,Mgst3,Uqcrc1
0.003778	-5.58	regulation of cell size	biological process	GO:0008361	179	8	20963	293	Aatk,Ntn1,Sema6d,Sema3g,Trpv2,Vegfa,Sema4b,Aqp7
0.003817	-5.57	LEE_LIVER_CANCER_CIPROFIBRATE_DN	MSigDB lists	LEE_LIVER_CANCER_CIPROFIBRATE_DN	62	5	16079	270	Hsd11b1,Ppp1r3c,Nr1h3,Egfr,Trpv2
0.003824	-5.57	GSE3982_DC_VS_TH2_UP	MSigDB lists	GSE3982_DC_VS_TH2_UP	183	9	16079	270	Dusp22,Hsd11b1,Gpd1,Slc22a5,Acox2,Parm1,Clec10a,Cd36,Rorc
0.00384	-5.56	-	gene3d domains	3.20.20.70	44	4	10080	148	Impdh1,Hmgcl,Pcx,Alad
0.003846	-5.56	diterpenoid metabolic process	biological process	GO:0016101	46	4	20963	293	Bco1,Aldh1a7,Rarres2,Dhrs3
0.003891	-5.55	vascular endothelial growth factor receptor signaling pathway	biological process	GO:0048010	23	3	20963	293	Ptk2b,Xbp1,Vegfa
0.003891	-5.55	positive regulation of steroid biosynthetic process	biological process	GO:0010893	23	3	20963	293	Scp2,Srebf1,Abcg1
0.003903	-5.55	malate metabolic process	biological process	GO:0006108	7	2	20963	293	Me2,Mdh1
0.003903	-5.55	very long-chain fatty acid catabolic process	biological process	GO:0042760	7	2	20963	293	Slc27a4,Acadvl
0.003903	-5.55	phosphatidic acid biosynthetic process	biological process	GO:0006654	7	2	20963	293	Slc27a1,Agpat2
0.003903	-5.55	intracellular sterol transport	biological process	GO:0032366	7	2	20963	293	Abca1,Abcg1
0.003903	-5.55	positive regulation of cholesterol storage	biological process	GO:0010886	7	2	20963	293	Lpl,Cd36
0.003903	-5.55	cellular response to ATP	biological process	GO:0071318	7	2	20963	293	Cib2,Pdxp
0.003939	-5.54	positive regulation of purine nucleotide biosynthetic process	biological process	GO:1900373	107	6	20963	293	Adrb3,Mc5r,Abca1,Mc2r,Mrap,Ramp2
0.003939	-5.54	positive regulation of nucleotide biosynthetic process	biological process	GO:0030810	107	6	20963	293	Mc5r,Adrb3,Ramp2,Mrap,Mc2r,Abca1
0.003963	-5.53	GSE17721_12H_VS_24H_GARDIQUIMOD_BMDM_DN	MSigDB lists	GSE17721_12H_VS_24H_GARDIQUIMOD_BMDM_DN	184	9	16079	270	Slc25a10,Tmem205,Hsd3b7,Rnf128,Pcx,Gnb5,Cbr3,Igfbp4,Rps6ka1
0.003996	-5.52	transaminase activity	molecular function	GO:0008483	23	3	20551	290	Bcat2,Ccbl1,Gpt
0.004002	-5.52	Aldolase_TIM	interpro domains	IPR013785	44	4	19600	290	Hmgcl,Impdh1,Pcx,Alad
0.00403	-5.51	REACTOME_PYRUVATE_METABOLISM_AND_CITRIC_ACID_TCA_CYCLE	MSigDB lists	REACTOME_PYRUVATE_METABOLISM_AND_CITRIC_ACID_TCA_CYCLE	39	4	16079	270	Pdhb,Suclg1,Idh3a,Idh3g
0.00403	-5.51	PIONTEK_PKD1_TARGETS_UP	MSigDB lists	PIONTEK_PKD1_TARGETS_UP	39	4	16079	270	Scd1,Acox2,Klf15,Pim3
0.00403	-5.51	GERHOLD_RESPONSE_TO_TZD_UP	MSigDB lists	GERHOLD_RESPONSE_TO_TZD_UP	6	2	16079	270	G0s2,Fabp4
0.00403	-5.51	CASTELLANO_HRAS_TARGETS_DN	MSigDB lists	CASTELLANO_HRAS_TARGETS_DN	6	2	16079	270	Slc1a5,Fam132a
0.004038	-5.51	RUTELLA_RESPONSE_TO_HGF_VS_CSF2RB_AND_IL4_UP	MSigDB lists	RUTELLA_RESPONSE_TO_HGF_VS_CSF2RB_AND_IL4_UP	370	14	16079	270	Scd1,Gadd45g,Cfd,Acadvl,Hsd11b1,Dhcr24,Tfrc,Itpk1,Trit1,Fdx1,Aco1,Slc1a3,Nr1h3,Mdh1
0.004054	-5.51	positive regulation of protein modification process	biological process	GO:0031401	1007	25	20963	293	Epor,Higd1a,Dusp22,Cd36,Adipoq,Trem2,Egfr,Gadd45g,Ptk2b,Prkag2,Igfbp4,Tnfrsf14,Gdf5,Dlc1,Lpin1,Slc27a1,Xbp1,Adrb3,Agt,Vegfa,Bcar3,Phb2,Rarres2,Acsl1,Srebf1
0.004107	-5.5	GSE17721_LPS_VS_POLYIC_24H_BMDM_UP	MSigDB lists	GSE17721_LPS_VS_POLYIC_24H_BMDM_UP	185	9	16079	270	Igfbp4,Acy3,Uqcrfs1,Tfrc,Hsd3b7,Atpaf2,Lpcat3,Aco1,Pfkfb1
0.004107	-5.5	GSE360_DC_VS_MAC_L_DONOVANI_UP	MSigDB lists	GSE360_DC_VS_MAC_L_DONOVANI_UP	185	9	16079	270	Cbr3,Vegfa,Acadvl,Mdh1,Mc2r,Bcar3,Egfr,Mknk2,Uqcrc1
0.00414	-5.49	positive regulation of signaling	biological process	GO:0023056	1341	31	20963	293	Phb2,Nr1h3,Slc1a3,Ubd,Lims2,Aacs,Sh2b2,Xbp1,Adrb3,Agt,Vegfa,G0s2,Lrg1,Egfr,Trem2,Ptk2b,Gadd45g,Igfbp4,Tnfrsf14,Gdf5,Jak3,Retn,Epor,Dusp22,Fam110c,Clstn3,Vsir,Inca1,Fam132a,Adipoq,Cd36
0.004159	-5.48	glucan metabolic process	biological process	GO:0044042	47	4	20963	293	Acadm,Prkag2,Gys1,Ppp1r3c
0.004159	-5.48	cellular glucan metabolic process	biological process	GO:0006073	47	4	20963	293	Acadm,Prkag2,Ppp1r3c,Gys1
0.004159	-5.48	glycogen metabolic process	biological process	GO:0005977	47	4	20963	293	Ppp1r3c,Gys1,Prkag2,Acadm
0.004182	-5.48	extracellular exosome	cellular component	GO:0070062	2586	52	20918	292	Mdh1,Rarres2,Alad,Acadm,Mgst3,Anxa8,Aldh6a1,Dysf,Rab3d,Gpd1,C4b,Sbsn,Fabp4,Pdhb,Msra,Suclg1,Aldh9a1,Hadhb,Sema3g,Tst,Gale,Naaa,Stxbp2,Lrg1,Slc2a4,Phb2,Cd320,Tkt,Lpl,Acy3,Tmem205,Cmbl,Hagh,Ppa1,Scp2,Hp,Tfrc,Clstn3,Adipoq,Agt,Retn,Fabp5,Cfd,Cbr1,Slc22a5,Gpt,Pdxp,Dnajb9,Abcb6,Pmvk,Slc1a5,Aco1
0.004243	-5.46	negative regulation of lipid metabolic process	biological process	GO:0045833	76	5	20963	293	Bscl2,Slc27a1,Insig1,Dgat2,Acadvl
0.004254	-5.46	GSE3982_MAC_VS_NKCELL_UP	MSigDB lists	GSE3982_MAC_VS_NKCELL_UP	186	9	16079	270	Cbr1,Scd1,Msra,Fabp4,Acsl1,Mgst2,Fabp5,Mgst3,Bscl2
0.004254	-5.46	GSE17721_LPS_VS_PAM3CSK4_12H_BMDM_DN	MSigDB lists	GSE17721_LPS_VS_PAM3CSK4_12H_BMDM_DN	186	9	16079	270	Coq3,Fam132a,Cd320,Cib2,Acss2,Prkag2,Acox1,Ypel3,Slc25a33
0.004254	-5.46	GSE13738_RESTING_VS_TCR_ACTIVATED_CD4_TCELL_DN	MSigDB lists	GSE13738_RESTING_VS_TCR_ACTIVATED_CD4_TCELL_DN	186	9	16079	270	Scp2,Clybl,Gramd1b,Fdx1,Dhcr24,Tfrc,Gnpat,Msmo1,Hsd17b10
0.004254	-5.46	GSE37416_0H_VS_12H_F_TULARENSIS_LVS_NEUTROPHIL_DN	MSigDB lists	GSE37416_0H_VS_12H_F_TULARENSIS_LVS_NEUTROPHIL_DN	186	9	16079	270	Cidec,Arrdc2,Mxi1,3110043O21Rik,Tfrc,Mapk6,Insig1,Adipor2,Tnfrsf14
0.004254	-5.46	GSE7764_IL15_NK_CELL_24H_VS_SPLENOCYTE_DN	MSigDB lists	GSE7764_IL15_NK_CELL_24H_VS_SPLENOCYTE_DN	186	9	16079	270	Ffar2,Mxi1,Epor,3110043O21Rik,Ypel3,Pparg,Pla2g12a,Tfrc,Fabp4
0.004284	-5.45	-	gene3d domains	1.10.3860.10	7	2	10080	148	Slc1a3,Slc1a5
0.004318	-5.44	developmental process	biological process	GO:0032502	4943	89	20963	293	Insl6,Tapt1,Vsir,Tst,Tfrc,Slc27a4,Hmgcl,Lpin1,Xbp1,Wfdc21,Ermp1,Endog,Rorc,Srebf1,Ubd,Scd1,Aldh6a1,Rps6ka1,Ffar2,Sema4b,Dhrs3,Trpv2,Gadd45g,Klf15,Ptk2b,Dlk1,Dhcr24,Slc22a5,Dhcr7,Egfr,Fam73b,Aatk,Slc2a4,Gdf5,Aacs,Dgat2,Gys1,Gnpat,Vegfa,Scp2,Aqp11,Bcar3,Heph,Rarres2,Fabp4,Adig,Hp,Clstn3,Aplp1,Mknk2,Adipoq,Insig1,Sema3g,Trem2,Sema6d,Dlc1,Ntn1,Adipor2,Tnfrsf14,Cebpa,Sh2b2,Phospho1,Pparg,Hsd11b1,Lrg1,…
0.00432	-5.44	BRACHAT_RESPONSE_TO_CISPLATIN	MSigDB lists	BRACHAT_RESPONSE_TO_CISPLATIN	20	3	16079	270	Dhrs3,Ypel3,Lpin1
0.00432	-5.44	REACTOME_ACYL_CHAIN_REMODELLING_OF_PE	MSigDB lists	REACTOME_ACYL_CHAIN_REMODELLING_OF_PE	20	3	16079	270	Pla2g16,Pla2g12a,Lpcat3
0.004322	-5.44	mitochondrial outer membrane	cellular component	GO:0005741	145	7	20918	292	Hadhb,Abcb6,Lpin1,Scp2,Acsl1,Phb2,Aifm2
0.004334	-5.44	REACTOME_DEVELOPMENTAL_BIOLOGY	MSigDB lists	REACTOME_DEVELOPMENTAL_BIOLOGY	373	14	16079	270	Angptl4,Ntn1,Lpl,Egfr,Slc2a4,Adipoq,Srebf1,Sema6d,Cd36,Trem2,Pparg,Rps6ka1,Plin1,Fabp4
0.004362	-5.43	Na-dicarboxylate_symporter_CS	interpro domains	IPR018107	7	2	19600	290	Slc1a3,Slc1a5
0.004362	-5.43	Carn_acyl_trans	interpro domains	IPR000542	7	2	19600	290	Cpt2,Crat
0.004362	-5.43	Na-dicarboxylate_symporter	interpro domains	IPR001991	7	2	19600	290	Slc1a5,Slc1a3
0.004401	-5.43	NAKAMURA_TUMOR_ZONE_PERIPHERAL_VS_CENTRAL_DN	MSigDB lists	NAKAMURA_TUMOR_ZONE_PERIPHERAL_VS_CENTRAL_DN	538	18	16079	270	Trim29,Rab3d,Sema4b,Gys1,Acox1,Lrg1,Kcnk3,Hp,Irx3,Fam83a,Mxi1,Dram2,Vegfa,Dhrs13,Ermp1,Mknk2,Fam110c,Fabp5
0.004401	-5.43	cellular response to interleukin-4	biological process	GO:0071353	24	3	20963	293	Jak3,Alad,Xbp1
0.004401	-5.43	regulation of superoxide metabolic process	biological process	GO:0090322	24	3	20963	293	Egfr,Agt,Cd36
0.004401	-5.43	response to antibiotic	biological process	GO:0046677	24	3	20963	293	Slc1a3,Aoc3,Endog
0.004405	-5.43	GSE360_HIGH_DOSE_B_MALAYI_VS_M_TUBERCULOSIS_DC_UP	MSigDB lists	GSE360_HIGH_DOSE_B_MALAYI_VS_M_TUBERCULOSIS_DC_UP	187	9	16079	270	Cfd,Dhrs3,Tkt,Cbr3,Atpaf2,Slc1a5,Clec10a,Phb2,Pfkfb1
0.004405	-5.43	GSE15930_STIM_VS_STIM_AND_TRICHOSTATINA_48H_CD8_T_CELL_UP	MSigDB lists	GSE15930_STIM_VS_STIM_AND_TRICHOSTATINA_48H_CD8_T_CELL_UP	187	9	16079	270	Dgat1,Gadd45g,S100a1,Pla2g12a,Alad,Gnb5,Irx3,Acsl1,Jak3
0.004405	-5.43	GSE22886_DC_VS_MONOCYTE_UP	MSigDB lists	GSE22886_DC_VS_MONOCYTE_UP	187	9	16079	270	Bcar3,Mdh1,Fabp5,Trpv2,Zfyve21,Dhcr24,Cbr3,Hsd11b1,Fabp4
0.004405	-5.43	MTOR_UP.N4.V1_UP	MSigDB lists	MTOR_UP.N4.V1_UP	187	9	16079	270	Apol6,Msmo1,Ccbl1,Idh3a,Vegfa,Dhcr7,Gale,Slc1a5,Srebf1
0.004419	-5.42	GROSS_HYPOXIA_VIA_ELK3_ONLY_DN	MSigDB lists	GROSS_HYPOXIA_VIA_ELK3_ONLY_DN	40	4	16079	270	Abcg1,Mknk2,Cldn15,Igfbp4
0.00443	-5.42	Beta oxidation of octanoyl-CoA to hexanoyl-CoA	REACTOME pathways	7098765	5	2	6860	148	Hadhb,Acadm
0.00443	-5.42	Beta oxidation of decanoyl-CoA to octanoyl-CoA-CoA	REACTOME pathways	7098766	5	2	6860	148	Acadm,Hadhb
0.004439	-5.42	Adipocytokine signaling pathway	KEGG pathways	mmu04920	72	6	7649	165	Slc2a4,Adipor2,Prkag2,Adipoq,Cd36,Acsl1
0.004439	-5.42	Adipocytokine signaling pathway	KEGG pathways	ko04920	72	6	7649	165	Adipor2,Slc2a4,Acsl1,Cd36,Adipoq,Prkag2
0.004468	-5.41	protein heterodimerization activity	molecular function	GO:0046982	492	15	20551	290	Adipor2,Xbp1,Itga7,Cebpa,Aoc3,Vegfa,Kcnk3,Ltc4s,Txlng,Nr1h3,Suclg1,Egfr,Abcg1,Mapk6,Scp2
0.004487	-5.41	cellular amino acid catabolic process	biological process	GO:0009063	77	5	20963	293	Bcat2,Afmid,Aldh6a1,Ivd,Bckdhb
0.004488	-5.41	response to nutrient	biological process	GO:0007584	48	4	20963	293	Pemt,Aacs,Alad,Xbp1
0.004489	-5.41	Primary bile acid biosynthesis	KEGG pathways	mmu00120	16	3	7649	165	Hsd3b7,Acox2,Scp2
0.004489	-5.41	Primary bile acid biosynthesis	KEGG pathways	ko00120	16	3	7649	165	Scp2,Hsd3b7,Acox2
0.004497	-5.4	apoptotic process	biological process	GO:0006915	854	22	20963	293	Xbp1,Aifm2,Pparg,G0s2,Vegfa,Endog,Ypel3,Rps6ka1,Bcl2l13,Mknk2,Pim3,Aplp1,Lgals12,Trpv2,Dhcr24,Dram2,Gadd45g,Cidec,Ntn1,Dlc1,Aatk,Tnfrsf14
0.00451	-5.4	positive regulation of cyclic nucleotide metabolic process	biological process	GO:0030801	110	6	20963	293	Mc5r,Adrb3,Ramp2,Mrap,Mc2r,Abca1
0.004528	-5.4	chr11q13	MSigDB lists	chr11q13	223	10	16079	270	Dgat2,Nudt8,Acy3,Aqp11,Lgals12,2010003K11Rik,Dhcr7,Tm7sf2,Bscl2,Thrsp
0.004533	-5.4	MITOCHONDRIAL_ENVELOPE	MSigDB lists	MITOCHONDRIAL_ENVELOPE	92	6	16079	270	Ndufa9,Phb2,Hadhb,Uqcrc1,Abcb6,Aifm2
0.00456	-5.39	GSE24142_EARLY_THYMIC_PROGENITOR_VS_DN2_THYMOCYTE_ADULT_UP	MSigDB lists	GSE24142_EARLY_THYMIC_PROGENITOR_VS_DN2_THYMOCYTE_ADULT_UP	188	9	16079	270	Ffar2,Trit1,Lpin1,Dnajb9,Lpl,Gramd1a,Vsir,Abca1,Acsl1
0.00456	-5.39	HALLMARK_HEME_METABOLISM	MSigDB lists	HALLMARK_HEME_METABOLISM	188	9	16079	270	Pcx,Abcb6,Mgst3,Epor,Mxi1,Hagh,Aldh6a1,Tfrc,Alad
0.004572	-5.39	MEMBRANE	MSigDB lists	MEMBRANE	1861	46	16079	270	Atp1a2,Dlk1,Cd36,Aqp7,Slc2a4,Egfr,Slc5a6,Nup107,Sh2b2,Tfrc,Wnk4,Clec10a,Slc1a5,Abcg1,Ndufa9,Tspan12,Fads2,Aoc3,Kcnk3,Pex14,Slc22a5,Cyb561,Epor,Phb2,Mc2r,Bcl2l13,Cldn15,Ltc4s,Tm7sf2,Dysf,Hsd17b10,Ffar2,Aifm2,Abca1,Srebf1,Bscl2,Uqcrc1,Pex16,Ramp2,Dhcr7,Tapt1,Mc5r,Adrb3,Msmo1,Trpv2,Sorbs1
0.004591	-5.38	Sema	smart domains	SM00630	30	3	9181	104	Sema6d,Sema4b,Sema3g
0.004611	-5.38	cell surface receptor signaling pathway	biological process	GO:0007166	1580	35	20963	293	Mknk2,Hp,Vsir,Adipoq,Trem2,Sema3g,Tnfrsf14,Fam83a,Sema6d,Adipor2,Cebpa,Sh2b2,Xbp1,Abca1,Cfd,Acsl1,Srebf1,Epor,Ffar2,Il17rc,Dusp22,Itga7,Sema4b,Frs3,Cd36,Egfr,Ptk2b,Gdf5,Jak3,Slc27a1,Agt,Vegfa,G0s2,Sorbs1,Tspan12
0.004634	-5.37	SWEET_LUNG_CANCER_KRAS_UP	MSigDB lists	SWEET_LUNG_CANCER_KRAS_UP	457	16	16079	270	Stxbp2,Slc2a4,Cebpa,Dlk1,Phb2,Adipor2,Lpcat3,Lrg1,Fam117a,Pparg,Parm1,Reep6,S100a1,Xbp1,H2-DMb2,H2-DMb1
0.004652	-5.37	Foxa2 (forkhead box A2)	protein interactions	15376	7	2	6061	93	Acadvl,Acadm
0.00466	-5.37	THIOLASE_2	prosite domains	PS00737	8	2	13024	173	Scp2,Hadhb
0.004713	-5.36	cofactor biosynthetic process	biological process	GO:0051188	111	6	20963	293	Alad,Acss2,Coq3,Pdhb,Ndufa9,Abcb6
0.00472	-5.36	GSE22886_NAIVE_BCELL_VS_DC_DN	MSigDB lists	GSE22886_NAIVE_BCELL_VS_DC_DN	189	9	16079	270	Trpv2,Impdh1,Zfyve21,Mgst3,Cebpa,Trem2,Cd36,Mgst2,Tst
0.00472	-5.36	GSE17721_PAM3CSK4_VS_GADIQUIMOD_12H_BMDM_UP	MSigDB lists	GSE17721_PAM3CSK4_VS_GADIQUIMOD_12H_BMDM_UP	189	9	16079	270	Hadhb,Ndufa9,Srebf1,Tmem97,Crat,Cib2,Tm7sf2,Acadm,Gnpat
0.00478	-5.34	negative regulation of cell differentiation	biological process	GO:0045596	650	18	20963	293	Hmgb3,Pparg,Xbp1,Aatk,Gdf5,Jak3,Sema6d,Ntn1,Irx3,Sema3g,Insig1,Ptk2b,Noct,Dlk1,Abcg1,Adipoq,Sema4b,Fam57b
0.004884	-5.32	GSE3982_DC_VS_CENT_MEMORY_CD4_TCELL_UP	MSigDB lists	GSE3982_DC_VS_CENT_MEMORY_CD4_TCELL_UP	190	9	16079	270	Cpt2,Hsd11b1,Acox1,Dhcr24,Pparg,Cfd,Fabp5,Cd36,Fdx1
0.004884	-5.32	GSE17721_POLYIC_VS_PAM3CSK4_24H_BMDM_DN	MSigDB lists	GSE17721_POLYIC_VS_PAM3CSK4_24H_BMDM_DN	190	9	16079	270	Rnf128,Pim3,Tmem97,Igfbp4,S100a1,Acadvl,Dgat1,Uqcrfs1,Ccdc107
0.004884	-5.32	GSE3982_NKCELL_VS_TH1_DN	MSigDB lists	GSE3982_NKCELL_VS_TH1_DN	190	9	16079	270	Zfyve21,Cbr3,Bcat2,Acox1,Ppa1,Idh3a,Scd1,Fabp5,Tst
0.004884	-5.32	GSE11057_NAIVE_CD4_VS_PBMC_CD4_TCELL_DN	MSigDB lists	GSE11057_NAIVE_CD4_VS_PBMC_CD4_TCELL_DN	190	9	16079	270	Dgat2,Cfd,Tkt,Tmcc3,3110043O21Rik,Dysf,Stxbp2,Dusp22,Fabp5
0.00493	-5.31	SCHAEFFER_PROSTATE_DEVELOPMENT_48HR_UP	MSigDB lists	SCHAEFFER_PROSTATE_DEVELOPMENT_48HR_UP	460	16	16079	270	Tst,Fam110c,Fdx1,Ermp1,Zfyve21,Dram2,Rab3ip,Gadd45g,Slc25a33,Insl6,Tspan12,Slc1a5,Rnf128,Klf15,Aldh6a1,Dhrs3
0.00495	-5.31	positive regulation of alcohol biosynthetic process	biological process	GO:1902932	25	3	20963	293	Abcg1,Srebf1,Scp2
0.00495	-5.31	acetyl-CoA metabolic process	biological process	GO:0006084	25	3	20963	293	Acss2,Pmvk,Pdhb
0.004978	-5.3	COFACTOR_BINDING	MSigDB lists	COFACTOR_BINDING	21	3	16079	270	Aoc3,Aldh6a1,Aifm2
0.004978	-5.3	CEBALLOS_TARGETS_OF_TP53_AND_MYC_UP	MSigDB lists	CEBALLOS_TARGETS_OF_TP53_AND_MYC_UP	21	3	16079	270	Acsl1,Pfkfb1,Insig1
0.004978	-5.3	KEGG_PROXIMAL_TUBULE_BICARBONATE_RECLAMATION	MSigDB lists	KEGG_PROXIMAL_TUBULE_BICARBONATE_RECLAMATION	21	3	16079	270	Atp1a2,Mdh1,Slc25a10
0.004978	-5.3	REACTOME_ACYL_CHAIN_REMODELLING_OF_PC	MSigDB lists	REACTOME_ACYL_CHAIN_REMODELLING_OF_PC	21	3	16079	270	Pla2g16,Pla2g12a,Lpcat3
0.004994	-5.3	HOSHIDA_LIVER_CANCER_LATE_RECURRENCE_DN	MSigDB lists	HOSHIDA_LIVER_CANCER_LATE_RECURRENCE_DN	66	5	16079	270	Pemt,Pcyt2,Alad,Fdx1,Gadd45g
0.00501	-5.3	positive regulation of MAPK cascade	biological process	GO:0043410	407	13	20963	293	Tnfrsf14,Phb2,Trem2,Egfr,Igfbp4,Ptk2b,Gadd45g,Adrb3,Agt,Cd36,Vegfa,Epor,Dusp22
0.005016	-5.3	regulation of apoptotic process	biological process	GO:0042981	1359	31	20963	293	Adipoq,Inca1,Rps6ka1,Bcl2l13,Insl6,Higd1a,Pim3,Epor,Dlc1,Jak3,Gdf5,Tnfrsf14,Dhcr24,Ramp2,Ptk2b,Gadd45g,Egfr,Cidec,Scp2,G0s2,Vegfa,Endog,Agt,Xbp1,Aifm2,Lims2,Pparg,Ubd,Angptl4,Phb2,Rorc
0.005023	-5.29	Cholesterol Biosynthesis	WikiPathways	WP103	15	3	4813	116	Msmo1,Dhcr7,Pmvk
0.005053	-5.29	GSE20366_TREG_VS_NAIVE_CD4_TCELL_UP	MSigDB lists	GSE20366_TREG_VS_NAIVE_CD4_TCELL_UP	191	9	16079	270	Mgst2,Lrrc61,Ntn1,Cnksr3,Ppa1,Tfrc,Scd1,Slc25a33,Dgat2
0.005053	-5.29	GSE17721_CTRL_VS_CPG_12H_BMDM_UP	MSigDB lists	GSE17721_CTRL_VS_CPG_12H_BMDM_UP	191	9	16079	270	Tfrc,Aacs,Dgat1,Scd1,Mdh1,Mgst2,Fam73b,Ermp1,Mknk2
0.005053	-5.29	GSE17721_0.5H_VS_12H_PAM3CSK4_BMDM_UP	MSigDB lists	GSE17721_0.5H_VS_12H_PAM3CSK4_BMDM_UP	191	9	16079	270	Ffar2,Mxi1,Il17rc,Tm7sf2,Tmem205,Clec10a,Abcg1,Acsf2,Bscl2
0.005074	-5.28	SCHAEFFER_PROSTATE_DEVELOPMENT_6HR_UP	MSigDB lists	SCHAEFFER_PROSTATE_DEVELOPMENT_6HR_UP	157	8	16079	270	Slc1a3,Trem2,Dock11,Egfr,Aoc3,Fabp4,Aldh9a1,Sema3g
0.005083	-5.28	2 iron, 2 sulfur cluster binding	molecular function	GO:0051537	25	3	20551	290	Uqcrfs1,Isca2,Fdx1
0.005083	-5.28	transferase activity, transferring nitrogenous groups	molecular function	GO:0016769	25	3	20551	290	Gpt,Bcat2,Ccbl1
0.005126	-5.27	regulation of response to stimulus	biological process	GO:0048583	3043	59	20963	293	Hcar1,Cnksr3,Hp,Mtus1,Vsir,Inca1,Adipoq,Dgat1,Sema3g,Trem2,Igfbp4,Tnfrsf14,Dlc1,Aoc3,Sema6d,Pparg,Lims2,Sh2b2,Xbp1,Elmod2,Endog,Lrg1,Abca1,Cfd,Mdh1,Srebf1,Ubd,Epor,Ffar2,Il17rc,Pim3,Higd1a,Dusp22,Fam110c,Cd36,Fam132a,Sema4b,Dhrs3,Egfr,Dlk1,Stxbp2,Ptk2b,Gadd45g,Ramp2,Jak3,Gdf5,Retn,Adrb3,Agt,Vegfa,G0s2,Phb2,Agpat9,Nr1h3,C4b,Ypel3,Fabp4,Rarres2,Slc1a3
0.005144	-5.27	mitochondrial respiratory chain complex III	cellular component	GO:0005750	8	2	20918	292	Uqcrc1,Uqcrfs1
0.005144	-5.27	respiratory chain complex III	cellular component	GO:0045275	8	2	20918	292	Uqcrfs1,Uqcrc1
0.005157	-5.27	phosphatidic acid metabolic process	biological process	GO:0046473	8	2	20963	293	Slc27a1,Agpat2
0.005157	-5.27	amyloid precursor protein metabolic process	biological process	GO:0042982	8	2	20963	293	Abcg1,Dhcr24
0.005157	-5.27	response to lipoteichoic acid	biological process	GO:0070391	8	2	20963	293	Cd36,Trem2
0.005157	-5.27	cellular response to lipoteichoic acid	biological process	GO:0071223	8	2	20963	293	Cd36,Trem2
0.005157	-5.27	ketone body metabolic process	biological process	GO:1902224	8	2	20963	293	Hmgcl,Dgat1
0.005157	-5.27	negative regulation of alpha-beta T cell proliferation	biological process	GO:0046642	8	2	20963	293	Tnfrsf14,Vsir
0.005157	-5.27	protein to membrane docking	biological process	GO:0022615	8	2	20963	293	Pex16,Pex14
0.005157	-5.27	positive regulation of cholesterol esterification	biological process	GO:0010873	8	2	20963	293	Agt,Scd1
0.005172	-5.26	KAYO_AGING_MUSCLE_DN	MSigDB lists	KAYO_AGING_MUSCLE_DN	125	7	16079	270	Rarres2,Impdh1,Mdh1,Mapk6,Aldh9a1,Lpin1,Egfr
0.005176	-5.26	positive regulation of cell communication	biological process	GO:0010647	1362	31	20963	293	Tnfrsf14,Gdf5,Jak3,Retn,Trem2,Egfr,Gadd45g,Ptk2b,Igfbp4,Vsir,Inca1,Adipoq,Fam132a,Cd36,Epor,Dusp22,Clstn3,Fam110c,Slc1a3,Ubd,Phb2,Nr1h3,Adrb3,Agt,Vegfa,G0s2,Lrg1,Aacs,Lims2,Xbp1,Sh2b2
0.005216	-5.26	SDF	pfam domains	PF00375	7	2	17202	279	Slc1a3,Slc1a5
0.005216	-5.26	Carn_acyltransf	pfam domains	PF00755	7	2	17202	279	Crat,Cpt2
0.005222	-5.25	mouse chr19	chromosome location	mouse chr19	171	7	24192	296	Aldh1a7,Bscl2,Pcx,Ermp1,Scd1,Sorbs1,Mxi1
0.005225	-5.25	GSE14308_TH1_VS_TH17_UP	MSigDB lists	GSE14308_TH1_VS_TH17_UP	192	9	16079	270	Fads2,Ndufa9,Angptl4,Ermp1,Idh3a,Dusp22,Mapk6,Naaa,Dgat2
0.005225	-5.25	GSE36392_EOSINOPHIL_VS_NEUTROPHIL_IL25_TREATED_LUNG_UP	MSigDB lists	GSE36392_EOSINOPHIL_VS_NEUTROPHIL_IL25_TREATED_LUNG_UP	192	9	16079	270	Hsd11b1,Mtus1,Sorbs1,Ypel3,Acsl1,Mgst2,Vsir,Slc27a4,Mrap
0.005225	-5.25	GSE15930_STIM_VS_STIM_AND_IL-12_48H_CD8_T_CELL_DN	MSigDB lists	GSE15930_STIM_VS_STIM_AND_IL-12_48H_CD8_T_CELL_DN	192	9	16079	270	Irx3,Fabp5,Abca1,Acsl1,Alad,Dgat1,Gadd45g,S100a1,Pla2g12a
0.005253	-5.25	very long-chain fatty acid-CoA ligase activity	molecular function	GO:0031957	8	2	20551	290	Slc27a4,Slc27a1
0.005253	-5.25	3-hydroxyacyl-CoA dehydrogenase activity	molecular function	GO:0003857	8	2	20551	290	Hadhb,Hsd17b10
0.005254	-5.25	ion transport	biological process	GO:0006811	1083	26	20963	293	Cox8b,Slc22a5,Ramp2,Tfrc,Cldn15,Slc27a4,Aoc3,Slc5a6,Aqp7,Atp1a2,Cd36,Abcg1,Slc1a5,Trpv2,Slc25a10,Heph,Abca1,Acsl1,Slc1a3,Wnk4,Kcnk3,Xbp1,Pparg,Slc27a1,Scp2,Clcn2
0.005273	-5.25	RASHI_RESPONSE_TO_IONIZING_RADIATION_1	MSigDB lists	RASHI_RESPONSE_TO_IONIZING_RADIATION_1	42	4	16079	270	S100a1,G0s2,Vegfa,Hsd11b1
0.00536	-5.23	vesicle	cellular component	GO:0031982	3432	65	20918	292	Gale,Naaa,Tkt,Cd320,Aldh9a1,Srebf1,Hadhb,Tst,Dysf,Gpd1,Fabp4,Sbsn,Pdhb,Atp1a2,Msra,Cyb561,Rarres2,Mdh1,Acadm,Aldh6a1,Anxa8,Mgst3,Abcb6,Whamm,Slc1a5,Retn,Pdxp,Gpt,Cfd,Tfrc,Clstn3,Abca1,Vegfa,Agt,Slc5a6,3110043O21Rik,Acy3,Egfr,Hagh,Scp2,Zfyve21,Lrg1,Stxbp2,Slc2a4,Syn2,Phb2,Sema3g,Rab3d,Arrdc2,C4b,Suclg1,Alad,Dnajb9,Pmvk,Aco1,Fabp5,Cbr1,Slc22a5,Hp,Adipoq,Lpl,Slc27a1,Tmem205,Ppa1,Cmbl
0.005403	-5.22	GSE17721_POLYIC_VS_CPG_12H_BMDM_DN	MSigDB lists	GSE17721_POLYIC_VS_CPG_12H_BMDM_DN	193	9	16079	270	Hsd3b7,Rnf128,Acss2,Aco1,Slc25a10,Hadhb,Mc2r,Ivd,Uqcrfs1
0.005536	-5.2	positive regulation of cell motility	biological process	GO:2000147	412	13	20963	293	Fam110c,Agt,Sema4b,Vegfa,Sema3g,Egfr,Ptk2b,Tnfrsf14,Rarres2,Aoc3,Sema6d,Retn,Ntn1
0.005539	-5.2	response to interleukin-4	biological process	GO:0070670	26	3	20963	293	Jak3,Alad,Xbp1
0.005539	-5.2	cellular response to vascular endothelial growth factor stimulus	biological process	GO:0035924	26	3	20963	293	Ramp2,Xbp1,Vegfa
0.005539	-5.2	negative regulation of axon extension involved in axon guidance	biological process	GO:0048843	26	3	20963	293	Sema4b,Sema6d,Sema3g
0.005553	-5.19	single-organism carbohydrate metabolic process	biological process	GO:0044723	460	14	20963	293	Gpd1,Adipoq,Coq3,Gys1,Fabp5,Dgat2,Pcx,Gale,Acadm,Ppp1r3c,Pdhb,Gbgt1,Pfkfb1,Prkag2
0.005568	-5.19	STARK_PREFRONTAL_CORTEX_22Q11_DELETION_DN	MSigDB lists	STARK_PREFRONTAL_CORTEX_22Q11_DELETION_DN	466	16	16079	270	Bckdhb,Alad,Idh3a,Uqcrfs1,Pdhb,Cbr1,Hagh,Tst,Tm7sf2,Slc27a4,3110043O21Rik,Acsl1,Ndufa9,Idh3g,Bscl2,Mgst3
0.005575	-5.19	DACOSTA_UV_RESPONSE_VIA_ERCC3_UP	MSigDB lists	DACOSTA_UV_RESPONSE_VIA_ERCC3_UP	305	12	16079	270	Epor,Dgat1,Agpat2,Paqr4,Cbr3,Tm7sf2,Uqcrc1,Abcb6,Slc1a5,Tst,Clcn2,Pkmyt1
0.005576	-5.19	CAHOY_ASTROCYTIC	MSigDB lists	CAHOY_ASTROCYTIC	96	6	16079	270	Thrsp,Slc27a1,Vegfa,Hsd11b1,Agt,Heph
0.005576	-5.19	ELVIDGE_HIF1A_AND_HIF2A_TARGETS_DN	MSigDB lists	ELVIDGE_HIF1A_AND_HIF2A_TARGETS_DN	96	6	16079	270	Gys1,Sh2b2,Vegfa,Mxi1,Egfr,Angptl4
0.005579	-5.19	terpenoid metabolic process	biological process	GO:0006721	51	4	20963	293	Dhrs3,Rarres2,Aldh1a7,Bco1
0.00558	-5.19	LOPEZ_MESOTHELIOMA_SURVIVAL_WORST_VS_BEST_DN	MSigDB lists	LOPEZ_MESOTHELIOMA_SURVIVAL_WORST_VS_BEST_DN	7	2	16079	270	Hp,Fam117a
0.00558	-5.19	ZEILSTRA_CD44_TARGETS_UP	MSigDB lists	ZEILSTRA_CD44_TARGETS_UP	7	2	16079	270	Agt,Tnfrsf14
0.005694	-5.17	HATADA_METHYLATED_IN_LUNG_CANCER_DN	MSigDB lists	HATADA_METHYLATED_IN_LUNG_CANCER_DN	22	3	16079	270	Jak3,Insl6,Trim29
0.005694	-5.17	KEGG_BETA_ALANINE_METABOLISM	MSigDB lists	KEGG_BETA_ALANINE_METABOLISM	22	3	16079	270	Acadm,Aoc3,Aldh9a1
0.005694	-5.17	MODULE_307	MSigDB lists	MODULE_307	22	3	16079	270	Uqcrfs1,Cox7a1,Uqcrc1
0.00576	-5.16	Thiolase_CS	interpro domains	IPR020613	8	2	19600	290	Scp2,Hadhb
0.00576	-5.16	Thiolase_C	interpro domains	IPR020617	8	2	19600	290	Scp2,Hadhb
0.00576	-5.16	Thiolase_N	interpro domains	IPR020616	8	2	19600	290	Hadhb,Scp2
0.005765	-5.16	mouse chr17 B1|17 17.98 cM	chromosome location	mouse chr17 B1|17 17.98 cM	30	3	24192	296	Cd320,H2-DMb1,H2-DMb2
0.005789	-5.15	programmed cell death	biological process	GO:0012501	873	22	20963	293	Dhcr24,Dram2,Gadd45g,Cidec,Ntn1,Dlc1,Tnfrsf14,Aatk,Rps6ka1,Bcl2l13,Mknk2,Pim3,Aplp1,Lgals12,Trpv2,Ypel3,Xbp1,Aifm2,Pparg,G0s2,Vegfa,Endog
0.005818	-5.15	monosaccharide metabolic process	biological process	GO:0005996	153	7	20963	293	Pcx,Gpd1,Gale,Adipoq,Pdhb,Fabp5,Pfkfb1
0.005853	-5.14	cellular homeostasis	biological process	GO:0019725	612	17	20963	293	Xbp1,Aacs,Dgat2,Agt,Aqp11,Aco1,Wnk4,Kcnk3,Atp1a2,Epor,Aqp7,Cd36,Tfrc,Ptk2b,Jak3,Cib2,Ormdl3
0.00592	-5.13	regulation of programmed cell death	biological process	GO:0043067	1375	31	20963	293	Adipoq,Inca1,Bcl2l13,Insl6,Rps6ka1,Higd1a,Pim3,Epor,Dlc1,Gdf5,Jak3,Tnfrsf14,Ramp2,Dhcr24,Ptk2b,Gadd45g,Egfr,Cidec,Scp2,G0s2,Vegfa,Endog,Agt,Xbp1,Lims2,Aifm2,Pparg,Ubd,Angptl4,Phb2,Rorc
0.005952	-5.12	REACTOME_SLC_MEDIATED_TRANSMEMBRANE_TRANSPORT	MSigDB lists	REACTOME_SLC_MEDIATED_TRANSMEMBRANE_TRANSPORT	232	10	16079	270	Slc1a5,Slc25a10,Slc2a4,Slc1a3,Slc5a6,Nup107,Slc27a4,Slc27a1,Slc22a5,Heph
0.005963	-5.12	GRUETZMANN_PANCREATIC_CANCER_DN	MSigDB lists	GRUETZMANN_PANCREATIC_CANCER_DN	196	9	16079	270	Xbp1,Aco1,Crat,Rarres2,Bcat2,Acox1,Mxi1,Acadm,Aplp1
0.005978	-5.12	regulation of DNA biosynthetic process	biological process	GO:2000278	52	4	20963	293	Adipoq,Parm1,Ptk2b,Pparg
0.00603	-5.11	JAIN_NFKB_SIGNALING	MSigDB lists	JAIN_NFKB_SIGNALING	69	5	16079	270	Pex14,Tm7sf2,Bcat2,Pmvk,Vegfa
0.006098	-5.1	Nuclear receptors in lipid metabolism and toxicity	WikiPathways	WP431	31	4	4813	116	Pparg,Abcg1,Nr1h3,Abca1
0.006107	-5.1	GSE29618_PRE_VS_DAY7_POST_TIV_FLU_VACCINE_MONOCYTE_UP	MSigDB lists	GSE29618_PRE_VS_DAY7_POST_TIV_FLU_VACCINE_MONOCYTE_UP	162	8	16079	270	Trem2,Abca1,Tspan12,G0s2,Rnf128,Itpk1,Tfrc,Retn
0.006114	-5.1	MODULE_94	MSigDB lists	MODULE_94	348	13	16079	270	Pemt,Pcyt2,Clec10a,Dlk1,Pex14,Pmvk,Fabp4,Dlc1,Hsd11b1,Sh2b2,S100a1,Aplp1,Ccbl1
0.006114	-5.1	BASAKI_YBX1_TARGETS_DN	MSigDB lists	BASAKI_YBX1_TARGETS_DN	348	13	16079	270	Tm7sf2,Kcnk3,Fam83a,Jak3,Fam110c,Scd1,Rab3ip,Mxi1,Dhrs3,Dhrs13,Sema4b,Slc27a1,Vegfa
0.006159	-5.09	HUMMERICH_SKIN_CANCER_PROGRESSION_DN	MSigDB lists	HUMMERICH_SKIN_CANCER_PROGRESSION_DN	98	6	16079	270	Crat,Rps6ka1,Hp,Pcx,Scp2,Hadhb
0.006159	-5.09	RAY_TUMORIGENESIS_BY_ERBB2_CDC25A_UP	MSigDB lists	RAY_TUMORIGENESIS_BY_ERBB2_CDC25A_UP	98	6	16079	270	Fdx1,Ptk2b,Scd1,Rnf128,Mapk6,Cd36
0.006164	-5.09	carbohydrate biosynthetic process	biological process	GO:0016051	83	5	20963	293	Gpd1,Pcx,Acadm,Gys1,Ppp1r3c
0.006167	-5.09	mitochondrial ATP synthesis coupled electron transport	biological process	GO:0042775	27	3	20963	293	Ndufb8,Cox8b,Uqcrc1
0.006167	-5.09	negative regulation of axon guidance	biological process	GO:1902668	27	3	20963	293	Sema3g,Sema6d,Sema4b
0.006167	-5.09	negative regulation of alpha-beta T cell activation	biological process	GO:0046636	27	3	20963	293	Jak3,Vsir,Tnfrsf14
0.006167	-5.09	cellular polysaccharide biosynthetic process	biological process	GO:0033692	27	3	20963	293	Acadm,Ppp1r3c,Gys1
0.006167	-5.09	glycerolipid catabolic process	biological process	GO:0046503	27	3	20963	293	Lpl,Pnpla2,Lipe
0.006231	-5.08	TSENG_ADIPOGENIC_POTENTIAL_DN	MSigDB lists	TSENG_ADIPOGENIC_POTENTIAL_DN	44	4	16079	270	Fabp4,Cmbl,Ramp2,Aoc3
0.006257	-5.07	mouse chr11|11 B2	chromosome location	mouse chr11|11 B2	60	4	24192	296	Dhrs7b,Trpv2,Atpaf2,Srebf1
0.00633	-5.06	Mitochondrial Fatty Acid Beta-Oxidation	REACTOME pathways	7098626	18	3	6860	148	Acadvl,Hadhb,Acadm
0.006331	-5.06	oxidoreductase activity, acting on the CH-CH group of donors, NAD or NADP as acceptor	molecular function	GO:0016628	27	3	20551	290	Dhcr24,Dhcr7,Tm7sf2
0.006331	-5.06	chemorepellent activity	molecular function	GO:0045499	27	3	20551	290	Sema4b,Sema6d,Sema3g
0.006407	-5.05	YAO_TEMPORAL_RESPONSE_TO_PROGESTERONE_CLUSTER_0	MSigDB lists	YAO_TEMPORAL_RESPONSE_TO_PROGESTERONE_CLUSTER_0	70	5	16079	270	Mxi1,Ypel3,Atp1a2,Abca1,Pnpla2
0.006468	-5.04	LIPID_TRANSPORTER_ACTIVITY	MSigDB lists	LIPID_TRANSPORTER_ACTIVITY	23	3	16079	270	Slc27a4,Abcg1,Abca1
0.006481	-5.04	amine metabolic process	biological process	GO:0009308	84	5	20963	293	Afmid,Aoc3,Fabp5,Slc27a1,Pemt
0.006516	-5.03	gland development	biological process	GO:0048732	373	12	20963	293	Phb2,Egfr,Ntn1,Acadm,Scd1,Aacs,Rps6ka1,Hp,Cebpa,Xbp1,Vegfa,Clcn2
0.006551	-5.03	Synthesis of Ketone Bodies	REACTOME pathways	7098681	6	2	6860	148	Aacs,Hmgcl
0.006553	-5.03	MHC class II protein complex	cellular component	GO:0042613	9	2	20918	292	H2-DMb2,H2-DMb1
0.006569	-5.03	intracellular lipid transport	biological process	GO:0032365	9	2	20963	293	Abcg1,Abca1
0.006569	-5.03	negative regulation of thymocyte apoptotic process	biological process	GO:0070244	9	2	20963	293	Rorc,Jak3
0.006569	-5.03	kynurenine metabolic process	biological process	GO:0070189	9	2	20963	293	Ccbl1,Afmid
0.006569	-5.03	regulation of pancreatic juice secretion	biological process	GO:0090186	9	2	20963	293	Wnk4,Nr1h3
0.006569	-5.03	vascular smooth muscle cell development	biological process	GO:0097084	9	2	20963	293	Ramp2,Vegfa
0.006569	-5.03	phospholipid homeostasis	biological process	GO:0055091	9	2	20963	293	Abcg1,Abca1
0.006594	-5.02	positive regulation of cellular component movement	biological process	GO:0051272	421	13	20963	293	Rarres2,Tnfrsf14,Sema6d,Aoc3,Retn,Ntn1,Sema3g,Egfr,Ptk2b,Agt,Vegfa,Sema4b,Fam110c
0.006652	-5.01	transmembrane transport	biological process	GO:0055085	830	21	20963	293	Kcnk3,Slc1a3,Slc25a10,Slc25a1,Clcn2,Pex10,Pex14,Slc2a4,Pex16,Slc5a6,Aoc3,Cox8b,Slc22a5,Slc25a33,Abcb6,Slc1a5,Trpv2,Abcg1,Cd36,Atp1a2,Aqp7
0.006667	-5.01	purine ribonucleoside metabolic process	biological process	GO:0046128	197	8	20963	293	Atp1a2,Impdh1,Ndufb8,Uqcrc1,Pemt,Cox8b,Nudt18,Gale
0.006691	-5.01	1-acylglycerol-3-phosphate O-acyltransferase activity	molecular function	GO:0003841	9	2	20551	290	Agpat2,Agpat9
0.006691	-5.01	toxin transporter activity	molecular function	GO:0019534	9	2	20551	290	Abcg1,Slc22a5
0.006691	-5.01	oxidoreductase activity, acting on the CH-CH group of donors, oxygen as acceptor	molecular function	GO:0016634	9	2	20551	290	Acox2,Acox1
0.006691	-5.01	neuropilin binding	molecular function	GO:0038191	9	2	20551	290	Sema3g,Vegfa
0.006691	-5.01	oxidoreductase activity, acting on the aldehyde or oxo group of donors, disulfide as acceptor	molecular function	GO:0016624	9	2	20551	290	Bckdhb,Pdhb
0.006691	-5.01	acetyl-CoA C-acyltransferase activity	molecular function	GO:0003988	9	2	20551	290	Scp2,Hadhb
0.006691	-5.01	sodium:dicarboxylate symporter activity	molecular function	GO:0017153	9	2	20551	290	Slc1a3,Slc1a5
0.006737	-5	transferase activity	molecular function	GO:0016740	2136	44	20551	290	Crat,Tst,Rps6ka1,Trit1,Lpcat3,Pmvk,Mknk2,Scp2,Agpat2,Ptk2b,Pemt,Agpat9,Coq3,Sult1a1,Aatk,Mgst3,Gbgt1,Mapk6,Tkt,Cpt2,Pla2g16,Ltc4s,Gys1,Jak3,Dgat1,Mettl7b,Ccbl1,Egfr,Clybl,Gpt,Prkag2,Pkmyt1,Itpk1,Wnk4,Pfkfb1,Gnpat,Fam57b,Pim3,Pcyt2,Dgat2,Hadhb,Bcat2,Mgst2,Rnf128
0.006785	-4.99	GNF2_TST	MSigDB lists	GNF2_TST	100	6	16079	270	Rarres2,Cebpa,Tst,Acox2,Hmgcl,Hp
0.0068	-4.99	LYASE_ACTIVITY	MSigDB lists	LYASE_ACTIVITY	71	5	16079	270	Ltc4s,Hadhb,Aco1,Bckdhb,Alad
0.006805	-4.99	RUTELLA_RESPONSE_TO_CSF2RB_AND_IL4_UP	MSigDB lists	RUTELLA_RESPONSE_TO_CSF2RB_AND_IL4_UP	313	12	16079	270	Scd1,Dhcr24,Tfrc,Grsf1,Hsd11b1,6430571L13Rik,Dhcr7,Mdh1,Abcg1,Tmem97,Slc1a3,Aco1
0.006845	-4.98	positive regulation of signal transduction	biological process	GO:0009967	1162	27	20963	293	Lims2,Sh2b2,Xbp1,Vegfa,G0s2,Lrg1,Agt,Adrb3,Nr1h3,Phb2,Ubd,Dusp22,Fam110c,Epor,Adipoq,Cd36,Fam132a,Inca1,Vsir,Ptk2b,Gadd45g,Igfbp4,Trem2,Egfr,Tnfrsf14,Gdf5,Jak3
0.006881	-4.98	Thiolase_C	pfam domains	PF02803	8	2	17202	279	Hadhb,Scp2
0.006881	-4.98	Thiolase_N	pfam domains	PF00108	8	2	17202	279	Scp2,Hadhb
0.006928	-4.97	TAKEDA_TARGETS_OF_NUP98_HOXA9_FUSION_8D_UP	MSigDB lists	TAKEDA_TARGETS_OF_NUP98_HOXA9_FUSION_8D_UP	132	7	16079	270	Dhrs3,Cnksr3,Cmbl,Igfbp4,Irx3,Mettl7b,Dlc1
0.006932	-4.97	response to chemical	biological process	GO:0042221	3276	62	20963	293	Slc27a1,Aacs,Dgat2,Gpd1,Vegfa,Aco1,Nr1h3,Dnajb9,Sorbs1,Fabp4,Rarres2,Slc1a3,Atp1a2,Ffar2,Epor,Il17rc,Higd1a,Alad,Dusp22,Sema4b,Frs3,Cd36,Pemt,Egfr,Ptk2b,Slc22a5,Sult1a1,Ramp2,Slc2a4,Cib2,Gdf5,Jak3,Retn,Wfdc21,Pparg,Sh2b2,Cebpa,Xbp1,Endog,Rorc,Abca1,Kcnk3,Acsl1,Srebf1,Scd1,Aplp1,Pdxp,Mknk2,Hp,Vsir,Adipoq,Abcg1,Trem2,Sema3g,Noct,Slc25a33,Tfrc,Tnfrsf14,Aoc3,Ntn1,Adipor2,Lpin1
0.006996	-4.96	GSE3982_EOSINOPHIL_VS_TH1_DN	MSigDB lists	GSE3982_EOSINOPHIL_VS_TH1_DN	201	9	16079	270	Abcb6,Ndufa9,Mdh1,Tst,Xbp1,Cbr1,Scd1,Zfyve21,Grsf1
0.007018	-4.96	dicarboxylic acid transmembrane transporter activity	molecular function	GO:0005310	28	3	20551	290	Slc1a3,Slc1a5,Slc25a10
0.007031	-4.96	HAD-like_dom	interpro domains	IPR023214	81	5	19600	290	Atp1a2,Pgp,Lpin1,Phospho1,Pdxp
0.007043	-4.96	Ncor1 (nuclear receptor co-repressor 1)	protein interactions	20185	26	3	6061	93	Pparg,Fabp4,Nr1h3
0.007068	-4.95	regulation of immune effector process	biological process	GO:0002697	377	12	20963	293	Stxbp2,Mdh1,Slc1a3,Tnfrsf14,Jak3,Dusp22,Xbp1,Elmod2,Ffar2,Hcar1,Cd36,Vsir
0.007068	-4.95	cellular response to lipid	biological process	GO:0071396	377	12	20963	293	Pparg,Ffar2,Atp1a2,Xbp1,Dgat2,Cd36,Trem2,Egfr,Abca1,Rorc,Nr1h3,Ptk2b
0.007079	-4.95	carbon-oxygen lyase activity	molecular function	GO:0016835	85	5	20551	290	Aco1,Alad,Hacd2,Naaa,Hadhb
0.007118	-4.95	WANG_MLL_TARGETS	MSigDB lists	WANG_MLL_TARGETS	276	11	16079	270	Sh3tc1,Trem2,Scp2,G0s2,Zcwpw1,Cnksr3,Fabp4,Wnk4,Hsd11b1,Dhrs3,Agt
0.007138	-4.94	positive regulation of peptidyl-tyrosine phosphorylation	biological process	GO:0050731	159	7	20963	293	Ptk2b,Trem2,Vegfa,Adipoq,Cd36,Tnfrsf14,Agt
0.007147	-4.94	intracellular organelle part	cellular component	GO:0044446	5975	103	20918	292	Phb2,Mgst2,Syn2,Slc2a4,Crat,Slc25a10,Pparg,Acox1,Suclg1,Ndufa9,Cbr3,Dgat1,Rab3d,Bckdhb,Tmem97,Mxi1,Pemt,Txlng,Mef2b,Agpat9,Reep6,Slc1a3,Ltc4s,Hsd11b1,Cox8b,Pcx,Uqcrfs1,Tmem120b,Gnpat,Dgat2,Dnajb9,Acsl1,Sh2b2,Dhcr7,Ptk2b,Mknk2,Insig1,Lpin1,Rab3ip,Acadvl,Abcg1,Ndufb8,H2-DMb2,Scd1,Slc27a1,Atpaf2,Xbp1,Nr1h3,Rps6ka1,Tkt,Hmgn5,Slc25a33,Ccbl1,Tst,Acss2,Ivd,Hsd17b10,Isca2,Hadhb,Tm7sf2,Pdhb,Aifm2,Msra,Grs…
0.007294	-4.92	AKT_UP.V1_UP	MSigDB lists	AKT_UP.V1_UP	167	8	16079	270	Fabp5,Dhcr7,Dhcr24,Tfrc,Lrg1,Msmo1,Parm1,Tmcc3
0.007297	-4.92	ZHAN_MULTIPLE_MYELOMA_CD2_DN	MSigDB lists	ZHAN_MULTIPLE_MYELOMA_CD2_DN	46	4	16079	270	Pla2g16,Fabp5,Ppa1,Jak3
0.007297	-4.92	NOUSHMEHR_GBM_SILENCED_BY_METHYLATION	MSigDB lists	NOUSHMEHR_GBM_SILENCED_BY_METHYLATION	46	4	16079	270	Fabp5,Rarres2,Cbr1,G0s2
0.00731	-4.92	cellular response to organic cyclic compound	biological process	GO:0071407	332	11	20963	293	Rorc,Egfr,Nr1h3,Cib2,Atp1a2,Pdxp,Aplp1,Pparg,Cebpa,Gpd1,Adipoq
0.007318	-4.92	PENG_GLUTAMINE_DEPRIVATION_DN	MSigDB lists	PENG_GLUTAMINE_DEPRIVATION_DN	316	12	16079	270	Fabp5,Xbp1,Slc5a6,Dhcr7,Tfrc,Dhcr24,Impdh1,Idh3a,Msmo1,Cyb561,Me2,Scd1
0.007343	-4.91	organelle part	cellular component	GO:0044422	6183	106	20918	292	Trim29,Fam110c,Acadm,Idh3g,Anxa8,Aldh6a1,Mgst3,Radil,Mdh1,Grsf1,Dlc1,Pdhb,Msra,Aifm2,Mrps35,Isca2,Hsd17b10,Ivd,Tst,Acss2,Tm7sf2,Hadhb,Hmgn5,Tkt,Ccbl1,Slc25a33,Hagh,Pex16,Scp2,Agpat2,3110043O21Rik,Fdx1,Cebpa,Cox7a1,Coq3,Egfr,Uqcrc1,Slc25a1,Higd1a,Pex10,Nup107,Slc5a6,Tfrc,Sorbs1,Slc27a4,Hmgcl,Impdh1,Clpx,Thrsp,Cpt2,Pex14,Bscl2,Ormdl3,Abcb6,Whamm,S100a1,Mef2b,Txlng,Pemt,Mxi1,Ltc4s,Slc1a3,Reep6,Agpat…
0.007357	-4.91	substrate-specific transporter activity	molecular function	GO:0022892	992	24	20551	290	Slc25a33,Slc1a3,Aoc3,Clcn2,Ptk2b,Aqp11,Trpv2,Slc1a5,Slc25a10,Slc27a1,Aqp7,Abca1,Kcnk3,Slc2a4,Ramp2,Slc22a5,Uqcrfs1,Tfrc,Cox8b,Abcg1,Cox7a1,Scp2,Atp1a2,Slc5a6
0.0074	-4.91	Aflatoxin activation and detoxification	REACTOME pathways	7098922	19	3	6860	148	Mgst3,Mgst2,Acy3
0.0074	-4.91	Citric acid cycle (TCA cycle)	REACTOME pathways	7098624	19	3	6860	148	Idh3a,Idh3g,Suclg1
0.0074	-4.91	Synthesis of PC	REACTOME pathways	7099290	19	3	6860	148	Phospho1,Pemt,Lpin1
0.007432	-4.9	steroid binding	molecular function	GO:0005496	86	5	20551	290	Atp1a2,Hsd17b10,Scp2,Rorc,Hsd11b1
0.00749	-4.89	purine nucleoside metabolic process	biological process	GO:0042278	201	8	20963	293	Pemt,Uqcrc1,Cox8b,Nudt18,Gale,Atp1a2,Ndufb8,Impdh1
0.0075	-4.89	glucose metabolic process	biological process	GO:0006006	87	5	20963	293	Adipoq,Gpd1,Pcx,Fabp5,Pdhb
0.007509	-4.89	TRANSMEMBRANE_TRANSPORTER_ACTIVITY	MSigDB lists	TRANSMEMBRANE_TRANSPORTER_ACTIVITY	357	13	16079	270	Abcg1,Atp1a2,Slc1a5,Aqp7,Clcn2,Slc25a10,Slc2a4,Slc1a3,Kcnk3,Uqcrc1,Slc5a6,Cox7a1,Trpv2
0.007548	-4.89	ATP synthesis coupled electron transport	biological process	GO:0042773	29	3	20963	293	Uqcrc1,Ndufb8,Cox8b
0.007548	-4.89	phosphatidylcholine metabolic process	biological process	GO:0046470	29	3	20963	293	Pemt,Fabp5,Slc27a1
0.007548	-4.89	negative regulation of adaptive immune response based on somatic recombination of immune receptors built from immunoglobulin superfamily domains	biological process	GO:0002823	29	3	20963	293	Dusp22,Vsir,Jak3
0.00755	-4.89	GSE36476_YOUNG_VS_OLD_DONOR_MEMORY_CD4_TCELL_16H_TSST_ACT_UP	MSigDB lists	GSE36476_YOUNG_VS_OLD_DONOR_MEMORY_CD4_TCELL_16H_TSST_ACT_UP	168	8	16079	270	Me2,Uqcrfs1,Dhrs7b,Pmvk,Dhcr7,Tapt1,Bcl2l13,Atp1a2
0.007593	-4.88	mouse chr11	chromosome location	mouse chr11	489	13	24192	296	Egfr,Acadvl,Xbp1,Ramp2,Pemt,Slc22a5,Clec10a,Tmem97,Slc2a4,Mdh1,Cbr2,Cyb561,Phospho1
0.007636	-4.87	LINDSTEDT_DENDRITIC_CELL_MATURATION_D	MSigDB lists	LINDSTEDT_DENDRITIC_CELL_MATURATION_D	73	5	16079	270	Naaa,H2-DMb1,Clec10a,Slc1a5,H2-DMb2
0.007636	-4.87	COATES_MACROPHAGE_M1_VS_M2_DN	MSigDB lists	COATES_MACROPHAGE_M1_VS_M2_DN	73	5	16079	270	Vegfa,Sh2b2,Fam132a,Mgst2,Scd1
0.007651	-4.87	myelin sheath	cellular component	GO:0043209	202	8	20918	292	Uqcrfs1,Tkt,Atp1a2,Syn2,Uqcrc1,Mdh1,Idh3a,Gnb5
0.007704	-4.87	V$HEB_Q6	MSigDB lists	V$HEB_Q6	241	10	16079	270	Mknk2,Rorc,Sorbs1,Dhrs3,Gadd45g,Gpd1,Nudt18,Hsd11b1,Anxa8,Vegfa
0.007751	-4.86	carboxylic ester hydrolase activity	molecular function	GO:0052689	160	7	20551	290	Pnpla2,Lipe,Naaa,Lpl,Pla2g16,Pla2g12a,Abhd15
0.007818	-4.85	Rxra (retinoid X receptor alpha)	protein interactions	20181	9	2	6061	93	Pparg,Nr1h3
0.007865	-4.85	beta-alanine biosynthesis I	BIOCYC pathways	MOUSE_PWY-3981	8	3	1025	58	Aldh1a7,Aldh9a1,Aoc3
0.007865	-4.85	leucine degradation I	BIOCYC pathways	MOUSE_LEU-DEG2-PWY	8	3	1025	58	Hmgcl,Ivd,Bcat2
0.00788	-4.84	SEMA	prosite domains	PS51004	31	3	13024	173	Sema4b,Sema6d,Sema3g
0.007916	-4.84	AFFAR_YY1_TARGETS_UP	MSigDB lists	AFFAR_YY1_TARGETS_UP	205	9	16079	270	Rorc,Abca1,Slc2a4,Jak3,Egfr,Lpin1,Ramp2,Acox1,Gadd45g
0.007918	-4.84	KRIGE_RESPONSE_TO_TOSEDOSTAT_24HR_DN	MSigDB lists	KRIGE_RESPONSE_TO_TOSEDOSTAT_24HR_DN	887	25	16079	270	Lpl,Dhcr7,Tmem97,Irx3,Tmem120b,Cd320,Pemt,Coq3,Cyb561,Dhcr24,Lrg1,Endog,Slc5a6,Fabp5,Txlng,Cebpa,Slc25a10,Nr1h3,Scd1,Tfrc,Lgals12,Grsf1,Insig1,Idh3a,Pmvk
0.007929	-4.84	alpha-amino acid metabolic process	biological process	GO:1901605	203	8	20963	293	Slc1a3,Bcat2,Afmid,Aldh6a1,Ivd,Pemt,Slc27a1,Ccbl1
0.008059	-4.82	substrate-specific transmembrane transporter activity	molecular function	GO:0022891	837	21	20551	290	Slc25a33,Slc1a3,Aqp11,Ptk2b,Clcn2,Aoc3,Slc1a5,Trpv2,Aqp7,Slc25a10,Abca1,Slc2a4,Kcnk3,Tfrc,Uqcrfs1,Slc22a5,Slc5a6,Atp1a2,Cox7a1,Abcg1,Cox8b
0.00808	-4.82	GHANDHI_BYSTANDER_IRRADIATION_UP	MSigDB lists	GHANDHI_BYSTANDER_IRRADIATION_UP	74	5	16079	270	Hsd11b1,3110043O21Rik,Rnf128,G0s2,Gadd45g
0.00808	-4.82	GRAESSMANN_RESPONSE_TO_MC_AND_SERUM_DEPRIVATION_DN	MSigDB lists	GRAESSMANN_RESPONSE_TO_MC_AND_SERUM_DEPRIVATION_DN	74	5	16079	270	Vegfa,Gys1,Higd1a,Lpin1,Naaa
0.008099	-4.82	positive regulation of locomotion	biological process	GO:0040017	432	13	20963	293	Egfr,Sema3g,Ptk2b,Rarres2,Tnfrsf14,Aoc3,Sema6d,Retn,Ntn1,Fam110c,Agt,Sema4b,Vegfa
0.008136	-4.81	monocyte differentiation	biological process	GO:0030224	10	2	20963	293	Vegfa,Pparg
0.008136	-4.81	C4-dicarboxylate transport	biological process	GO:0015740	10	2	20963	293	Slc25a10,Slc1a3
0.008136	-4.81	glutathione biosynthetic process	biological process	GO:0006750	10	2	20963	293	Hagh,Mgst2
0.008136	-4.81	positive regulation of macrophage derived foam cell differentiation	biological process	GO:0010744	10	2	20963	293	Lpl,Cd36
0.008136	-4.81	negative regulation of gluconeogenesis	biological process	GO:0045721	10	2	20963	293	Adipoq,Fam132a
0.008136	-4.81	regulation of hepatocyte proliferation	biological process	GO:2000345	10	2	20963	293	Xbp1,Lims2
0.008195	-4.8	REACTOME_LIPOPROTEIN_METABOLISM	MSigDB lists	REACTOME_LIPOPROTEIN_METABOLISM	25	3	16079	270	Abca1,Abcg1,Lpl
0.008195	-4.8	KIM_HYPOXIA	MSigDB lists	KIM_HYPOXIA	25	3	16079	270	Vegfa,Gys1,Angptl4
0.008195	-4.8	COLLER_MYC_TARGETS_UP	MSigDB lists	COLLER_MYC_TARGETS_UP	25	3	16079	270	Fabp5,Tfrc,G0s2
0.008238	-4.8	positive regulation of inflammatory response	biological process	GO:0050729	89	5	20963	293	Ffar2,Il17rc,Egfr,Fabp4,Aoc3
0.008263	-4.8	energy reserve metabolic process	biological process	GO:0006112	57	4	20963	293	Prkag2,Ppp1r3c,Gys1,Acadm
0.008287	-4.79	endosulfan hydroxyether dehydrogenase activity	molecular function	GO:0034901	10	2	20551	290	Dhrs7b,Dhrs13
0.008287	-4.79	naphthyl-2-hydroxymethyl-succinyl-CoA dehydrogenase activity	molecular function	GO:0034847	10	2	20551	290	Dhrs7b,Dhrs13
0.008287	-4.79	lysophosphatidic acid acyltransferase activity	molecular function	GO:0042171	10	2	20551	290	Agpat9,Agpat2
0.008287	-4.79	3-hydroxy-2,6-dimethyl-5-methylene-heptanoyl-CoA dehydrogenase activity	molecular function	GO:0034944	10	2	20551	290	Dhrs13,Dhrs7b
0.008287	-4.79	2,4,4-trimethyl-1-pentanol dehydrogenase activity	molecular function	GO:0034863	10	2	20551	290	Dhrs7b,Dhrs13
0.008287	-4.79	endosulfan diol dehydrogenase activity	molecular function	GO:0034891	10	2	20551	290	Dhrs13,Dhrs7b
0.008287	-4.79	cis-9,10-dihydroanthracene-9,10-diol dehydrogenase activity	molecular function	GO:0034817	10	2	20551	290	Dhrs7b,Dhrs13
0.008287	-4.79	1-hydroxy-4,4-dimethylpentan-3-one dehydrogenase activity	molecular function	GO:0034871	10	2	20551	290	Dhrs7b,Dhrs13
0.008287	-4.79	3-hydroxy-2-methylhexanoyl-CoA dehydrogenase activity	molecular function	GO:0034918	10	2	20551	290	Dhrs13,Dhrs7b
0.008287	-4.79	hydroxymethylmethylsilanediol oxidase activity	molecular function	GO:0018448	10	2	20551	290	Dhrs7b,Dhrs13
0.008287	-4.79	2-hydroxy-4-isopropenylcyclohexane-1-carboxyl-CoA dehydrogenase activity	molecular function	GO:0034778	10	2	20551	290	Dhrs7b,Dhrs13
0.008287	-4.79	2,4,4-trimethyl-3-hydroxypentanoyl-CoA dehydrogenase activity	molecular function	GO:0034868	10	2	20551	290	Dhrs7b,Dhrs13
0.008287	-4.79	pinocarveol dehydrogenase activity	molecular function	GO:0018446	10	2	20551	290	Dhrs13,Dhrs7b
0.008287	-4.79	cis-1,2-dihydroxy-1,2-dihydro-8-carboxynaphthalene dehydrogenase activity	molecular function	GO:0034522	10	2	20551	290	Dhrs13,Dhrs7b
0.008287	-4.79	3-chloroallyl aldehyde dehydrogenase activity	molecular function	GO:0004028	10	2	20551	290	Aldh1a7,Aldh3b2
0.008287	-4.79	chloral hydrate dehydrogenase activity	molecular function	GO:0018447	10	2	20551	290	Dhrs7b,Dhrs13
0.008287	-4.79	3-hydroxy-4-methyloctanoyl-CoA dehydrogenase activity	molecular function	GO:0034582	10	2	20551	290	Dhrs13,Dhrs7b
0.008287	-4.79	citronellol dehydrogenase activity	molecular function	GO:0034821	10	2	20551	290	Dhrs13,Dhrs7b
0.008287	-4.79	1-phenylethanol dehydrogenase activity	molecular function	GO:0018449	10	2	20551	290	Dhrs7b,Dhrs13
0.008287	-4.79	versicolorin reductase activity	molecular function	GO:0042469	10	2	20551	290	Dhrs13,Dhrs7b
0.008287	-4.79	myrtenol dehydrogenase activity	molecular function	GO:0018450	10	2	20551	290	Dhrs13,Dhrs7b
0.008287	-4.79	ketoreductase activity	molecular function	GO:0045703	10	2	20551	290	Dhrs13,Dhrs7b
0.008301	-4.79	polysaccharide biosynthetic process	biological process	GO:0000271	30	3	20963	293	Acadm,Gys1,Ppp1r3c
0.008301	-4.79	positive regulation of cytokine production involved in immune response	biological process	GO:0002720	30	3	20963	293	Ffar2,Cd36,Tnfrsf14
0.008397	-4.78	positive regulation of protein serine/threonine kinase activity	biological process	GO:0071902	248	9	20963	293	Slc27a1,Higd1a,Agt,Vegfa,Adipoq,Egfr,Gadd45g,Ptk2b,Acsl1
0.008397	-4.78	ribose phosphate metabolic process	biological process	GO:0019693	248	9	20963	293	Uqcrc1,Cox8b,Nudt18,Ramp2,Gale,Atp1a2,Ndufb8,Impdh1,Tkt
0.00843	-4.78	GROSS_HYPOXIA_VIA_ELK3_AND_HIF1A_UP	MSigDB lists	GROSS_HYPOXIA_VIA_ELK3_AND_HIF1A_UP	137	7	16079	270	Me2,Mxi1,Angptl4,Pim3,Higd1a,Mapk6,Vegfa
0.00843	-4.78	NABA_ECM_AFFILIATED	MSigDB lists	NABA_ECM_AFFILIATED	137	7	16079	270	Parm1,Sema3g,Lgals12,Clec10a,Sema6d,Sema4b,Anxa8
0.008477	-4.77	LIU_SMARCA4_TARGETS	MSigDB lists	LIU_SMARCA4_TARGETS	48	4	16079	270	Vsir,Dhrs3,Angptl4,Lrrc61
0.008555	-4.76	GRAESSMANN_RESPONSE_TO_MC_AND_DOXORUBICIN_UP	MSigDB lists	GRAESSMANN_RESPONSE_TO_MC_AND_DOXORUBICIN_UP	575	18	16079	270	Pla2g16,Dnajb9,Lpin1,Crat,Endog,Cpt2,Ivd,Slc27a1,Vegfa,Zfyve21,Higd1a,Hagh,Acox2,Dgat2,Rnf128,Pdxp,Gpd1,Paqr4
0.0086	-4.76	V$HNF4_01	MSigDB lists	V$HNF4_01	245	10	16079	270	Gpd1,C4b,Pparg,Clcn2,Pfkfb1,Nr1h3,Acsf2,Tmem120a,Pex16,Lpl
0.008646	-4.75	LI_WILMS_TUMOR_VS_FETAL_KIDNEY_1_UP	MSigDB lists	LI_WILMS_TUMOR_VS_FETAL_KIDNEY_1_UP	172	8	16079	270	Vegfa,Ppp1r3c,Slc22a5,Msmo1,Aldh6a1,Acsl1,Xbp1,Scp2
0.008779	-4.74	pyruvate metabolic process	biological process	GO:0006090	58	4	20963	293	Pcx,Gale,Pdhb,Ccbl1
0.008919	-4.72	-	gene3d domains	3.10.320.10	10	2	10080	148	H2-DMb1,H2-DMb2
0.008937	-4.72	GSE17974_0.5H_VS_72H_IL4_AND_ANTI_IL12_ACT_CD4_TCELL_DN	MSigDB lists	GSE17974_0.5H_VS_72H_IL4_AND_ANTI_IL12_ACT_CD4_TCELL_DN	173	8	16079	270	Agpat2,Acadvl,Isca2,Hmgcl,Adipor2,Nup107,Tmem120a,Cd320
0.00894	-4.72	KEGG_OXIDATIVE_PHOSPHORYLATION	MSigDB lists	KEGG_OXIDATIVE_PHOSPHORYLATION	106	6	16079	270	Ndufa9,Ppa1,Cox7a1,Uqcrfs1,Uqcrc1,Ndufb8
0.008954	-4.72	maintenance of location	biological process	GO:0051235	127	6	20963	293	Ffar2,Dgat2,Pnpla2,Bscl2,Cd36,Dgat1
0.008979	-4.71	inner mitochondrial membrane protein complex	cellular component	GO:0098800	91	5	20918	292	Cox8b,Uqcrc1,Ndufa9,Uqcrfs1,Ndufb8
0.009016	-4.71	lipase activity	molecular function	GO:0016298	126	6	20551	290	Abhd15,Lpl,Lipe,Pnpla2,Pla2g12a,Pla2g16
0.009021	-4.71	MORF_DAP	MSigDB lists	MORF_DAP	76	5	16079	270	Hadhb,Srebf1,Idh3g,Mdh1,Dhcr7
0.009041	-4.71	positive regulation of cellular protein metabolic process	biological process	GO:0032270	1245	28	20963	293	Srebf1,Acsl1,Rarres2,Clpx,Nr1h3,Phb2,Bcar3,Vegfa,Agt,Adrb3,Xbp1,Pparg,Slc27a1,Lpin1,Dlc1,Gdf5,Tnfrsf14,Igfbp4,Prkag2,Gadd45g,Ptk2b,Egfr,Trem2,Cd36,Adipoq,Dusp22,Higd1a,Epor
0.009042	-4.71	Beta-oxidation of very long chain fatty acids	REACTOME pathways	7099377	7	2	6860	148	Acox1,Crat
0.009042	-4.71	Ketone body metabolism	REACTOME pathways	7098682	7	2	6860	148	Aacs,Hmgcl
0.009048	-4.71	KRIGE_RESPONSE_TO_TOSEDOSTAT_6HR_DN	MSigDB lists	KRIGE_RESPONSE_TO_TOSEDOSTAT_6HR_DN	804	23	16079	270	Sema4b,Dhcr24,Lrg1,Cyb561,Irx3,Tmem120b,Tmem97,Pemt,Coq3,Dhcr7,Tfrc,Grsf1,Lgals12,Insig1,Idh3a,Scd1,Fabp5,Txlng,Cebpa,Slc25a10,Slc5a6,Endog,Dnajb9
0.009069	-4.7	transferase activity, transferring alkyl or aryl (other than methyl) groups	molecular function	GO:0016765	58	4	20551	290	Mgst3,Ltc4s,Trit1,Mgst2
0.009077	-4.7	Peptidase_M28	interpro domains	IPR007484	10	2	19600	290	Ermp1,Tfrc
0.009077	-4.7	MHC_II_a/b_N	interpro domains	IPR014745	10	2	19600	290	H2-DMb2,H2-DMb1
0.009112	-4.7	ICHIBA_GRAFT_VERSUS_HOST_DISEASE_35D_DN	MSigDB lists	ICHIBA_GRAFT_VERSUS_HOST_DISEASE_35D_DN	49	4	16079	270	Hp,Ppp1r3c,Adrb3,Acsl1
0.009112	-4.7	TBK1.DN.48HRS_DN	MSigDB lists	TBK1.DN.48HRS_DN	49	4	16079	270	Msra,Xbp1,Dusp22,Gale
0.009112	-4.7	MEMBRANE_LIPID_BIOSYNTHETIC_PROCESS	MSigDB lists	MEMBRANE_LIPID_BIOSYNTHETIC_PROCESS	49	4	16079	270	Pcyt2,Pemt,Gbgt1,Agpat2
0.00915	-4.69	REACTOME_BILE_ACID_AND_BILE_SALT_METABOLISM	MSigDB lists	REACTOME_BILE_ACID_AND_BILE_SALT_METABOLISM	26	3	16079	270	Acox2,Hsd3b7,Scp2
0.00915	-4.69	SECONDARY_METABOLIC_PROCESS	MSigDB lists	SECONDARY_METABOLIC_PROCESS	26	3	16079	270	Alad,Rarres2,Dhrs3
0.00915	-4.69	LIPID_TRANSPORT	MSigDB lists	LIPID_TRANSPORT	26	3	16079	270	Slc27a4,Abca1,Abcg1
0.00915	-4.69	MODULE_77	MSigDB lists	MODULE_77	26	3	16079	270	Ndufa9,Ndufb8,Uqcrc1
0.00925	-4.68	SUBSTRATE_SPECIFIC_TRANSMEMBRANE_TRANSPORTER_ACTIVITY	MSigDB lists	SUBSTRATE_SPECIFIC_TRANSMEMBRANE_TRANSPORTER_ACTIVITY	326	12	16079	270	Slc1a3,Slc25a10,Slc2a4,Clcn2,Aqp7,Atp1a2,Slc1a5,Uqcrc1,Kcnk3,Slc5a6,Cox7a1,Trpv2
0.009316	-4.68	regulation of cellular response to oxidative stress	biological process	GO:1900407	59	4	20963	293	Endog,Cd36,Epor,Hp
0.009335	-4.67	glutathione transferase activity	molecular function	GO:0004364	31	3	20551	290	Mgst2,Ltc4s,Mgst3
0.009335	-4.67	isocitrate dehydrogenase activity	molecular function	GO:0004448	31	3	20551	290	Idh3g,Idh3a,Hsd3b7
0.009335	-4.67	oxidoreductase activity, acting on NAD(P)H, quinone or similar compound as acceptor	molecular function	GO:0016655	31	3	20551	290	Aifm2,Cbr1,Ndufb8
0.009341	-4.67	GROSS_HYPOXIA_VIA_HIF1A_DN	MSigDB lists	GROSS_HYPOXIA_VIA_HIF1A_DN	107	6	16079	270	Me2,Gadd45g,Pim3,Higd1a,Gys1,Vegfa
0.009356	-4.67	MODULE_101	MSigDB lists	MODULE_101	9	2	16079	270	Mgst3,Mgst2
0.009356	-4.67	SASSON_FSH_RESPONSE	MSigDB lists	SASSON_FSH_RESPONSE	9	2	16079	270	Vegfa,Fdx1
0.009412	-4.67	cell death	biological process	GO:0008219	912	22	20963	293	Lgals12,Trpv2,Bcl2l13,Rps6ka1,Aplp1,Mknk2,Pim3,Dlc1,Ntn1,Aatk,Tnfrsf14,Dram2,Gadd45g,Dhcr24,Cidec,Vegfa,G0s2,Endog,Aifm2,Xbp1,Pparg,Ypel3
0.009496	-4.66	response to drug	biological process	GO:0042493	253	9	20963	293	Adipoq,Alad,Aacs,Xbp1,Slc1a3,Kcnk3,Tfrc,Slc22a5,Pemt
0.009643	-4.64	regulation of cell death	biological process	GO:0010941	1483	32	20963	293	Adipoq,Inca1,Insl6,Hp,Dlc1,Tnfrsf14,Endog,Lims2,Xbp1,Pparg,Ubd,Rorc,Rps6ka1,Bcl2l13,Epor,Pim3,Higd1a,Jak3,Gdf5,Ptk2b,Gadd45g,Ramp2,Dhcr24,Cidec,Egfr,Vegfa,Scp2,G0s2,Agt,Aifm2,Angptl4,Phb2
0.009794	-4.63	MODULE_206	MSigDB lists	MODULE_206	141	7	16079	270	Trem2,Dhcr24,Fads2,Gramd1b,Cldn15,Lpin1,Rab3ip
0.009842	-4.62	Acyl chain remodelling of PE	REACTOME pathways	7099659	21	3	6860	148	Lpcat3,Pla2g12a,Pla2g16
0.009853	-4.62	negative regulation of fatty acid oxidation	biological process	GO:0046322	11	2	20963	293	Dgat2,Acadvl
0.009853	-4.62	nonribosomal peptide biosynthetic process	biological process	GO:0019184	11	2	20963	293	Mgst2,Hagh
0.009853	-4.62	adaptive thermogenesis	biological process	GO:1990845	11	2	20963	293	Pparg,Adrb3
0.009853	-4.62	negative regulation of fatty acid biosynthetic process	biological process	GO:0045717	11	2	20963	293	Acadvl,Insig1
0.009853	-4.62	ketone catabolic process	biological process	GO:0042182	11	2	20963	293	Cbr3,Hagh
0.009853	-4.62	renal absorption	biological process	GO:0070293	11	2	20963	293	Wnk4,Aqp7
0.009853	-4.62	diet induced thermogenesis	biological process	GO:0002024	11	2	20963	293	Pparg,Adrb3
0.009874	-4.62	cellular polysaccharide metabolic process	biological process	GO:0044264	60	4	20963	293	Acadm,Prkag2,Ppp1r3c,Gys1
0.009882	-4.62	ribonucleoside metabolic process	biological process	GO:0009119	211	8	20963	293	Gale,Pemt,Uqcrc1,Cox8b,Nudt18,Atp1a2,Ndufb8,Impdh1
0.009902	-4.62	multivesicular body	cellular component	GO:0005771	32	3	20918	292	Egfr,Slc2a4,H2-DMb2
0.009924	-4.61	regulation of secretion	biological process	GO:0051046	700	18	20963	293	Nr1h3,Srebf1,Wnk4,Xbp1,Aacs,Pparg,Rab3d,Agt,Stxbp2,Egfr,Retn,Tnfrsf14,Il17rc,Pim3,Ffar2,Fam132a,Adipoq,Cd36
0.009936	-4.61	negative regulation of adaptive immune response	biological process	GO:0002820	32	3	20963	293	Dusp22,Vsir,Jak3
0.009957	-4.61	CHYLA_CBFA2T3_TARGETS_UP	MSigDB lists	CHYLA_CBFA2T3_TARGETS_UP	370	13	16079	270	Ffar2,Gys1,Mtus1,Hsd11b1,Hp,Cldn15,Sh3tc1,Aatk,Clec10a,Mgst2,Abcg1,Fabp5,Nr1h3
0.009981	-4.61	post-embryonic development	biological process	GO:0009791	130	6	20963	293	Acadm,Vegfa,Tapt1,Dhcr7,Dlk1,Aco1
0.01003	-4.6	phosphatidylinositol 3-kinase regulatory subunit binding	molecular function	GO:0036312	11	2	20551	290	Fam83a,Xbp1
0.01003	-4.6	ELECTRON_CARRIER_ACTIVITY	MSigDB lists	ELECTRON_CARRIER_ACTIVITY	78	5	16079	270	Cyb561,Dhrs3,Me2,Fdx1,Ndufa9
0.01003	-4.6	MOOTHA_VOXPHOS	MSigDB lists	MOOTHA_VOXPHOS	78	5	16079	270	Ndufb8,Uqcrc1,Cox7a1,Uqcrfs1,Ndufa9
0.01011	-4.59	death	biological process	GO:0016265	918	22	20963	293	Ypel3,Endog,Vegfa,G0s2,Pparg,Aifm2,Xbp1,Tnfrsf14,Aatk,Dlc1,Ntn1,Cidec,Gadd45g,Dram2,Dhcr24,Trpv2,Lgals12,Aplp1,Mknk2,Pim3,Bcl2l13,Rps6ka1
0.01012	-4.59	regulation of axonogenesis	biological process	GO:0050770	170	7	20963	293	Sema3g,Sema6d,Sema4b,Vegfa,Ntn1,Trpv2,Aatk
0.01017	-4.59	KAMIKUBO_MYELOID_CEBPA_NETWORK	MSigDB lists	KAMIKUBO_MYELOID_CEBPA_NETWORK	27	3	16079	270	Cebpa,Hp,Dgat2
0.01018	-4.59	LIU_VAV3_PROSTATE_CARCINOGENESIS_UP	MSigDB lists	LIU_VAV3_PROSTATE_CARCINOGENESIS_UP	109	6	16079	270	Fabp4,Cd36,Adipoq,Pparg,Pla2g16,Ltc4s
0.0103	-4.58	myeloid leukocyte differentiation	biological process	GO:0002573	94	5	20963	293	Ubd,Vegfa,Tfrc,Cebpa,Pparg
0.01032	-4.57	regulation of secretion by cell	biological process	GO:1903530	650	17	20963	293	Ffar2,Pim3,Il17rc,Adipoq,Cd36,Fam132a,Egfr,Stxbp2,Tnfrsf14,Retn,Rab3d,Pparg,Aacs,Xbp1,Agt,Nr1h3,Srebf1
0.01035	-4.57	DAIRKEE_TERT_TARGETS_UP	MSigDB lists	DAIRKEE_TERT_TARGETS_UP	331	12	16079	270	Pcyt2,Idh3g,Lipe,Slc1a5,Pemt,Uqcrc1,Sh2b2,Bcat2,Cbr3,Sema3g,Dgat1,Tkt
0.01036	-4.57	V$NMYC_01	MSigDB lists	V$NMYC_01	252	10	16079	270	Gadd45g,Slc25a33,Dlc1,Gpd1,Ramp2,Dnajb9,Rnf128,Abca1,Txlng,Clcn2
0.0104	-4.57	regulation of homeostatic process	biological process	GO:0032844	397	12	20963	293	Egfr,Tfrc,Slc22a5,Nr1h3,Ptk2b,Pim3,Slc27a1,Acox1,Agt,Vegfa,Fam132a,Cd36
0.01047	-4.56	chr17p11	MSigDB lists	chr17p11	51	4	16079	270	Atpaf2,Trpv2,Srebf1,Pemt
0.01047	-4.56	positive regulation of metabolic process	biological process	GO:0009893	3086	58	20963	293	Adipoq,Abcg1,Dgat1,Trem2,Igfbp4,Prkag2,Insig1,Tnfrsf14,Lpin1,Dlc1,Pparg,Cebpa,Elmod2,Xbp1,Endog,Mc5r,Rorc,Abca1,Pfkfb1,Clpx,Srebf1,Scd1,Acsl1,Higd1a,Epor,Rps6ka1,Dusp22,Pnpla2,Cd36,Parm1,Mc2r,Pemt,Rab3ip,Egfr,Ramp2,Gadd45g,Ptk2b,Klf15,Mrap,Gdf5,Jak3,Retn,Slc27a1,Fdx1,Dgat2,Gpd1,Agt,Adrb3,Scp2,Vegfa,Phb2,Bcar3,Sorbs1,Nr1h3,Angptl4,Pcx,Rarres2,Mef2b
0.01053	-4.55	KEGG_ALZHEIMERS_DISEASE	MSigDB lists	KEGG_ALZHEIMERS_DISEASE	143	7	16079	270	Uqcrc1,Ndufb8,Lpl,Hsd17b10,Cox7a1,Uqcrfs1,Ndufa9
0.01057	-4.55	MODULE_235	MSigDB lists	MODULE_235	79	5	16079	270	Srebf1,Pmvk,Me2,Gpt,Hmgcl
0.01059	-4.55	MEMBRANE_FRACTION	MSigDB lists	MEMBRANE_FRACTION	332	12	16079	270	Abca1,Slc1a5,Mgst2,Cd36,Pkmyt1,Mgst3,Slc1a3,Tspan12,Fads2,Ltc4s,Slc5a6,Dgat2
0.01059	-4.55	Transmembrane transport of small molecules	REACTOME pathways	7098603	535	20	6860	148	Slc22a5,Slc2a4,Clcn2,Slc1a5,Tfrc,Slc5a6,Slc25a10,Slc27a1,Slc27a4,Gnb5,Aqp7,Heph,Wnk4,Aqp11,Nup107,Trpv2,Abcb6,Abcg1,Atp1a2,Slc1a3
0.01061	-4.55	Semap_dom	interpro domains	IPR001627	31	3	19600	290	Sema4b,Sema3g,Sema6d
0.01065	-4.54	mouse chr1|1 H2	chromosome location	mouse chr1|1 H2	13	2	24192	296	Mgst3,Aldh9a1
0.0107	-4.54	MINTRINSICP	prints domains	PR00783	12	2	5904	79	Aqp7,Aqp11
0.0107	-4.54	regulation of behavior	biological process	GO:0050795	258	9	20963	293	Sema4b,Vegfa,Dgat1,Mtus1,Ptk2b,Sema3g,Sema6d,Retn,Rarres2
0.01073	-4.54	NUYTTEN_NIPP1_TARGETS_DN	MSigDB lists	NUYTTEN_NIPP1_TARGETS_DN	770	22	16079	270	Dock11,Mknk2,Gnb5,Tm7sf2,Dlc1,Vegfa,Elmod2,Mxi1,Pnpla2,Abca1,Abcg1,Tmem97,Tapt1,Cbr3,Acox1,Mapk6,Dhcr24,Rab3d,Il17rc,Nudt8,Trim29,Dhrs3
0.01075	-4.53	positive regulation of cytokine secretion	biological process	GO:0050715	95	5	20963	293	Ffar2,Il17rc,Xbp1,Tnfrsf14,Cd36
0.01082	-4.53	salivary gland development	biological process	GO:0007431	33	3	20963	293	Clcn2,Egfr,Xbp1
0.01082	-4.53	Peptidase_M28	pfam domains	PF04389	10	2	17202	279	Ermp1,Tfrc
0.01084	-4.52	GSE3982_DC_VS_NEUTROPHIL_LPS_STIM_UP	MSigDB lists	GSE3982_DC_VS_NEUTROPHIL_LPS_STIM_UP	179	8	16079	270	Hsd11b1,Pdhb,Aldh9a1,Fabp5,Bscl2,Fdx1,Lpin1,Nup107
0.01093	-4.52	V$PTF1BETA_Q6	MSigDB lists	V$PTF1BETA_Q6	216	9	16079	270	Acadvl,Dhrs3,Impdh1,Paqr4,Dusp22,Lpl,Lpcat3,Itga7,Bscl2
0.01097	-4.51	mouse chr16	chromosome location	mouse chr16	197	7	24192	296	Adipoq,Cbr3,Slc25a1,Tfrc,Cbr1,Clcn2,Tmem191c
0.01098	-4.51	positive regulation of protein secretion	biological process	GO:0050714	215	8	20963	293	Egfr,Tnfrsf14,Il17rc,Ffar2,Xbp1,Aacs,Cd36,Fam132a
0.01099	-4.51	positive regulation of cell migration	biological process	GO:0030335	400	12	20963	293	Fam110c,Sema4b,Vegfa,Agt,Ptk2b,Sema3g,Egfr,Retn,Sema6d,Aoc3,Rarres2,Tnfrsf14
0.01099	-4.51	AdipoR/HlyIII-related	interpro domains	IPR004254	11	2	19600	290	Paqr4,Adipor2
0.01099	-4.51	MBOAT_fam	interpro domains	IPR004299	11	2	19600	290	Dgat1,Lpcat3
0.0111	-4.5	cellular biosynthetic process	biological process	GO:0044249	3286	61	20963	293	Dgat2,Thrsp,Gys1,Fabp5,Slc27a1,Gnpat,Scp2,Agpat2,Agpat9,Hacd2,Fads2,Nr1h3,Phb2,Mef2b,Slc1a3,Ltc4s,Alad,Impdh1,Coq3,Tkt,Msmo1,Abcb6,Hagh,Klf15,Ramp2,Lpl,Irx3,Egfr,Pdhb,Pemt,Cidec,Lpcat3,Acadm,Bcat2,Pla2g16,Suclg1,Scd3,Aldh9a1,Xbp1,Cebpa,Acss2,Pparg,Mgst2,Abca1,Rorc,Ppp1r3c,Ndufa9,Srebf1,Scd1,Mxi1,Hmgn5,Fam57b,Pcyt2,Dgat1,Pmvk,Prkag2,Slc25a33,Lipe,Hmgcl,Lpin1,Txlng
0.01112	-4.5	DELASERNA_MYOD_TARGETS_UP	MSigDB lists	DELASERNA_MYOD_TARGETS_UP	80	5	16079	270	Dysf,Gys1,Tfrc,Tmcc3,Gadd45g
0.01118	-4.49	transmembrane transporter activity	molecular function	GO:0022857	918	22	20551	290	Slc25a10,Aqp7,Trpv2,Slc1a5,Aoc3,Clcn2,Ptk2b,Aqp11,Slc1a3,Slc25a33,Abcg1,Cox8b,Cox7a1,Atp1a2,Slc5a6,Slc22a5,Uqcrfs1,Tfrc,Kcnk3,Slc2a4,Abca1,Abcb6
0.01119	-4.49	GSE360_T_GONDII_VS_B_MALAYI_HIGH_DOSE_MAC_DN	MSigDB lists	GSE360_T_GONDII_VS_B_MALAYI_HIGH_DOSE_MAC_DN	180	8	16079	270	Ptk2b,Cfd,Stxbp2,Gpt,H2-DMb1,H2-DMb2,Pcyt2,Tnfrsf14
0.01119	-4.49	GSE17721_POLYIC_VS_CPG_12H_BMDM_UP	MSigDB lists	GSE17721_POLYIC_VS_CPG_12H_BMDM_UP	180	8	16079	270	Vegfa,Naaa,Fam110c,Sh3tc1,Mgst2,Fabp5,Bcar3,Ltc4s
0.01119	-4.49	GSE3982_DC_VS_BCELL_UP	MSigDB lists	GSE3982_DC_VS_BCELL_UP	180	8	16079	270	Clec10a,Tst,Cd36,Aco1,Acox2,Dhcr24,Hsd11b1,Gpd1
0.01119	-4.49	regulation of anatomical structure size	biological process	GO:0090066	401	12	20963	293	Aatk,Sema6d,Ntn1,Sema3g,Ptk2b,Trpv2,Adrb3,Agt,Vegfa,Sema4b,Pdxp,Aqp7
0.01119	-4.49	LU_AGING_BRAIN_UP	MSigDB lists	LU_AGING_BRAIN_UP	255	10	16079	270	Tst,Abcg1,Scp2,Hp,Lpin1,Vegfa,Agt,Dhrs3,Heph,Aldh9a1
0.01122	-4.49	long-chain fatty acid metabolic process	biological process	GO:0001676	96	5	20963	293	Lipe,Slc27a1,Cd36,Acsl1,Slc27a4
0.01123	-4.49	Proximal tubule bicarbonate reclamation	KEGG pathways	mmu04964	22	3	7649	165	Slc25a10,Mdh1,Atp1a2
0.01123	-4.49	Proximal tubule bicarbonate reclamation	KEGG pathways	ko04964	22	3	7649	165	Slc25a10,Mdh1,Atp1a2
0.01125	-4.49	GUILLAUMOND_KLF10_TARGETS_DN	MSigDB lists	GUILLAUMOND_KLF10_TARGETS_DN	28	3	16079	270	Aacs,Gpd1,Cd36
0.01125	-4.49	BIOCARTA_ERK_PATHWAY	MSigDB lists	BIOCARTA_ERK_PATHWAY	28	3	16079	270	Rps6ka1,Egfr,Mknk2
0.01125	-4.49	HYDRO_LYASE_ACTIVITY	MSigDB lists	HYDRO_LYASE_ACTIVITY	28	3	16079	270	Aco1,Hadhb,Alad
0.01127	-4.49	regulation of peptidyl-tyrosine phosphorylation	biological process	GO:0050730	216	8	20963	293	Agt,Adipoq,Vegfa,Cd36,Egfr,Trem2,Ptk2b,Tnfrsf14
0.01128	-4.48	regulation of defense response	biological process	GO:0031347	501	14	20963	293	Agt,Adipoq,Fam132a,Hcar1,Il17rc,Pparg,Ffar2,Elmod2,Fabp4,Aoc3,Slc1a3,Egfr,Mdh1,Nr1h3
0.01133	-4.48	CoA_binding	smart domains	SM00881	1	1	9181	104	Suclg1
0.01133	-4.48	ALAD	smart domains	SM01004	1	1	9181	104	Alad
0.01134	-4.48	IVANOVA_HEMATOPOIESIS_LATE_PROGENITOR	MSigDB lists	IVANOVA_HEMATOPOIESIS_LATE_PROGENITOR	504	16	16079	270	Msmo1,Pgp,H2-DMb1,Hp,Hadhb,H2-DMb2,Clec10a,Elmod2,Slc25a33,Mtus1,Hsd11b1,Lgals12,Tfrc,Alad,Cldn15,Fam132a
0.01142	-4.47	membrane raft	cellular component	GO:0045121	307	10	20918	292	Egfr,Slc27a1,Ptk2b,Lipe,Sorbs1,Cd36,Abca1,Slc2a4,Atp1a2,Dlc1
0.01142	-4.47	membrane microdomain	cellular component	GO:0098857	307	10	20918	292	Slc2a4,Dlc1,Atp1a2,Sorbs1,Abca1,Cd36,Lipe,Ptk2b,Egfr,Slc27a1
0.01148	-4.47	regulation of hormone secretion	biological process	GO:0046883	261	9	20963	293	Retn,Srebf1,Egfr,Adipoq,Fam132a,Aacs,Ffar2,Pim3,Pparg
0.01154	-4.46	MEK_UP.V1_UP	MSigDB lists	MEK_UP.V1_UP	181	8	16079	270	Angptl4,Crat,Acsl1,Abcg1,Fads2,Trim29,Parm1,Pparg
0.01154	-4.46	GSE3982_EOSINOPHIL_VS_MAST_CELL_DN	MSigDB lists	GSE3982_EOSINOPHIL_VS_MAST_CELL_DN	181	8	16079	270	Dhrs3,Sorbs1,Zfyve21,Grsf1,Mdh1,Ndufa9,Mgst3,Bscl2
0.01154	-4.46	GSE30083_SP1_VS_SP4_THYMOCYTE_UP	MSigDB lists	GSE30083_SP1_VS_SP4_THYMOCYTE_UP	181	8	16079	270	Xbp1,Fam132a,Tmem120b,Pla2g12a,Reep6,Dhcr24,Slc27a1,Mapk6
0.01157	-4.46	LOPEZ_MESOTHELIOMA_SURVIVAL_UP	MSigDB lists	LOPEZ_MESOTHELIOMA_SURVIVAL_UP	10	2	16079	270	Fam117a,Fabp5
0.01157	-4.46	BILE_ACID_METABOLIC_PROCESS	MSigDB lists	BILE_ACID_METABOLIC_PROCESS	10	2	16079	270	Hsd3b7,Acox2
0.01157	-4.46	KEGG_VALINE_LEUCINE_AND_ISOLEUCINE_BIOSYNTHESIS	MSigDB lists	KEGG_VALINE_LEUCINE_AND_ISOLEUCINE_BIOSYNTHESIS	10	2	16079	270	Pdhb,Bcat2
0.01157	-4.46	TSUDA_ALVEOLAR_SOFT_PART_SARCOMA	MSigDB lists	TSUDA_ALVEOLAR_SOFT_PART_SARCOMA	10	2	16079	270	Prkag2,Mknk2
0.01157	-4.46	MODULE_471	MSigDB lists	MODULE_471	10	2	16079	270	Acsl1,Me2
0.01157	-4.46	PHOSPHOLIPID_TRANSPORTER_ACTIVITY	MSigDB lists	PHOSPHOLIPID_TRANSPORTER_ACTIVITY	10	2	16079	270	Abca1,Abcg1
0.01168	-4.45	regulation of tissue remodeling	biological process	GO:0034103	63	4	20963	293	Egfr,Tfrc,Agt,Vegfa
0.01168	-4.45	regulation of response to oxidative stress	biological process	GO:1902882	63	4	20963	293	Endog,Cd36,Epor,Hp
0.01169	-4.45	tricarboxylic acid cycle enzyme complex	cellular component	GO:0045239	12	2	20918	292	Suclg1,Bckdhb
0.01171	-4.45	positive regulation of phagocytosis, engulfment	biological process	GO:0060100	12	2	20963	293	Cd36,Pparg
0.01171	-4.45	leukocyte migration involved in inflammatory response	biological process	GO:0002523	12	2	20963	293	Aoc3,Ffar2
0.01171	-4.45	regulation of cholesterol homeostasis	biological process	GO:2000188	12	2	20963	293	Nr1h3,Acox1
0.01171	-4.45	acetyl-CoA biosynthetic process	biological process	GO:0006085	12	2	20963	293	Acss2,Pdhb
0.01171	-4.45	positive regulation of p38MAPK cascade	biological process	GO:1900745	12	2	20963	293	Gadd45g,Vegfa
0.01171	-4.45	chaperone mediated protein folding requiring cofactor	biological process	GO:0051085	12	2	20963	293	H2-DMb2,H2-DMb1
0.01171	-4.45	fatty-acyl-CoA metabolic process	biological process	GO:0035337	12	2	20963	293	Dgat2,Dgat1
0.01171	-4.45	oxaloacetate metabolic process	biological process	GO:0006107	12	2	20963	293	Mdh1,Pcx
0.01171	-4.45	positive regulation of superoxide anion generation	biological process	GO:0032930	12	2	20963	293	Egfr,Agt
0.01174	-4.44	semaphorin-plexin signaling pathway	biological process	GO:0071526	34	3	20963	293	Sema3g,Sema4b,Sema6d
0.01174	-4.44	cellular carbohydrate biosynthetic process	biological process	GO:0034637	34	3	20963	293	Acadm,Ppp1r3c,Gys1
0.01174	-4.44	adipose tissue development	biological process	GO:0060612	34	3	20963	293	Dgat2,Xbp1,Rorc
0.01174	-4.44	regulation of protein deacetylation	biological process	GO:0090311	34	3	20963	293	Lpin1,Srebf1,Vegfa
0.01179	-4.44	positive regulation of cellular metabolic process	biological process	GO:0031325	2663	51	20963	293	Dusp22,Pnpla2,Rps6ka1,Epor,Higd1a,Cd36,Parm1,Gadd45g,Klf15,Mrap,Ptk2b,Ramp2,Egfr,Pemt,Mc2r,Gdf5,Jak3,Dgat2,Slc27a1,Vegfa,Agt,Adrb3,Gpd1,Nr1h3,Sorbs1,Bcar3,Phb2,Mef2b,Rarres2,Pcx,Adipoq,Dgat1,Insig1,Igfbp4,Prkag2,Trem2,Dlc1,Lpin1,Tnfrsf14,Xbp1,Cebpa,Pparg,Mc5r,Endog,Clpx,Pfkfb1,Rorc,Abca1,Acsl1,Srebf1,Scd1
0.01189	-4.43	Linoleic acid (LA) metabolism	REACTOME pathways	7099721	8	2	6860	148	Fads2,Acsl1
0.0119	-4.43	GSE9006_TYPE_1_DIABETES_AT_DX_VS_4MONTH_POST_DX_PBMC_UP	MSigDB lists	GSE9006_TYPE_1_DIABETES_AT_DX_VS_4MONTH_POST_DX_PBMC_UP	182	8	16079	270	Ffar2,Mapk6,Nudt18,Hp,Uqcrc1,Dhcr7,G0s2,Tnfrsf14
0.0119	-4.43	GSE31082_DN_VS_CD8_SP_THYMOCYTE_UP	MSigDB lists	GSE31082_DN_VS_CD8_SP_THYMOCYTE_UP	182	8	16079	270	Fabp5,Slc25a10,Fads2,Clcn2,Dhrs13,Dhrs7b,Dhrs3,Aldh9a1
0.01193	-4.43	S100 protein binding	molecular function	GO:0044548	12	2	20551	290	Kcnk3,S100a1
0.01193	-4.43	lysophospholipid acyltransferase activity	molecular function	GO:0071617	12	2	20551	290	Agpat2,Agpat9
0.01193	-4.43	water channel activity	molecular function	GO:0015250	12	2	20551	290	Aqp11,Aqp7
0.01196	-4.43	YAMASHITA_METHYLATED_IN_PROSTATE_CANCER	MSigDB lists	YAMASHITA_METHYLATED_IN_PROSTATE_CANCER	53	4	16079	270	Trpv2,Heph,G0s2,Dysf
0.01197	-4.43	regulation of MAPK cascade	biological process	GO:0043408	608	16	20963	293	Cd36,Adipoq,Epor,Cnksr3,Dusp22,Gdf5,Tnfrsf14,Trem2,Egfr,Igfbp4,Gadd45g,Ptk2b,Adrb3,Agt,Vegfa,Phb2
0.01206	-4.42	metal cluster binding	molecular function	GO:0051540	63	4	20551	290	Uqcrfs1,Aco1,Isca2,Fdx1
0.01206	-4.42	iron-sulfur cluster binding	molecular function	GO:0051536	63	4	20551	290	Isca2,Aco1,Uqcrfs1,Fdx1
0.01206	-4.42	regulation of response to stress	biological process	GO:0080134	1102	25	20963	293	Aoc3,Egfr,Ptk2b,Gadd45g,Adipoq,Fam132a,Cd36,Ffar2,Epor,Il17rc,Hcar1,Dusp22,Hp,Fabp4,Slc1a3,Srebf1,Nr1h3,Mdh1,Ypel3,Agt,Endog,Vegfa,Pparg,Elmod2,Xbp1
0.01212	-4.41	GRAM	smart domains	SM00568	15	2	9181	104	Gramd1a,Gramd1b
0.01212	-4.41	C345C	smart domains	SM00643	15	2	9181	104	Ntn1,C4b
0.01224	-4.4	mouse chr19 47.53 cM|19 D	chromosome location	mouse chr19 47.53 cM|19 D	1	1	24192	296	Mxi1
0.01224	-4.4	mouse chr10 B4|10 32.25 cM	chromosome location	mouse chr10 B4|10 32.25 cM	1	1	24192	296	Ppa1
0.01224	-4.4	mouse chr2 B|2 20.64 cM	chromosome location	mouse chr2 B|2 20.64 cM	1	1	24192	296	Slc27a4
0.01224	-4.4	mouse chr19 C1|19 24.17 cM	chromosome location	mouse chr19 C1|19 24.17 cM	1	1	24192	296	Ermp1
0.01224	-4.4	mouse chr18 E2|18 41.89 cM	chromosome location	mouse chr18 E2|18 41.89 cM	1	1	24192	296	Mc2r
0.01224	-4.4	mouse chr17 C|17 22.79 cM	chromosome location	mouse chr17 C|17 22.79 cM	1	1	24192	296	Vegfa
0.01224	-4.4	mouse chr11 9.41 cM|11 A1-A4	chromosome location	mouse chr11 9.41 cM|11 A1-A4	1	1	24192	296	Egfr
0.01224	-4.4	mouse chr10 D3|10 77.2 cM	chromosome location	mouse chr10 D3|10 77.2 cM	1	1	24192	296	Itga7
0.01224	-4.4	mouse chr3|3 A1-A3	chromosome location	mouse chr3|3 A1-A3	1	1	24192	296	Fabp5
0.01224	-4.4	mouse chr17 B1|17 18.29 cM	chromosome location	mouse chr17 B1|17 18.29 cM	1	1	24192	296	C4b
0.01224	-4.4	mouse chr6 53.2 cM|6 F	chromosome location	mouse chr6 53.2 cM|6 F	1	1	24192	296	Syn2
0.01224	-4.4	mouse chr7 B1|7 18.32 cM	chromosome location	mouse chr7 B1|7 18.32 cM	1	1	24192	296	Aplp1
0.01224	-4.4	mouse chr15 F1-F3|15 56.13 cM	chromosome location	mouse chr15 F1-F3|15 56.13 cM	1	1	24192	296	Gpd1
0.01224	-4.4	mouse chr11 B2-B5|11 42.96 cM	chromosome location	mouse chr11 B2-B5|11 42.96 cM	1	1	24192	296	Acadvl
0.01224	-4.4	mouse chr19 B|19 13.95 cM	chromosome location	mouse chr19 B|19 13.95 cM	1	1	24192	296	Aldh1a7
0.01224	-4.4	mouse chr8 15.94 cM|8 A2-A4	chromosome location	mouse chr8 15.94 cM|8 A2-A4	1	1	24192	296	Adrb3
0.01224	-4.4	mouse chr3|3 B-D	chromosome location	mouse chr3|3 B-D	1	1	24192	296	Noct
0.01224	-4.4	mouse chr2 B|2 21.69 cM	chromosome location	mouse chr2 B|2 21.69 cM	1	1	24192	296	Crat
0.01224	-4.4	mouse chr11|11 B2-B5	chromosome location	mouse chr11|11 B2-B5	1	1	24192	296	Aoc3
0.01224	-4.4	mouse chr3 H3|3 78.77 cM	chromosome location	mouse chr3 H3|3 78.77 cM	1	1	24192	296	Acadm
0.01224	-4.4	mouse chr19 A|19 4.07 cM	chromosome location	mouse chr19 A|19 4.07 cM	1	1	24192	296	Pcx
0.01224	-4.4	mouse chr4 28.57 cM|4 A5-B3	chromosome location	mouse chr4 28.57 cM|4 A5-B3	1	1	24192	296	Abca1
0.01224	-4.4	mouse chr16 B3|16 23.06 cM	chromosome location	mouse chr16 B3|16 23.06 cM	1	1	24192	296	Tfrc
0.01224	-4.4	mouse chr7A3|7	chromosome location	mouse chr7A3|7	1	1	24192	296	Sbsn
0.01224	-4.4	mouse chr10 D2|10 64.96 cM	chromosome location	mouse chr10 D2|10 64.96 cM	1	1	24192	296	Rab3ip
0.01224	-4.4	mouse chr1 H6|1 97.69 cM	chromosome location	mouse chr1 H6|1 97.69 cM	1	1	24192	296	G0s2
0.01224	-4.4	mouse chr12 D1|12 39.21 cM	chromosome location	mouse chr12 D1|12 39.21 cM	1	1	24192	296	Aldh6a1
0.01224	-4.4	mouse chr4 B3|4 33.17 cM	chromosome location	mouse chr4 B3|4 33.17 cM	1	1	24192	296	Alad
0.01224	-4.4	mouse chr15 E1|15 37.47 cM	chromosome location	mouse chr15 E1|15 37.47 cM	1	1	24192	296	Tst
0.01224	-4.4	mouse chr6 F1|6 56.78 cM	chromosome location	mouse chr6 F1|6 56.78 cM	1	1	24192	296	Adipor2
0.01224	-4.4	mouse chr16 B1|16 11.11 cM	chromosome location	mouse chr16 B1|16 11.11 cM	1	1	24192	296	Slc25a1
0.01224	-4.4	mouse chr16 A3|16 10.71 cM	chromosome location	mouse chr16 A3|16 10.71 cM	1	1	24192	296	Tmem191c
0.01224	-4.4	mouse chr7 B4|7 29.36 cM	chromosome location	mouse chr7 B4|7 29.36 cM	1	1	24192	296	Bcat2
0.01224	-4.4	mouse chr16 C4|16 54.53 cM	chromosome location	mouse chr16 C4|16 54.53 cM	1	1	24192	296	Cbr1
0.01224	-4.4	mouse chr9 C|9 35.22 cM	chromosome location	mouse chr9 C|9 35.22 cM	1	1	24192	296	Clpx
0.01224	-4.4	mouse chr15 3.82 cM|15 A2	chromosome location	mouse chr15 3.82 cM|15 A2	1	1	24192	296	Slc1a3
0.01224	-4.4	mouse chr7 B1|7 21.02 cM	chromosome location	mouse chr7 B1|7 21.02 cM	1	1	24192	296	Cebpa
0.01224	-4.4	mouse chr17 29.17 cM|17 D	chromosome location	mouse chr17 29.17 cM|17 D	1	1	24192	296	Lrg1
0.01224	-4.4	mouse chr16 C4|16 54.58 cM	chromosome location	mouse chr16 C4|16 54.58 cM	1	1	24192	296	Cbr3
0.01224	-4.4	mouse chr6 53.41 cM|6 E3-F1	chromosome location	mouse chr6 53.41 cM|6 E3-F1	1	1	24192	296	Pparg
0.01224	-4.4	mouse chr4 A3|4 9.11 cM	chromosome location	mouse chr4 A3|4 9.11 cM	1	1	24192	296	Coq3
0.01224	-4.4	mouse chr1 H3|1 79.6 cM	chromosome location	mouse chr1 H3|1 79.6 cM	1	1	24192	296	Atp1a2
0.01224	-4.4	mouse chr7 A3|7 13.78 cM	chromosome location	mouse chr7 A3|7 13.78 cM	1	1	24192	296	Lipe
0.01224	-4.4	mouse chr12 A1.1|12 7.9 cM	chromosome location	mouse chr12 A1.1|12 7.9 cM	1	1	24192	296	Lpin1
0.01224	-4.4	mouse chr2 E1|2 50.52 cM	chromosome location	mouse chr2 E1|2 50.52 cM	1	1	24192	296	Nr1h3
0.01224	-4.4	mouse chr6 C3|6 36.14 cM	chromosome location	mouse chr6 C3|6 36.14 cM	1	1	24192	296	Dysf
0.01224	-4.4	mouse chr11 D|11 64.47 cM	chromosome location	mouse chr11 D|11 64.47 cM	1	1	24192	296	Ramp2
0.01224	-4.4	mouse chr5 A3|5 8.11 cM	chromosome location	mouse chr5 A3|5 8.11 cM	1	1	24192	296	Cd36
0.01224	-4.4	mouse chr15 D3|15 35.99 cM	chromosome location	mouse chr15 D3|15 35.99 cM	1	1	24192	296	Dgat1
0.01224	-4.4	mouse chr18 E2|18 41.46 cM	chromosome location	mouse chr18 E2|18 41.46 cM	1	1	24192	296	Mc5r
0.01224	-4.4	mouse chr13|13 A5-B	chromosome location	mouse chr13|13 A5-B	1	1	24192	296	Gadd45g
0.01224	-4.4	mouse chr5 16.68 cM|5 B	chromosome location	mouse chr5 16.68 cM|5 B	1	1	24192	296	Kcnk3
0.01224	-4.4	mouse chrX C3|X 42.69 cM	chromosome location	mouse chrX C3|X 42.69 cM	1	1	24192	296	Heph
0.01224	-4.4	mouse chr5 E1|5 43.85 cM	chromosome location	mouse chr5 E1|5 43.85 cM	1	1	24192	296	Grsf1
0.01224	-4.4	mouse chr4 B3|4 33.96 cM	chromosome location	mouse chr4 B3|4 33.96 cM	1	1	24192	296	Orm1
0.01224	-4.4	mouse chr11|11 B1.1-B1.2	chromosome location	mouse chr11|11 B1.1-B1.2	1	1	24192	296	Ltc4s
0.01224	-4.4	mouse chr11 A1|11 3.61 cM	chromosome location	mouse chr11 A1|11 3.61 cM	1	1	24192	296	Xbp1
0.01224	-4.4	mouse chrX|X A1	chromosome location	mouse chrX|X A1	1	1	24192	296	Hmgb3
0.01224	-4.4	mouse chr9|9 A2-A3	chromosome location	mouse chr9|9 A2-A3	1	1	24192	296	Rab3d
0.01224	-4.4	mouse chr3 A1|3 2.56 cM	chromosome location	mouse chr3 A1|3 2.56 cM	1	1	24192	296	Fabp4
0.01224	-4.4	mouse chr8 C5|8 44.55 cM	chromosome location	mouse chr8 C5|8 44.55 cM	1	1	24192	296	Irx3
0.01224	-4.4	mouse chr9 A3|9 7.93 cM	chromosome location	mouse chr9 A3|9 7.93 cM	1	1	24192	296	Epor
0.01224	-4.4	mouse chr4 A5|4 20.24 cM	chromosome location	mouse chr4 A5|4 20.24 cM	1	1	24192	296	Aco1
0.01224	-4.4	mouse chr11 B1.3|11 37.81 cM	chromosome location	mouse chr11 B1.3|11 37.81 cM	1	1	24192	296	Pemt
0.01224	-4.4	mouse chr7 B4|7 29.31 cM	chromosome location	mouse chr7 B4|7 29.31 cM	1	1	24192	296	Gys1
0.01224	-4.4	mouse chr11 E1|11 68.81 cM	chromosome location	mouse chr11 E1|11 68.81 cM	1	1	24192	296	Cyb561
0.01224	-4.4	mouse chr11 E2|11 84.47 cM	chromosome location	mouse chr11 E2|11 84.47 cM	1	1	24192	296	Cbr2
0.01224	-4.4	mouse chr8 D3|8 57.11 cM	chromosome location	mouse chr8 D3|8 57.11 cM	1	1	24192	296	Hp
0.01224	-4.4	mouse chr11 B1.3|11 32.02 cM	chromosome location	mouse chr11 B1.3|11 32.02 cM	1	1	24192	296	Slc22a5
0.01224	-4.4	mouse chr14|14 B1	chromosome location	mouse chr14|14 B1	1	1	24192	296	Tkt
0.01224	-4.4	mouse chr8 23.05 cM|8 A4-B2	chromosome location	mouse chr8 23.05 cM|8 A4-B2	1	1	24192	296	Dlc1
0.01224	-4.4	mouse chr11 42.93 cM|11 C-E1	chromosome location	mouse chr11 42.93 cM|11 C-E1	1	1	24192	296	Slc2a4
0.01224	-4.4	mouse chr7 F5|7 86.11 cM	chromosome location	mouse chr7 F5|7 86.11 cM	1	1	24192	296	Cox8b
0.01224	-4.4	mouse chr8 34.15 cM|8 C1	chromosome location	mouse chr8 34.15 cM|8 C1	1	1	24192	296	Mef2b
0.01224	-4.4	mouse chrX 37.41 cM|X A7.3-B	chromosome location	mouse chrX 37.41 cM|X A7.3-B	1	1	24192	296	Idh3g
0.01224	-4.4	mouse chr2|2 E4-E5	chromosome location	mouse chr2|2 E4-E5	1	1	24192	296	Ivd
0.01224	-4.4	mouse chr14 D1|14 33.36 cM	chromosome location	mouse chr14 D1|14 33.36 cM	1	1	24192	296	Msra
0.01224	-4.4	mouse chr4 C7|4 50.2 cM	chromosome location	mouse chr4 C7|4 50.2 cM	1	1	24192	296	Scp2
0.01224	-4.4	mouse chr16 B3-B4|16 13.96 cM	chromosome location	mouse chr16 B3-B4|16 13.96 cM	1	1	24192	296	Adipoq
0.01224	-4.4	mouse chr4 D3|4 68.14 cM	chromosome location	mouse chr4 D3|4 68.14 cM	1	1	24192	296	Hmgcl
0.01224	-4.4	mouse chr16 B1|16 12.5 cM	chromosome location	mouse chr16 B1|16 12.5 cM	1	1	24192	296	Clcn2
0.01224	-4.4	mouse chr12 60.17 cM|12 E-F1	chromosome location	mouse chr12 60.17 cM|12 E-F1	1	1	24192	296	Dlk1
0.01225	-4.4	Arachidonic acid metabolism	KEGG pathways	mmu00590	89	6	7649	165	Pla2g12a,Cbr2,Pla2g16,Ltc4s,Cbr3,Cbr1
0.01225	-4.4	Arachidonic acid metabolism	KEGG pathways	ko00590	89	6	7649	165	Pla2g12a,Cbr2,Pla2g16,Ltc4s,Cbr1,Cbr3
0.01227	-4.4	GSE3982_MAST_CELL_VS_DC_DN	MSigDB lists	GSE3982_MAST_CELL_VS_DC_DN	183	8	16079	270	Cd36,H2-DMb2,Mdh1,H2-DMb1,Gpt,Gpd1,Acox1,Hsd11b1
0.01227	-4.4	GSE7460_FOXP3_MUT_VS_WT_ACT_TCONV_DN	MSigDB lists	GSE7460_FOXP3_MUT_VS_WT_ACT_TCONV_DN	183	8	16079	270	3110043O21Rik,Igfbp4,Aldh6a1,Tmcc3,Rab3ip,Naaa,Cnksr3,Lrrc61
0.01239	-4.39	REACTOME_TRANSPORT_OF_VITAMINS_NUCLEOSIDES_AND_RELATED_MOLECULES	MSigDB lists	REACTOME_TRANSPORT_OF_VITAMINS_NUCLEOSIDES_AND_RELATED_MOLECULES	29	3	16079	270	Slc27a4,Slc5a6,Slc27a1
0.01239	-4.39	BIOCARTA_AT1R_PATHWAY	MSigDB lists	BIOCARTA_AT1R_PATHWAY	29	3	16079	270	Agt,Egfr,Ptk2b
0.01239	-4.39	WAKABAYASHI_ADIPOGENESIS_PPARG_BOUND_36HR	MSigDB lists	WAKABAYASHI_ADIPOGENESIS_PPARG_BOUND_36HR	29	3	16079	270	Disp2,Trit1,Aldh9a1
0.01239	-4.39	NAKAYAMA_FGF2_TARGETS	MSigDB lists	NAKAYAMA_FGF2_TARGETS	29	3	16079	270	Gpt,Msmo1,Mettl7b
0.01256	-4.38	SMIRNOV_CIRCULATING_ENDOTHELIOCYTES_IN_CANCER_UP	MSigDB lists	SMIRNOV_CIRCULATING_ENDOTHELIOCYTES_IN_CANCER_UP	148	7	16079	270	Acsl1,Vegfa,Abcg1,Abca1,Insig1,Dhrs3,Dhcr7
0.01265	-4.37	GSE39820_CTRL_VS_IL1B_IL6_CD4_TCELL_DN	MSigDB lists	GSE39820_CTRL_VS_IL1B_IL6_CD4_TCELL_DN	184	8	16079	270	Dusp22,Mxi1,H2-DMb2,Abca1,H2-DMb1,Tapt1,Dnajb9,Itga7
0.01265	-4.37	GSE3982_EOSINOPHIL_VS_NKCELL_DN	MSigDB lists	GSE3982_EOSINOPHIL_VS_NKCELL_DN	184	8	16079	270	Trit1,Mgst3,Pemt,Coq3,Mdh1,Ndufa9,Ptk2b,Cbr3
0.01265	-4.37	GSE3982_DC_VS_NKCELL_UP	MSigDB lists	GSE3982_DC_VS_NKCELL_UP	184	8	16079	270	Cbr3,Gpd1,Acox1,Scd1,Pparg,Tst,Mdh1,Bscl2
0.01265	-4.37	GSE7764_IL15_TREATED_VS_CTRL_NK_CELL_24H_DN	MSigDB lists	GSE7764_IL15_TREATED_VS_CTRL_NK_CELL_24H_DN	184	8	16079	270	Dhrs3,Afmid,Vsir,Abcg1,Abca1,Gnb5,Acss2,G0s2
0.01265	-4.37	GSE24634_TREG_VS_TCONV_POST_DAY3_IL4_CONVERSION_DN	MSigDB lists	GSE24634_TREG_VS_TCONV_POST_DAY3_IL4_CONVERSION_DN	184	8	16079	270	Dysf,Nr1h3,Cd36,Abca1,H2-DMb2,Dnajb9,Hmgcl,H2-DMb1
0.01267	-4.37	lipoprotein particle	cellular component	GO:1990777	35	3	20918	292	Abca1,Apoc1,Lpl
0.01267	-4.37	plasma lipoprotein particle	cellular component	GO:0034358	35	3	20918	292	Abca1,Apoc1,Lpl
0.01269	-4.37	cell-matrix adhesion	biological process	GO:0007160	99	5	20963	293	Sorbs1,Ptk2b,Whamm,Dlc1,Agt
0.0127	-4.37	Acyl chain remodelling of PC	REACTOME pathways	7099652	23	3	6860	148	Lpcat3,Pla2g12a,Pla2g16
0.01272	-4.36	intracellular protein transmembrane import	biological process	GO:0044743	35	3	20963	293	Pex16,Pex14,Pex10
0.01272	-4.36	oxidative phosphorylation	biological process	GO:0006119	35	3	20963	293	Cox8b,Ndufb8,Uqcrc1
0.01278	-4.36	CELLULAR_BIOSYNTHETIC_PROCESS	MSigDB lists	CELLULAR_BIOSYNTHETIC_PROCESS	300	11	16079	270	Dgat2,Agpat2,Aldh9a1,Alad,Egfr,Hsd3b7,Abca1,Pfkfb1,Slc25a10,Fads2,Coq3
0.01281	-4.36	fatty acid beta-oxidation I	BIOCYC pathways	MOUSE_FAO-PWY	26	5	1025	58	Acadvl,Acadm,Hadhb,Acox2,Hsd17b10
0.01283	-4.36	-	gene3d domains	1.20.1080.10	12	2	10080	148	Aqp7,Aqp11
0.01286	-4.35	regulation of response to wounding	biological process	GO:1903034	360	11	20963	293	Aoc3,Fabp4,Nr1h3,Egfr,Adipoq,Cd36,Fam132a,Agt,Ffar2,Pparg,Il17rc
0.01288	-4.35	Insulin Signaling	WikiPathways	WP65	157	9	4813	116	Stxbp2,Rps6ka1,Xbp1,Sh2b2,Gys1,Sorbs1,Slc2a4,Mapk6,Lipe
0.01289	-4.35	-	gene3d domains	3.40.50.1000	62	4	10080	148	Pgp,Phospho1,Lpin1,Pdxp
0.01291	-4.35	UEDA_CENTRAL_CLOCK	MSigDB lists	UEDA_CENTRAL_CLOCK	83	5	16079	270	Bckdhb,Dlk1,Xbp1,Gadd45g,Cmbl
0.01291	-4.35	nitrogen compound transport	biological process	GO:0071705	409	12	20963	293	Xbp1,Aqp7,Dgat1,Tst,Abcb6,Slc1a5,Slc25a33,Nup107,Slc22a5,Abca1,Slc5a6,Slc1a3
0.01291	-4.35	MODULE_38	MSigDB lists	MODULE_38	425	14	16079	270	Tst,Abca1,Dlk1,Pkmyt1,Jak3,Egfr,Ramp2,Rarres2,Cfd,Gadd45g,Dhrs3,Trim29,Agpat2,Igfbp4
0.01299	-4.34	positive regulation of cellular carbohydrate metabolic process	biological process	GO:0010676	65	4	20963	293	Gpd1,Dgat2,Pfkfb1,Sorbs1
0.01299	-4.34	alpha-amino acid catabolic process	biological process	GO:1901606	65	4	20963	293	Ivd,Bcat2,Afmid,Aldh6a1
0.01304	-4.34	GSE30083_SP1_VS_SP2_THYMOCYTE_UP	MSigDB lists	GSE30083_SP1_VS_SP2_THYMOCYTE_UP	185	8	16079	270	Gale,Slc2a4,Tmem120b,Ubd,Pla2g12a,Acy3,Cbr3,Mapk6
0.01306	-4.34	Aquaporin-like	interpro domains	IPR023271	12	2	19600	290	Aqp11,Aqp7
0.01306	-4.34	MIP	interpro domains	IPR000425	12	2	19600	290	Aqp11,Aqp7
0.01309	-4.34	MBOAT	pfam domains	PF03062	11	2	17202	279	Lpcat3,Dgat1
0.01309	-4.34	HlyIII	pfam domains	PF03006	11	2	17202	279	Paqr4,Adipor2
0.01309	-4.34	bZIP_2	pfam domains	PF07716	11	2	17202	279	Cebpa,Xbp1
0.01312	-4.33	positive regulation of response to wounding	biological process	GO:1903036	138	6	20963	293	Fabp4,Cd36,Aoc3,Ffar2,Egfr,Il17rc
0.01314	-4.33	YANG_BCL3_TARGETS_UP	MSigDB lists	YANG_BCL3_TARGETS_UP	342	12	16079	270	Angptl4,Hp,Aqp7,Acsl1,Abca1,Lipe,Scd1,Acadvl,Acadm,Dgat2,Hsd17b10,Gpd1
0.01328	-4.32	SAM_PEMT_PEM2	prosite domains	PS51599	1	1	13024	173	Pemt
0.01328	-4.32	D_ALA_DEHYDRATASE	prosite domains	PS00169	1	1	13024	173	Alad
0.01328	-4.32	TRANSKETOLASE_1	prosite domains	PS00801	1	1	13024	173	Tkt
0.01328	-4.32	NAD_G3PDH	prosite domains	PS00957	1	1	13024	173	Gpd1
0.01328	-4.32	NUCLEASE_NON_SPEC	prosite domains	PS01070	1	1	13024	173	Endog
0.01328	-4.32	HMG_COA_LYASE	prosite domains	PS01062	1	1	13024	173	Hmgcl
0.01338	-4.31	TASK1CHANNEL	prints domains	PR01584	1	1	5904	79	Kcnk3
0.01338	-4.31	NUCEPIMERASE	prints domains	PR01713	1	1	5904	79	Gale
0.01338	-4.31	TNFACTORR14	prints domains	PR01965	1	1	5904	79	Tnfrsf14
0.01338	-4.31	PROTEININCA1	prints domains	PR02102	1	1	5904	79	Inca1
0.01338	-4.31	GLUCTRSPORT4	prints domains	PR01193	1	1	5904	79	Slc2a4
0.01338	-4.31	MELNOCORTN5R	prints domains	PR01063	1	1	5904	79	Mc5r
0.01338	-4.31	CLAUDIN15	prints domains	PR01718	1	1	5904	79	Cldn15
0.01338	-4.31	PROXISOMPAGR	prints domains	PR01291	1	1	5904	79	Pparg
0.01338	-4.31	RIESKE	prints domains	PR00162	1	1	5904	79	Uqcrfs1
0.01338	-4.31	ANNEXINVIII	prints domains	PR01808	1	1	5904	79	Anxa8
0.01338	-4.31	CLCHANNEL2	prints domains	PR01113	1	1	5904	79	Clcn2
0.01338	-4.31	ANGIOTENSNGN	prints domains	PR00654	1	1	5904	79	Agt
0.01338	-4.31	AQUAPORIN11	prints domains	PR02024	1	1	5904	79	Aqp11
0.01338	-4.31	ADRENRGCB3AR	prints domains	PR00563	1	1	5904	79	Adrb3
0.01338	-4.31	JANUSKINASE3	prints domains	PR01826	1	1	5904	79	Jak3
0.01338	-4.31	IGFBPFAMILY4	prints domains	PR01980	1	1	5904	79	Igfbp4
0.01338	-4.31	SCOASYNTHASE	prints domains	PR01798	1	1	5904	79	Suclg1
0.01338	-4.31	ACTROPHINR	prints domains	PR00520	1	1	5904	79	Mc2r
0.01338	-4.31	DALDHYDRTASE	prints domains	PR00144	1	1	5904	79	Alad
0.01343	-4.31	GSE360_L_MAJOR_VS_B_MALAYI_LOW_DOSE_DC_DN	MSigDB lists	GSE360_L_MAJOR_VS_B_MALAYI_LOW_DOSE_DC_DN	186	8	16079	270	Clec10a,Idh3g,Mdh1,Syn2,Hadhb,Lpl,Pmvk,Slc22a5
0.01343	-4.31	GSE14308_INDUCED_VS_NATURAL_TREG_UP	MSigDB lists	GSE14308_INDUCED_VS_NATURAL_TREG_UP	186	8	16079	270	Isca2,Paqr4,Ppp1r3c,Dgat2,3110043O21Rik,Ubd,Suclg1,Adipor2
0.01349	-4.31	positive regulation of protein metabolic process	biological process	GO:0051247	1344	29	20963	293	Clpx,Nr1h3,Bcar3,Phb2,Acsl1,Srebf1,Rarres2,Xbp1,Slc27a1,Pparg,Vegfa,Adrb3,Agt,Gadd45g,Ptk2b,Prkag2,Igfbp4,Egfr,Pemt,Trem2,Dlc1,Lpin1,Tnfrsf14,Gdf5,Dusp22,Epor,Higd1a,Cd36,Adipoq
0.01351	-4.3	MODULE_3	MSigDB lists	MODULE_3	385	13	16079	270	Igfbp4,Msmo1,Hsd17b10,Dlc1,Insig1,Mtus1,Tfrc,Mapk6,Lpin1,Fads2,Scp2,Ndufa9,Slc1a5
0.01353	-4.3	regulation of chemotaxis	biological process	GO:0050920	180	7	20963	293	Ptk2b,Sema3g,Sema6d,Vegfa,Sema4b,Mtus1,Rarres2
0.01354	-4.3	ELVIDGE_HIF1A_TARGETS_DN	MSigDB lists	ELVIDGE_HIF1A_TARGETS_DN	84	5	16079	270	Angptl4,Egfr,Mxi1,Sh2b2,Gys1
0.01356	-4.3	protein import	biological process	GO:0017038	139	6	20963	293	Pex14,Pex10,Phb2,Pex16,Agt,Gdf5
0.01357	-4.3	Sema	pfam domains	PF01403	31	3	17202	279	Sema3g,Sema4b,Sema6d
0.01357	-4.3	BIOCARTA_PPARA_PATHWAY	MSigDB lists	BIOCARTA_PPARA_PATHWAY	55	4	16079	270	Lpl,Cd36,Nr1h3,Acox1
0.01357	-4.3	OUILLETTE_CLL_13Q14_DELETION_DN	MSigDB lists	OUILLETTE_CLL_13Q14_DELETION_DN	55	4	16079	270	Ccdc107,Cyb561,Pla2g12a,Lpin1
0.01357	-4.3	ELVIDGE_HYPOXIA_BY_DMOG_DN	MSigDB lists	ELVIDGE_HYPOXIA_BY_DMOG_DN	55	4	16079	270	Cebpa,Idh3a,Lpcat3,Slc5a6
0.0136	-4.3	REACTOME_METABOLISM_OF_CARBOHYDRATES	MSigDB lists	REACTOME_METABOLISM_OF_CARBOHYDRATES	224	9	16079	270	Slc25a10,Pfkfb1,Slc2a4,Mdh1,Nup107,Pcx,Gale,Gys1,Tkt
0.0136	-4.3	YANG_BREAST_CANCER_ESR1_LASER_UP	MSigDB lists	YANG_BREAST_CANCER_ESR1_LASER_UP	30	3	16079	270	Hmgcl,Alad,Ivd
0.01361	-4.3	positive regulation of secretion by cell	biological process	GO:1903532	363	11	20963	293	Cd36,Fam132a,Agt,Aacs,Xbp1,Rab3d,Ffar2,Il17rc,Retn,Tnfrsf14,Egfr
0.01365	-4.29	Oxidative phosphorylation	KEGG pathways	ko00190	118	7	7649	165	Uqcrc1,Ppa1,Cox7a1,Uqcrfs1,Ndufb8,Ndufa9,Cox8b
0.01365	-4.29	Oxidative phosphorylation	KEGG pathways	mmu00190	118	7	7649	165	Cox7a1,Uqcrc1,Ppa1,Cox8b,Ndufb8,Ndufa9,Uqcrfs1
0.01368	-4.29	MODULE_44	MSigDB lists	MODULE_44	303	11	16079	270	Fabp4,Cox7a1,Mtus1,Trim29,Dhrs3,Cfd,Igfbp4,Tnfrsf14,Ubd,Scp2,Egfr
0.01368	-4.29	membrane docking	biological process	GO:0022406	66	4	20963	293	Rab3d,Pex14,Stxbp2,Pex16
0.01368	-4.29	polysaccharide metabolic process	biological process	GO:0005976	66	4	20963	293	Acadm,Prkag2,Ppp1r3c,Gys1
0.01368	-4.29	positive regulation of production of molecular mediator of immune response	biological process	GO:0002702	66	4	20963	293	Ffar2,Xbp1,Tnfrsf14,Cd36
0.01372	-4.29	positive regulation of execution phase of apoptosis	biological process	GO:1900119	13	2	20963	293	Endog,Dlc1
0.01372	-4.29	reverse cholesterol transport	biological process	GO:0043691	13	2	20963	293	Abca1,Abcg1
0.01372	-4.29	ubiquinone biosynthetic process	biological process	GO:0006744	13	2	20963	293	Coq3,Ndufa9
0.01372	-4.29	leukotriene biosynthetic process	biological process	GO:0019370	13	2	20963	293	Ltc4s,Mgst2
0.01372	-4.29	phospholipid efflux	biological process	GO:0033700	13	2	20963	293	Abcg1,Abca1
0.01372	-4.29	regulation of vitamin metabolic process	biological process	GO:0030656	13	2	20963	293	Dgat1,Cd320
0.01372	-4.29	regulation of phospholipid biosynthetic process	biological process	GO:0071071	13	2	20963	293	Slc27a1,Pcx
0.01375	-4.29	cellular amino acid metabolic process	biological process	GO:0006520	269	9	20963	293	Bckdhb,Ivd,Pemt,Slc1a3,Aldh6a1,Afmid,Bcat2,Ccbl1,Slc27a1
0.01383	-4.28	GSE24634_IL4_VS_CTRL_TREATED_NAIVE_CD4_TCELL_DAY5_UP	MSigDB lists	GSE24634_IL4_VS_CTRL_TREATED_NAIVE_CD4_TCELL_DAY5_UP	187	8	16079	270	Fads2,H2-DMb2,Tmem97,Trem2,Pla2g16,H2-DMb1,Msra,Dysf
0.01383	-4.28	GSE9650_EFFECTOR_VS_EXHAUSTED_CD8_TCELL_UP	MSigDB lists	GSE9650_EFFECTOR_VS_EXHAUSTED_CD8_TCELL_UP	187	8	16079	270	Mknk2,Slc1a5,Scp2,Bscl2,Hadhb,Hsd11b1,Cpt2,Fam117a
0.01386	-4.28	CELL_FRACTION	MSigDB lists	CELL_FRACTION	472	15	16079	270	Dlk1,Slc1a5,Mgst2,Abca1,Cd36,Pkmyt1,Tspan12,Mgst3,Slc1a3,Fads2,Ltc4s,Slc5a6,Fabp4,Dgat2,Agt
0.0139	-4.28	AMIT_EGF_RESPONSE_480_HELA	MSigDB lists	AMIT_EGF_RESPONSE_480_HELA	151	7	16079	270	Gramd1b,Cyb561,Dgat1,Egfr,Bcar3,Igfbp4,Slc1a5
0.0139	-4.28	CONCANNON_APOPTOSIS_BY_EPOXOMICIN_DN	MSigDB lists	CONCANNON_APOPTOSIS_BY_EPOXOMICIN_DN	151	7	16079	270	Mxi1,Mtus1,Insig1,Bckdhb,Tfrc,Dhcr24,Fabp5
0.01393	-4.27	negative regulation of multicellular organismal process	biological process	GO:0051241	1059	24	20963	293	Hmgb3,Vegfa,Agt,Adrb3,Lims2,Pparg,Wnk4,Nr1h3,Phb2,Adipoq,Cd36,Sema4b,Vsir,Atp1a2,Ntn1,Sema6d,Gdf5,Jak3,Aatk,Rnf128,Ptk2b,Noct,Sema3g,Irx3
0.01396	-4.27	6-phosphofructo-2-kinase/fructose-2,6-biphosphatase complex	cellular component	GO:0043540	1	1	20918	292	Pfkfb1
0.01396	-4.27	mitochondrial endopeptidase Clp complex	cellular component	GO:0009841	1	1	20918	292	Clpx
0.01396	-4.27	multivesicular body, internal vesicle lumen	cellular component	GO:0097489	1	1	20918	292	Egfr
0.01397	-4.27	water transmembrane transporter activity	molecular function	GO:0005372	13	2	20551	290	Aqp11,Aqp7
0.01398	-4.27	amylopectin biosynthetic process	biological process	GO:0010021	1	1	20963	293	Slc2a4
0.01398	-4.27	regulation of renal albumin absorption	biological process	GO:2000532	1	1	20963	293	Adipoq
0.01398	-4.27	positive regulation of chemokine-mediated signaling pathway	biological process	GO:0070101	1	1	20963	293	Trem2
0.01398	-4.27	regulation of ubiquinone biosynthetic process	biological process	GO:0010795	1	1	20963	293	Coq3
0.01398	-4.27	positive regulation of sterol import	biological process	GO:2000911	1	1	20963	293	Scp2
0.01398	-4.27	positive regulation of lactation	biological process	GO:1903489	1	1	20963	293	Xbp1
0.01398	-4.27	GDP catabolic process	biological process	GO:0046712	1	1	20963	293	Nudt18
0.01398	-4.27	positive regulation of intracellular lipid transport	biological process	GO:0032379	1	1	20963	293	Scp2
0.01398	-4.27	lipid hydroperoxide transport	biological process	GO:1901373	1	1	20963	293	Scp2
0.01398	-4.27	positive regulation of membrane hyperpolarization	biological process	GO:1902632	1	1	20963	293	Agt
0.01398	-4.27	dADP catabolic process	biological process	GO:0046057	1	1	20963	293	Nudt18
0.01398	-4.27	detection of oxidative stress	biological process	GO:0070994	1	1	20963	293	Adipoq
0.01398	-4.27	beta-carotene metabolic process	biological process	GO:1901810	1	1	20963	293	Bco1
0.01398	-4.27	purine deoxyribonucleoside diphosphate catabolic process	biological process	GO:0009184	1	1	20963	293	Nudt18
0.01398	-4.27	leucine catabolic process	biological process	GO:0006552	1	1	20963	293	Ivd
0.01398	-4.27	regulation of blood microparticle formation	biological process	GO:2000332	1	1	20963	293	Cd36
0.01398	-4.27	biotin transport	biological process	GO:0015878	1	1	20963	293	Slc5a6
0.01398	-4.27	response to insulin-like growth factor stimulus	biological process	GO:1990418	1	1	20963	293	Xbp1
0.01398	-4.27	serotonin secretion, neurotransmission	biological process	GO:0060096	1	1	20963	293	Xbp1
0.01398	-4.27	cellular response to oleic acid	biological process	GO:0071400	1	1	20963	293	Dgat2
0.01398	-4.27	ubiquinone-6 metabolic process	biological process	GO:1901004	1	1	20963	293	Ndufa9
0.01398	-4.27	regulation of C-C chemokine receptor CCR7 signaling pathway	biological process	GO:1903080	1	1	20963	293	Trem2
0.01398	-4.27	dGDP catabolic process	biological process	GO:0046067	1	1	20963	293	Nudt18
0.01398	-4.27	ER-dependent peroxisome organization	biological process	GO:0032581	1	1	20963	293	Pex16
0.01398	-4.27	positive regulation of intracellular cholesterol transport	biological process	GO:0032385	1	1	20963	293	Scp2
0.01398	-4.27	quorum sensing involved in interaction with host	biological process	GO:0052106	1	1	20963	293	Slc22a5
0.01398	-4.27	epithelial cell maturation involved in salivary gland development	biological process	GO:0060691	1	1	20963	293	Xbp1
0.01398	-4.27	malate transmembrane transport	biological process	GO:0071423	1	1	20963	293	Slc25a10
0.01398	-4.27	peroxisome transport along microtubule	biological process	GO:0036250	1	1	20963	293	Pex14
0.01398	-4.27	negative regulation of hydrogen peroxide catabolic process	biological process	GO:2000296	1	1	20963	293	Hp
0.01398	-4.27	extracellular amino acid transport	biological process	GO:0006860	1	1	20963	293	Slc1a5
0.01398	-4.27	interspecies quorum sensing	biological process	GO:0052097	1	1	20963	293	Slc22a5
0.01398	-4.27	detection of lipoteichoic acid	biological process	GO:0070392	1	1	20963	293	Trem2
0.01398	-4.27	positive regulation of renal albumin absorption	biological process	GO:2000534	1	1	20963	293	Adipoq
0.01398	-4.27	regulation of metanephric glomerular visceral epithelial cell development	biological process	GO:2000477	1	1	20963	293	Adipoq
0.01398	-4.27	positive regulation of metanephric glomerular visceral epithelial cell development	biological process	GO:2000478	1	1	20963	293	Adipoq
0.01398	-4.27	sodium-dependent organic cation transport	biological process	GO:0070715	1	1	20963	293	Slc22a5
0.01398	-4.27	beta-alanine catabolic process	biological process	GO:0019484	1	1	20963	293	Aldh6a1
0.01398	-4.27	positive regulation of protein kinase D signaling	biological process	GO:1903572	1	1	20963	293	Vegfa
0.01398	-4.27	positive regulation of cholesterol import	biological process	GO:1904109	1	1	20963	293	Scp2
0.01398	-4.27	negative regulation of FasL biosynthetic process	biological process	GO:0045221	1	1	20963	293	Jak3
0.01398	-4.27	proximal tubule development	biological process	GO:0072014	1	1	20963	293	Aqp11
0.01398	-4.27	deoxyribonucleoside diphosphate catabolic process	biological process	GO:0009192	1	1	20963	293	Nudt18
0.01398	-4.27	low-density lipoprotein particle receptor biosynthetic process	biological process	GO:0045713	1	1	20963	293	Pparg
0.01398	-4.27	quorum sensing	biological process	GO:0009372	1	1	20963	293	Slc22a5
0.01398	-4.27	response to linoleic acid	biological process	GO:0070543	1	1	20963	293	Cd36
0.01398	-4.27	pantothenate transmembrane transport	biological process	GO:0015887	1	1	20963	293	Slc5a6
0.01398	-4.27	thiosulfate transport	biological process	GO:0015709	1	1	20963	293	Slc25a10
0.01398	-4.27	regulation of plasma cell differentiation	biological process	GO:1900098	1	1	20963	293	Xbp1
0.01398	-4.27	negative regulation of pancreatic stellate cell proliferation	biological process	GO:2000230	1	1	20963	293	Pparg
0.01398	-4.27	positive regulation of intestinal epithelial structure maintenance	biological process	GO:0060731	1	1	20963	293	Slc22a5
0.01398	-4.27	negative regulation of metanephric mesenchymal cell migration	biological process	GO:2000590	1	1	20963	293	Adipoq
0.01398	-4.27	positive regulation of intracellular sterol transport	biological process	GO:0032382	1	1	20963	293	Scp2
0.01398	-4.27	homeostasis of number of cells in a free-living population	biological process	GO:0048874	1	1	20963	293	Slc22a5
0.01398	-4.27	regulation of protein kinase D signaling	biological process	GO:1903570	1	1	20963	293	Vegfa
0.01398	-4.27	uterine smooth muscle contraction	biological process	GO:0070471	1	1	20963	293	Agt
0.01398	-4.27	extracellular transport	biological process	GO:0006858	1	1	20963	293	Slc1a5
0.01398	-4.27	medium-chain fatty acid catabolic process	biological process	GO:0051793	1	1	20963	293	Acadm
0.01398	-4.27	isoleucine catabolic process	biological process	GO:0006550	1	1	20963	293	Bcat2
0.01398	-4.27	negative regulation of secretion of lysosomal enzymes	biological process	GO:0090341	1	1	20963	293	Nr1h3
0.01398	-4.27	dADP metabolic process	biological process	GO:0046056	1	1	20963	293	Nudt18
0.01398	-4.27	positive regulation of plasma cell differentiation	biological process	GO:1900100	1	1	20963	293	Xbp1
0.01398	-4.27	tarsal gland development	biological process	GO:1903699	1	1	20963	293	Scd1
0.01398	-4.27	negative regulation of calcium:sodium antiporter activity	biological process	GO:1903280	1	1	20963	293	Atp1a2
0.01398	-4.27	positive regulation of C-C chemokine receptor CCR7 signaling pathway	biological process	GO:1903082	1	1	20963	293	Trem2
0.01398	-4.27	leucine biosynthetic process	biological process	GO:0009098	1	1	20963	293	Bcat2
0.01398	-4.27	negative regulation of dendritic cell cytokine production	biological process	GO:0002731	1	1	20963	293	Jak3
0.01398	-4.27	mitochondrial pyrimidine nucleotide import	biological process	GO:1990519	1	1	20963	293	Slc25a33
0.01398	-4.27	mitochondria-nucleus signaling pathway	biological process	GO:0031930	1	1	20963	293	Slc25a33
0.01398	-4.27	ubiquinone-6 biosynthetic process	biological process	GO:1901006	1	1	20963	293	Ndufa9
0.01398	-4.27	protein import into peroxisome matrix, substrate release	biological process	GO:0044721	1	1	20963	293	Pex14
0.01398	-4.27	regulation of FasL biosynthetic process	biological process	GO:0045219	1	1	20963	293	Jak3
0.01398	-4.27	malate transport	biological process	GO:0015743	1	1	20963	293	Slc25a10
0.01398	-4.27	amylopectin metabolic process	biological process	GO:2000896	1	1	20963	293	Slc2a4
0.01398	-4.27	4-nitrophenol metabolic process	biological process	GO:0018960	1	1	20963	293	Sult1a1
0.01398	-4.27	positive regulation of blood microparticle formation	biological process	GO:2000334	1	1	20963	293	Cd36
0.01398	-4.27	basophil chemotaxis	biological process	GO:0002575	1	1	20963	293	Vegfa
0.01398	-4.27	positive regulation of CD40 signaling pathway	biological process	GO:2000350	1	1	20963	293	Trem2
0.01398	-4.27	REACTOME_TRYPTOPHAN_CATABOLISM	MSigDB lists	REACTOME_TRYPTOPHAN_CATABOLISM	11	2	16079	270	Ccbl1,Afmid
0.01398	-4.27	TERAMOTO_OPN_TARGETS_CLUSTER_1	MSigDB lists	TERAMOTO_OPN_TARGETS_CLUSTER_1	11	2	16079	270	Insig1,Tfrc
0.01398	-4.27	MODULE_528	MSigDB lists	MODULE_528	11	2	16079	270	Me2,Acsl1
0.01409	-4.26	KRAS.LUNG_UP.V1_UP	MSigDB lists	KRAS.LUNG_UP.V1_UP	117	6	16079	270	Retn,Jak3,Hsd11b1,G0s2,Angptl4,Clstn3
0.01411	-4.26	syntaxin-3 binding	molecular function	GO:0030348	1	1	20551	290	Stxbp2
0.01411	-4.26	UDP-N-acetylglucosamine 4-epimerase activity	molecular function	GO:0003974	1	1	20551	290	Gale
0.01411	-4.26	carnitine O-acetyltransferase activity	molecular function	GO:0004092	1	1	20551	290	Crat
0.01411	-4.26	lipoteichoic acid receptor activity	molecular function	GO:0070892	1	1	20551	290	Cd36
0.01411	-4.26	hydrogen:glucose symporter activity	molecular function	GO:0005356	1	1	20551	290	Slc2a4
0.01411	-4.26	15-hydroxyprostaglandin dehydrogenase (NADP+) activity	molecular function	GO:0047021	1	1	20551	290	Cbr1
0.01411	-4.26	8-oxo-GDP phosphatase activity	molecular function	GO:0044716	1	1	20551	290	Nudt18
0.01411	-4.26	7-dehydrocholesterol reductase activity	molecular function	GO:0047598	1	1	20551	290	Dhcr7
0.01411	-4.26	phosphoethanolamine phosphatase activity	molecular function	GO:0052732	1	1	20551	290	Phospho1
0.01411	-4.26	arylformamidase activity	molecular function	GO:0004061	1	1	20551	290	Afmid
0.01411	-4.26	phosphatidylethanolamine transporter activity	molecular function	GO:1904121	1	1	20551	290	Scp2
0.01411	-4.26	tyrosine-ester sulfotransferase activity	molecular function	GO:0017067	1	1	20551	290	Sult1a1
0.01411	-4.26	inositol tetrakisphosphate 1-kinase activity	molecular function	GO:0047325	1	1	20551	290	Itpk1
0.01411	-4.26	aminobutyraldehyde dehydrogenase activity	molecular function	GO:0019145	1	1	20551	290	Aldh9a1
0.01411	-4.26	propionyl-CoA C2-trimethyltridecanoyltransferase activity	molecular function	GO:0050632	1	1	20551	290	Scp2
0.01411	-4.26	propanoyl-CoA C-acyltransferase activity	molecular function	GO:0033814	1	1	20551	290	Scp2
0.01411	-4.26	delta14-sterol reductase activity	molecular function	GO:0050613	1	1	20551	290	Tm7sf2
0.01411	-4.26	sodium-dependent multivitamin transmembrane transporter activity	molecular function	GO:0008523	1	1	20551	290	Slc5a6
0.01411	-4.26	phosphomevalonate kinase activity	molecular function	GO:0004631	1	1	20551	290	Pmvk
0.01411	-4.26	(R)-citramalate synthase activity	molecular function	GO:0043714	1	1	20551	290	Clybl
0.01411	-4.26	glycerone-phosphate O-acyltransferase activity	molecular function	GO:0016287	1	1	20551	290	Gnpat
0.01411	-4.26	heme-transporting ATPase activity	molecular function	GO:0015439	1	1	20551	290	Abcb6
0.01411	-4.26	beta-carotene 15,15'-monooxygenase activity	molecular function	GO:0003834	1	1	20551	290	Bco1
0.01411	-4.26	11-beta-hydroxysteroid dehydrogenase (NADP+) activity	molecular function	GO:0070524	1	1	20551	290	Hsd11b1
0.01411	-4.26	2-(2'-methylthio)ethylmalate synthase activity	molecular function	GO:0010177	1	1	20551	290	Clybl
0.01411	-4.26	corticotropin receptor activity	molecular function	GO:0004978	1	1	20551	290	Mc2r
0.01411	-4.26	phosphatidyl-N-dimethylethanolamine N-methyltransferase activity	molecular function	GO:0080101	1	1	20551	290	Pemt
0.01411	-4.26	L-phenylalanine:pyruvate aminotransferase activity	molecular function	GO:0047312	1	1	20551	290	Ccbl1
0.01411	-4.26	open rectifier potassium channel activity	molecular function	GO:0005252	1	1	20551	290	Kcnk3
0.01411	-4.26	8-hydroxy-dADP phosphatase activity	molecular function	GO:0044717	1	1	20551	290	Nudt18
0.01411	-4.26	acetate-CoA ligase (ADP-forming) activity	molecular function	GO:0043758	1	1	20551	290	Acsl1
0.01411	-4.26	hormone-sensitive lipase activity	molecular function	GO:0033878	1	1	20551	290	Lipe
0.01411	-4.26	methylmalonate-semialdehyde dehydrogenase (acylating) activity	molecular function	GO:0004491	1	1	20551	290	Aldh6a1
0.01411	-4.26	malate transmembrane transporter activity	molecular function	GO:0015140	1	1	20551	290	Slc25a10
0.01411	-4.26	JAK pathway signal transduction adaptor activity	molecular function	GO:0008269	1	1	20551	290	Sh2b2
0.01411	-4.26	lead ion binding	molecular function	GO:0032791	1	1	20551	290	Alad
0.01411	-4.26	phosphatidylethanolamine N-methyltransferase activity	molecular function	GO:0004608	1	1	20551	290	Pemt
0.01411	-4.26	cholest-5-ene-3-beta,7-alpha-diol 3-beta-dehydrogenase activity	molecular function	GO:0047016	1	1	20551	290	Hsd3b7
0.01411	-4.26	3-demethylubiquinone-9 3-O-methyltransferase activity	molecular function	GO:0008689	1	1	20551	290	Coq3
0.01411	-4.26	acetoacetyl-CoA reductase activity	molecular function	GO:0018454	1	1	20551	290	Hsd17b10
0.01411	-4.26	glycogen synthase activity, transferring glucose-1-phosphate	molecular function	GO:0061547	1	1	20551	290	Gys1
0.01411	-4.26	prostaglandin-E2 9-reductase activity	molecular function	GO:0050221	1	1	20551	290	Cbr1
0.01411	-4.26	L-glutamine:pyruvate aminotransferase activity	molecular function	GO:0047945	1	1	20551	290	Ccbl1
0.01411	-4.26	polyprenyldihydroxybenzoate methyltransferase activity	molecular function	GO:0010420	1	1	20551	290	Coq3
0.01411	-4.26	inositol-1,3,4-trisphosphate 5-kinase activity	molecular function	GO:0052726	1	1	20551	290	Itpk1
0.01411	-4.26	G-protein gamma-subunit binding	molecular function	GO:0031682	1	1	20551	290	Gnb5
0.01411	-4.26	phosphocholine phosphatase activity	molecular function	GO:0052731	1	1	20551	290	Phospho1
0.01411	-4.26	porphobilinogen synthase activity	molecular function	GO:0004655	1	1	20551	290	Alad
0.01411	-4.26	beta3-adrenergic receptor activity	molecular function	GO:0015052	1	1	20551	290	Adrb3
0.01411	-4.26	UDP-glucose 4-epimerase activity	molecular function	GO:0003978	1	1	20551	290	Gale
0.01411	-4.26	phosphatidyl-N-methylethanolamine N-methyltransferase activity	molecular function	GO:0000773	1	1	20551	290	Pemt
0.01411	-4.26	delta24(24-1) sterol reductase activity	molecular function	GO:0000246	1	1	20551	290	Dhcr24
0.01411	-4.26	acetoacetate-CoA ligase activity	molecular function	GO:0030729	1	1	20551	290	Aacs
0.01411	-4.26	ethanolamine-phosphate cytidylyltransferase activity	molecular function	GO:0004306	1	1	20551	290	Pcyt2
0.01411	-4.26	type 2 angiotensin receptor binding	molecular function	GO:0031703	1	1	20551	290	Agt
0.01411	-4.26	4-trimethylammoniobutyraldehyde dehydrogenase activity	molecular function	GO:0047105	1	1	20551	290	Aldh9a1
0.01411	-4.26	transferrin transmembrane transporter activity	molecular function	GO:0033570	1	1	20551	290	Tfrc
0.01411	-4.26	3-demethylubiquinone-n 3-O-methyltransferase activity	molecular function	GO:0061542	1	1	20551	290	Coq3
0.01411	-4.26	3alpha,7alpha,12alpha-trihydroxy-5beta-cholestanoyl-CoA 24-hydroxylase activity	molecular function	GO:0033791	1	1	20551	290	Acox2
0.01411	-4.26	3-hydroxy-2-methylbutyryl-CoA dehydrogenase activity	molecular function	GO:0047015	1	1	20551	290	Hsd17b10
0.01411	-4.26	C-4 methylsterol oxidase activity	molecular function	GO:0000254	1	1	20551	290	Msmo1
0.01411	-4.26	delta24-sterol reductase activity	molecular function	GO:0050614	1	1	20551	290	Dhcr24
0.01411	-4.26	thiosulfate transmembrane transporter activity	molecular function	GO:0015117	1	1	20551	290	Slc25a10
0.01411	-4.26	insulin-responsive hydrogen:glucose symporter activity	molecular function	GO:0005360	1	1	20551	290	Slc2a4
0.01411	-4.26	malonate-semialdehyde dehydrogenase (acetylating) activity	molecular function	GO:0018478	1	1	20551	290	Aldh6a1
0.01411	-4.26	tRNA dimethylallyltransferase activity	molecular function	GO:0052381	1	1	20551	290	Trit1
0.01411	-4.26	hexose:proton symporter activity	molecular function	GO:0009679	1	1	20551	290	Slc2a4
0.01411	-4.26	hexaprenyldihydroxybenzoate methyltransferase activity	molecular function	GO:0004395	1	1	20551	290	Coq3
0.01411	-4.26	malate synthase activity	molecular function	GO:0004474	1	1	20551	290	Clybl
0.01411	-4.26	erythropoietin receptor activity	molecular function	GO:0004900	1	1	20551	290	Epor
0.01411	-4.26	glutamine-phenylpyruvate transaminase activity	molecular function	GO:0047316	1	1	20551	290	Ccbl1
0.01411	-4.26	testosterone dehydrogenase [NAD(P)] activity	molecular function	GO:0030283	1	1	20551	290	Hsd17b10
0.01411	-4.26	alpha-2B adrenergic receptor binding	molecular function	GO:0031695	1	1	20551	290	Aplp1
0.01411	-4.26	pyruvate carboxylase activity	molecular function	GO:0004736	1	1	20551	290	Pcx
0.01411	-4.26	triglyceride binding	molecular function	GO:0017129	1	1	20551	290	Lpl
0.01411	-4.26	isovaleryl-CoA dehydrogenase activity	molecular function	GO:0008470	1	1	20551	290	Ivd
0.01411	-4.26	globoside alpha-N-acetylgalactosaminyltransferase activity	molecular function	GO:0047277	1	1	20551	290	Gbgt1
0.01411	-4.26	inositol-1,3,4-trisphosphate 6-kinase activity	molecular function	GO:0052725	1	1	20551	290	Itpk1
0.01411	-4.26	8-oxo-dGDP phosphatase activity	molecular function	GO:0044715	1	1	20551	290	Nudt18
0.01413	-4.26	nucleoside metabolic process	biological process	GO:0009116	225	8	20963	293	Gale,Pemt,Uqcrc1,Cox8b,Nudt18,Atp1a2,Impdh1,Ndufb8
0.01425	-4.25	GSE17721_PAM3CSK4_VS_GADIQUIMOD_1H_BMDM_DN	MSigDB lists	GSE17721_PAM3CSK4_VS_GADIQUIMOD_1H_BMDM_DN	188	8	16079	270	Acadm,Dusp22,Cbr3,Idh3a,Vegfa,Prkag2,Hadhb,Vsir
0.01425	-4.25	GSE24142_EARLY_THYMIC_PROGENITOR_VS_DN3_THYMOCYTE_ADULT_UP	MSigDB lists	GSE24142_EARLY_THYMIC_PROGENITOR_VS_DN3_THYMOCYTE_ADULT_UP	188	8	16079	270	Aldh6a1,Naaa,Abca1,Dnajb9,Pla2g16,Ramp2,Trit1,Gramd1a
0.01425	-4.25	GSE17721_POLYIC_VS_PAM3CSK4_8H_BMDM_DN	MSigDB lists	GSE17721_POLYIC_VS_PAM3CSK4_8H_BMDM_DN	188	8	16079	270	Aldh6a1,S100a1,Idh3a,Alad,Crat,Abcb6,Uqcrc1,Coq3
0.01433	-4.25	ENK_UV_RESPONSE_EPIDERMIS_UP	MSigDB lists	ENK_UV_RESPONSE_EPIDERMIS_UP	265	10	16079	270	Me2,Pdhb,Gys1,Idh3a,Gale,Slc5a6,G0s2,Angptl4,Slc1a5,Cd36
0.01434	-4.24	BILD_HRAS_ONCOGENIC_SIGNATURE	MSigDB lists	BILD_HRAS_ONCOGENIC_SIGNATURE	226	9	16079	270	Vegfa,Sema4b,Mtus1,Angptl4,G0s2,Fam110c,Abca1,Mdh1,Fam83a
0.01437	-4.24	ATP_GRASP	prosite domains	PS50975	14	2	13024	173	Pcx,Itpk1
0.01437	-4.24	FABP	prosite domains	PS00214	14	2	13024	173	Fabp5,Fabp4
0.01439	-4.24	polyol metabolic process	biological process	GO:0019751	67	4	20963	293	Scp2,Itpk1,Dgat2,Coq3
0.01465	-4.22	RCGCANGCGY_V$NRF1_Q6	MSigDB lists	RCGCANGCGY_V$NRF1_Q6	840	23	16079	270	Ccdc107,Cbr3,Paqr4,Uqcrc1,Pex16,Zcwpw1,Pcyt2,Cd320,Idh3g,Pim3,Coq3,Fam122b,Cbr1,Rab3ip,Disp2,Abcb6,Dnajb9,Nup107,Clpx,Mef2b,Clcn2,Slc2a4,Abhd15
0.01467	-4.22	GSE360_CTRL_VS_T_GONDII_MAC_UP	MSigDB lists	GSE360_CTRL_VS_T_GONDII_MAC_UP	189	8	16079	270	Nr1h3,Pfkfb1,Aco1,Tnfrsf14,Ptk2b,Acadvl,Acox1,Dhcr24
0.01467	-4.22	GSE39820_CTRL_VS_TGFBETA1_IL6_CD4_TCELL_DN	MSigDB lists	GSE39820_CTRL_VS_TGFBETA1_IL6_CD4_TCELL_DN	189	8	16079	270	Me2,Ypel3,Dram2,Tmem205,Lipe,Mgst3,Pcx,Mknk2
0.01467	-4.22	GSE17721_CTRL_VS_POLYIC_2H_BMDM_UP	MSigDB lists	GSE17721_CTRL_VS_POLYIC_2H_BMDM_UP	189	8	16079	270	Ermp1,Mknk2,Adipor2,Cpt2,Ivd,S100a1,Slc22a5,Reep6
0.01467	-4.22	GSE36392_TYPE_2_MYELOID_VS_EOSINOPHIL_IL25_TREATED_LUNG_DN	MSigDB lists	GSE36392_TYPE_2_MYELOID_VS_EOSINOPHIL_IL25_TREATED_LUNG_DN	189	8	16079	270	Hmgcl,Hsd11b1,Mtus1,Sh2b2,Agpat2,Ypel3,Ffar2,Dgat2
0.01468	-4.22	-	gene3d domains	1.20.5.270	1	1	10080	148	Uqcrfs1
0.01468	-4.22	-	gene3d domains	3.30.1060.10	1	1	10080	148	Msra
0.01468	-4.22	-	gene3d domains	1.10.3580.10	1	1	10080	148	Atpaf2
0.01468	-4.22	-	gene3d domains	2.10.160.10	1	1	10080	148	Vegfa
0.01474	-4.22	protein-lipid complex	cellular component	GO:0032994	37	3	20918	292	Lpl,Apoc1,Abca1
0.0148	-4.21	Citrate_lyase_beta/mcl1/mcl2	interpro domains	IPR011206	1	1	19600	290	Clybl
0.0148	-4.21	CAP/ponsin	interpro domains	IPR028506	1	1	19600	290	Sorbs1
0.0148	-4.21	TfR	interpro domains	IPR029513	1	1	19600	290	Tfrc
0.0148	-4.21	Ndufb8_metazoa	interpro domains	IPR016551	1	1	19600	290	Ndufb8
0.0148	-4.21	GalE	interpro domains	IPR005886	1	1	19600	290	Gale
0.0148	-4.21	Ribosomal_S24/S35_mit	interpro domains	IPR019349	1	1	19600	290	Mrps35
0.0148	-4.21	DUF4149	interpro domains	IPR025423	1	1	19600	290	Tmem205
0.0148	-4.21	PPARgamma_N	interpro domains	IPR022590	1	1	19600	290	Pparg
0.0148	-4.21	MTUS1	interpro domains	IPR029786	1	1	19600	290	Mtus1
0.0148	-4.21	ANGPTL4	interpro domains	IPR028793	1	1	19600	290	Angptl4
0.0148	-4.21	Pigment_permease	interpro domains	IPR005284	1	1	19600	290	Abcg1
0.0148	-4.21	MTABC_N	interpro domains	IPR032410	1	1	19600	290	Abcb6
0.0148	-4.21	WHAMM	interpro domains	IPR026688	1	1	19600	290	Whamm
0.0148	-4.21	Malate_DH_NAD-dep_euk	interpro domains	IPR011274	1	1	19600	290	Mdh1
0.0148	-4.21	IRE-BP1	interpro domains	IPR029784	1	1	19600	290	Aco1
0.0148	-4.21	VEGF_C	interpro domains	IPR027928	1	1	19600	290	Vegfa
0.0148	-4.21	ATPase_assmbl_ATP12_dom	interpro domains	IPR023335	1	1	19600	290	Atpaf2
0.0148	-4.21	ZFYVE21_C	interpro domains	IPR032031	1	1	19600	290	Zfyve21
0.0148	-4.21	DUF4633	interpro domains	IPR027990	1	1	19600	290	2010003K11Rik
0.0148	-4.21	Diacylglycerol_acylTrfase1	interpro domains	IPR027251	1	1	19600	290	Dgat1
0.0148	-4.21	Met_Sox_Rdtase_MsrA	interpro domains	IPR002569	1	1	19600	290	Msra
0.0148	-4.21	DLC1	interpro domains	IPR028854	1	1	19600	290	Dlc1
0.0148	-4.21	Dienelactn_hydro	interpro domains	IPR002925	1	1	19600	290	Cmbl
0.0148	-4.21	G0S2	interpro domains	IPR016821	1	1	19600	290	G0s2
0.0148	-4.21	INSIG-1	interpro domains	IPR009904	1	1	19600	290	Insig1
0.0148	-4.21	ApoC-I	interpro domains	IPR006781	1	1	19600	290	Apoc1
0.0148	-4.21	TRPV2_channel	interpro domains	IPR024865	1	1	19600	290	Trpv2
0.0148	-4.21	AnnexinVIII	interpro domains	IPR009115	1	1	19600	290	Anxa8
0.0148	-4.21	Adipogenin	interpro domains	IPR027938	1	1	19600	290	Adig
0.0148	-4.21	Ubiquinol_cyt_Rdtase_TM	interpro domains	IPR004192	1	1	19600	290	Uqcrfs1
0.0148	-4.21	DHAPAT	interpro domains	IPR028353	1	1	19600	290	Gnpat
0.0148	-4.21	IGFBP-4	interpro domains	IPR022327	1	1	19600	290	Igfbp4
0.0148	-4.21	Pyruv_COase	interpro domains	IPR005930	1	1	19600	290	Pcx
0.0148	-4.21	Pmev_kin_anim	interpro domains	IPR005919	1	1	19600	290	Pmvk
0.0148	-4.21	1Cnucl_rcpt_G	interpro domains	IPR003077	1	1	19600	290	Pparg
0.0148	-4.21	Pex14_N	interpro domains	IPR006785	1	1	19600	290	Pex14
0.0148	-4.21	ELMOD2	interpro domains	IPR030724	1	1	19600	290	Elmod2
0.0148	-4.21	Suprabasin	interpro domains	IPR024153	1	1	19600	290	Sbsn
0.0148	-4.21	FATP1	interpro domains	IPR030308	1	1	19600	290	Slc27a1
0.0148	-4.21	Cytochrome_b561	interpro domains	IPR028837	1	1	19600	290	Cyb561
0.0148	-4.21	HMG_CoA_lyase_AS	interpro domains	IPR000138	1	1	19600	290	Hmgcl
0.0148	-4.21	BCAR3	interpro domains	IPR028849	1	1	19600	290	Bcar3
0.0148	-4.21	ATG101	interpro domains	IPR012445	1	1	19600	290	Atg101
0.0148	-4.21	Tyr_kinase_non-rcpt_Jak3	interpro domains	IPR020775	1	1	19600	290	Jak3
0.0148	-4.21	HL	interpro domains	IPR030020	1	1	19600	290	Hmgcl
0.0148	-4.21	Aldolase/citrate-lyase_domain	interpro domains	IPR005000	1	1	19600	290	Clybl
0.0148	-4.21	NDUFB8	interpro domains	IPR008699	1	1	19600	290	Ndufb8
0.0148	-4.21	LPIN1	interpro domains	IPR028794	1	1	19600	290	Lpin1
0.0148	-4.21	Globular_prot_asu/bsu	interpro domains	IPR011070	1	1	19600	290	Uqcrfs1
0.0148	-4.21	Angiotensinogen	interpro domains	IPR000227	1	1	19600	290	Agt
0.0148	-4.21	Acac_CoA_synth	interpro domains	IPR005914	1	1	19600	290	Aacs
0.0148	-4.21	HEPH	interpro domains	IPR027154	1	1	19600	290	Heph
0.0148	-4.21	Phopholipid_MeTrfase	interpro domains	IPR007318	1	1	19600	290	Pemt
0.0148	-4.21	KCNK3	interpro domains	IPR005406	1	1	19600	290	Kcnk3
0.0148	-4.21	Galectin_12	interpro domains	IPR030649	1	1	19600	290	Lgals12
0.0148	-4.21	PEX10	interpro domains	IPR025654	1	1	19600	290	Pex10
0.0148	-4.21	DUF4597	interpro domains	IPR027864	1	1	19600	290	1190005I06Rik
0.0148	-4.21	Haptoglobin	interpro domains	IPR008292	1	1	19600	290	Hp
0.0148	-4.21	ACTH_rcpt	interpro domains	IPR001168	1	1	19600	290	Mc2r
0.0148	-4.21	Rieske_Fe-S_prot_C	interpro domains	IPR005805	1	1	19600	290	Uqcrfs1
0.0148	-4.21	PEMT/MFAP	interpro domains	IPR024960	1	1	19600	290	Pemt
0.0148	-4.21	C9orf72-like	interpro domains	IPR027819	1	1	19600	290	3110043O21Rik
0.0148	-4.21	Neuropep-like	interpro domains	IPR028147	1	1	19600	290	Gm1673
0.0148	-4.21	PARM1	interpro domains	IPR031431	1	1	19600	290	Parm1
0.0148	-4.21	ADRB3_rcpt	interpro domains	IPR000681	1	1	19600	290	Adrb3
0.0148	-4.21	DUF4658	interpro domains	IPR028114	1	1	19600	290	A530016L24Rik
0.0148	-4.21	HRCT1	interpro domains	IPR031506	1	1	19600	290	Hrct1
0.0148	-4.21	PDHB	interpro domains	IPR027110	1	1	19600	290	Pdhb
0.0148	-4.21	PTK2B	interpro domains	IPR030610	1	1	19600	290	Ptk2b
0.0148	-4.21	Inositol_tetrakis-P_1-kinase	interpro domains	IPR008656	1	1	19600	290	Itpk1
0.0148	-4.21	Chemerin	interpro domains	IPR029562	1	1	19600	290	Rarres2
0.0148	-4.21	Cl-channel-2	interpro domains	IPR002244	1	1	19600	290	Clcn2
0.0148	-4.21	ABCG1	interpro domains	IPR020064	1	1	19600	290	Abcg1
0.0148	-4.21	HMGB3	interpro domains	IPR031077	1	1	19600	290	Hmgb3
0.0148	-4.21	FATP4	interpro domains	IPR030304	1	1	19600	290	Slc27a4
0.0148	-4.21	ORML3	interpro domains	IPR029883	1	1	19600	290	Ormdl3
0.0148	-4.21	PP1_3C	interpro domains	IPR030683	1	1	19600	290	Ppp1r3c
0.0148	-4.21	ATP12_ATPase-F1F0-assembly	interpro domains	IPR011419	1	1	19600	290	Atpaf2
0.0148	-4.21	INCA1	interpro domains	IPR026238	1	1	19600	290	Inca1
0.0148	-4.21	IPP_transferase_euk	interpro domains	IPR030666	1	1	19600	290	Trit1
0.0148	-4.21	ABCA1	interpro domains	IPR030365	1	1	19600	290	Abca1
0.0148	-4.21	Carboxylase_cons_dom	interpro domains	IPR003379	1	1	19600	290	Pcx
0.0148	-4.21	Aquaporin_7	interpro domains	IPR015686	1	1	19600	290	Aqp7
0.0148	-4.21	PEX14	interpro domains	IPR025655	1	1	19600	290	Pex14
0.0148	-4.21	Melancort_rcpt_5	interpro domains	IPR000621	1	1	19600	290	Mc5r
0.0148	-4.21	TNFR_14	interpro domains	IPR022332	1	1	19600	290	Tnfrsf14
0.0148	-4.21	DUF4725	interpro domains	IPR031713	1	1	19600	290	2610528A11Rik
0.0148	-4.21	UbiG_MeTrfase	interpro domains	IPR010233	1	1	19600	290	Coq3
0.0148	-4.21	KFase_ver/fungi-typ	interpro domains	IPR027519	1	1	19600	290	Afmid
0.0148	-4.21	Adipose-reg_protein_Seipin	interpro domains	IPR009617	1	1	19600	290	Bscl2
0.0148	-4.21	ALAD_AS	interpro domains	IPR030656	1	1	19600	290	Alad
0.0148	-4.21	DNA/RNA_endonuclease_AS	interpro domains	IPR018524	1	1	19600	290	Endog
0.0148	-4.21	Ubiquinol_cyt_c_Rdtase_Fe-S-su	interpro domains	IPR006317	1	1	19600	290	Uqcrfs1
0.0148	-4.21	Pex16	interpro domains	IPR013919	1	1	19600	290	Pex16
0.0148	-4.21	Tyr/Thr_kinase_Cdc2_inhib	interpro domains	IPR016235	1	1	19600	290	Pkmyt1
0.0148	-4.21	Nuc_sugar_epim	interpro domains	IPR008089	1	1	19600	290	Gale
0.0148	-4.21	IPP_trans	interpro domains	IPR018022	1	1	19600	290	Trit1
0.0148	-4.21	Aquaporin_11	interpro domains	IPR023266	1	1	19600	290	Aqp11
0.0148	-4.21	ALAD	interpro domains	IPR001731	1	1	19600	290	Alad
0.0148	-4.21	HCAR1_rcpt	interpro domains	IPR028016	1	1	19600	290	Hcar1
0.0148	-4.21	HSL_N	interpro domains	IPR010468	1	1	19600	290	Lipe
0.0148	-4.21	Nup84_Nup100	interpro domains	IPR007252	1	1	19600	290	Nup107
0.0148	-4.21	Rieske_Fe-S_prot	interpro domains	IPR014349	1	1	19600	290	Uqcrfs1
0.0148	-4.21	Claudin15	interpro domains	IPR008094	1	1	19600	290	Cldn15
0.0148	-4.21	SH2B2	interpro domains	IPR030520	1	1	19600	290	Sh2b2
0.0148	-4.21	MeMal-semiAld_DH	interpro domains	IPR010061	1	1	19600	290	Aldh6a1
0.0148	-4.21	Ubiqinol_cyt_c_Rdtase_N	interpro domains	IPR015248	1	1	19600	290	Uqcrfs1
0.0148	-4.21	Insulin-like_pep_6	interpro domains	IPR017100	1	1	19600	290	Insl6
0.0148	-4.21	Clp_protease_ATP-bd_su_ClpX	interpro domains	IPR004487	1	1	19600	290	Clpx
0.0148	-4.21	TMEM191B/C	interpro domains	IPR028186	1	1	19600	290	Tmem191c
0.0148	-4.21	Membrane_Tatp1/CMV_rcpt	interpro domains	IPR008010	1	1	19600	290	Tapt1
0.0148	-4.21	Erythropoietin_rcpt	interpro domains	IPR009167	1	1	19600	290	Epor
0.0148	-4.21	S100-A1	interpro domains	IPR028486	1	1	19600	290	S100a1
0.0148	-4.21	Glc_transpt_4	interpro domains	IPR002441	1	1	19600	290	Slc2a4
0.01485	-4.21	antioxidant activity	molecular function	GO:0016209	67	4	20551	290	Hp,Mgst2,Mgst3,Ltc4s
0.01487	-4.21	FERREIRA_EWINGS_SARCOMA_UNSTABLE_VS_STABLE_DN	MSigDB lists	FERREIRA_EWINGS_SARCOMA_UNSTABLE_VS_STABLE_DN	86	5	16079	270	Aldh6a1,Ypel3,Gnb5,Cox7a1,Slc27a1
0.01488	-4.21	SMID_BREAST_CANCER_RELAPSE_IN_LUNG_DN	MSigDB lists	SMID_BREAST_CANCER_RELAPSE_IN_LUNG_DN	31	3	16079	270	Fabp4,Adipoq,Itga7
0.01488	-4.21	TANG_SENESCENCE_TP53_TARGETS_UP	MSigDB lists	TANG_SENESCENCE_TP53_TARGETS_UP	31	3	16079	270	Aplp1,Tspan12,Cox7a1
0.01496	-4.2	Htt (huntingtin)	protein interactions	15194	95	5	6061	93	Ndufa9,Uqcrc1,Cd36,Aoc3,Rab3d
0.01496	-4.2	chr19p13	MSigDB lists	chr19p13	433	14	16079	270	Slc27a1,Retn,Stxbp2,Lrg1,Arrdc2,Epor,Reep6,Cfd,Rab3d,Cd320,Tmem205,Jak3,Mknk2,Angptl4
0.015	-4.2	leukocyte differentiation	biological process	GO:0002521	320	10	20963	293	Vegfa,Pparg,Cebpa,Jak3,Ubd,Trem2,Rorc,Tfrc,Ptk2b,Gadd45g
0.01502	-4.2	-	gene3d domains	3.40.47.10	13	2	10080	148	Scp2,Hadhb
0.01502	-4.2	-	gene3d domains	3.40.50.20	13	2	10080	148	Syn2,Pcx
0.01505	-4.2	active transmembrane transporter activity	molecular function	GO:0022804	365	11	20551	290	Tfrc,Slc1a5,Slc22a5,Slc5a6,Atp1a2,Slc25a10,Abcg1,Slc1a3,Abcb6,Abca1,Slc2a4
0.01507	-4.2	PSI	smart domains	SM00423	46	3	9181	104	Sema3g,Sema4b,Sema6d
0.01507	-4.2	Hormone-sensitive lipase (HSL)-mediated triacylglycerol hydrolysis	REACTOME pathways	7099825	9	2	6860	148	Fabp4,Fabp5
0.0151	-4.19	GSE27786_NKCELL_VS_NEUTROPHIL_UP	MSigDB lists	GSE27786_NKCELL_VS_NEUTROPHIL_UP	190	8	16079	270	Acadvl,Naaa,Scd1,Ptk2b,Tmcc3,Ndufa9,Jak3,Fdx1
0.0151	-4.19	GSE360_DC_VS_MAC_UP	MSigDB lists	GSE360_DC_VS_MAC_UP	190	8	16079	270	Gnb5,Pfkfb1,Phb2,Mdh1,Tst,Acox1,Idh3a,Ivd
0.0151	-4.19	GSE17721_LPS_VS_GARDIQUIMOD_0.5H_BMDM_DN	MSigDB lists	GSE17721_LPS_VS_GARDIQUIMOD_0.5H_BMDM_DN	190	8	16079	270	Slc22a5,Dhcr24,Slc27a1,Nr1h3,Fam73b,Xbp1,Bcl2l13,Syn2
0.0151	-4.19	GSE17721_CTRL_VS_GARDIQUIMOD_12H_BMDM_UP	MSigDB lists	GSE17721_CTRL_VS_GARDIQUIMOD_12H_BMDM_UP	190	8	16079	270	Clybl,Mknk2,Ltc4s,Abhd15,Hadhb,Adipoq,S100a1,Cpt2
0.0151	-4.19	GSE22886_NEUTROPHIL_VS_DC_DN	MSigDB lists	GSE22886_NEUTROPHIL_VS_DC_DN	190	8	16079	270	Zfyve21,Ndufb8,Trpv2,Suclg1,Xbp1,Mgst3,Cebpa,Mrps35
0.0151	-4.19	GSE20715_WT_VS_TLR4_KO_24H_OZONE_LUNG_DN	MSigDB lists	GSE20715_WT_VS_TLR4_KO_24H_OZONE_LUNG_DN	190	8	16079	270	Angptl4,Suclg1,Fam73b,Lipe,Trpv2,Acadm,Cpt2,Impdh1
0.01513	-4.19	regulation of lipase activity	biological process	GO:0060191	68	4	20963	293	Dlc1,Agt,Angptl4,Nr1h3
0.0152	-4.19	YOSHIMURA_MAPK8_TARGETS_DN	MSigDB lists	YOSHIMURA_MAPK8_TARGETS_DN	349	12	16079	270	Insig1,Ivd,Tfrc,Slc27a1,Vegfa,Scd1,Msmo1,Hadhb,Acsl1,Adipor2,Dnajb9,Fdx1
0.0152	-4.19	regulation of protein serine/threonine kinase activity	biological process	GO:0071900	369	11	20963	293	Acsl1,Gadd45g,Ptk2b,Prkag2,Egfr,Adipoq,Vegfa,Agt,Inca1,Slc27a1,Higd1a
0.01528	-4.18	Thiolase-like	interpro domains	IPR016039	13	2	19600	290	Scp2,Hadhb
0.0153	-4.18	transmembrane receptor protein tyrosine kinase signaling pathway	biological process	GO:0007169	321	10	20963	293	Sorbs1,Ptk2b,Egfr,Srebf1,Fam83a,Jak3,Xbp1,Sh2b2,Frs3,Vegfa
0.01531	-4.18	LEE_LIVER_CANCER_CIPROFIBRATE_UP	MSigDB lists	LEE_LIVER_CANCER_CIPROFIBRATE_UP	57	4	16079	270	Cd36,Fabp4,Cidec,Lpl
0.01534	-4.18	SNF5_DN.V1_DN	MSigDB lists	SNF5_DN.V1_DN	154	7	16079	270	Fabp4,Cbr3,Anxa8,Mgst2,Angptl4,Rnf128,Itga7
0.01534	-4.18	GSE2706_LPS_VS_R848_AND_LPS_8H_STIM_DC_DN	MSigDB lists	GSE2706_LPS_VS_R848_AND_LPS_8H_STIM_DC_DN	154	7	16079	270	Cd320,Irx3,Lrrc61,Rab3ip,G0s2,Cnksr3,Agt
0.01534	-4.18	vpr (p15)	protein interactions	155807	1	1	6061	93	Pparg
0.01534	-4.18	MED1 (mediator complex subunit 1)	protein interactions	5469	1	1	6061	93	Pparg
0.01534	-4.18	ASB2 (ankyrin repeat and SOCS box containing 2)	protein interactions	51676	1	1	6061	93	Jak3
0.01534	-4.18	Pvr (poliovirus receptor)	protein interactions	52118	1	1	6061	93	Pvr
0.01534	-4.18	Plin5 (perilipin 5)	protein interactions	66968	1	1	6061	93	Pnpla2
0.01534	-4.18	USE1 (unconventional SNARE in the ER 1 homolog (S. cerevisiae))	protein interactions	55850	1	1	6061	93	Grsf1
0.01534	-4.18	H2-DMa (histocompatibility 2, class II, locus DMa)	protein interactions	14998	1	1	6061	93	H2-DMb2
0.01534	-4.18	Arhgap10 (Rho GTPase activating protein 10)	protein interactions	78514	1	1	6061	93	Ptk2b
0.01534	-4.18	Sos2 (son of sevenless homolog 2 (Drosophila))	protein interactions	100769325	1	1	6061	93	Sorbs1
0.01534	-4.18	Mc2r (melanocortin 2 receptor)	protein interactions	17200	1	1	6061	93	Mrap
0.01534	-4.18	Fam65b (family with sequence similarity 65, member B)	protein interactions	193385	1	1	6061	93	Dysf
0.01534	-4.18	Sirt3 (sirtuin 3)	protein interactions	64384	1	1	6061	93	Ndufa9
0.01534	-4.18	Tcl1 (T cell lymphoma breakpoint 1)	protein interactions	21432	1	1	6061	93	Xbp1
0.01534	-4.18	Mrap (melanocortin 2 receptor accessory protein)	protein interactions	77037	1	1	6061	93	Mc2r
0.01534	-4.18	Cd151 (CD151 antigen)	protein interactions	12476	1	1	6061	93	Rnf128
0.01534	-4.18	MAP2K7 (mitogen-activated protein kinase kinase 7)	protein interactions	5609	1	1	6061	93	Dusp22
0.01534	-4.18	CD81 (CD81 molecule)	protein interactions	975	1	1	6061	93	Rnf128
0.01534	-4.18	Mapkapk5 (MAP kinase-activated protein kinase 5)	protein interactions	17165	1	1	6061	93	Mapk6
0.01534	-4.18	KIT (v-kit Hardy-Zuckerman 4 feline sarcoma viral oncogene homolog)	protein interactions	3815	1	1	6061	93	Sh2b2
0.01534	-4.18	TGFB1I1 (transforming growth factor beta 1 induced transcript 1)	protein interactions	7041	1	1	6061	93	Pparg
0.01542	-4.17	regulation of phosphorylation	biological process	GO:0042325	1300	28	20963	293	Adipoq,Cd36,Inca1,Cnksr3,Dusp22,Higd1a,Epor,Gdf5,Tnfrsf14,Igfbp4,Prkag2,Slc25a33,Ptk2b,Gadd45g,Trem2,Egfr,Vegfa,Gpd1,Agt,Adrb3,Xbp1,Slc27a1,Acsl1,Fabp4,Rarres2,Pfkfb1,Phb2,Bcar3
0.01554	-4.16	cholesterol biosynthesis III (via desmosterol)	BIOCYC pathways	MOUSE_PWY66-4	10	3	1025	58	Dhcr7,Tm7sf2,Msmo1
0.01554	-4.16	GSE24142_DN2_VS_DN3_THYMOCYTE_ADULT_UP	MSigDB lists	GSE24142_DN2_VS_DN3_THYMOCYTE_ADULT_UP	191	8	16079	270	Lipe,Pfkfb1,Pcx,Hsd3b7,Mc5r,Msra,Dlc1,Clstn3
[truncated: 1,405 more rows]
